# Supplementary material for: Salt-induced subcellular kinase relocation and seedling susceptibility caused by overexpression of Medicago SIMKK in Arabidopsis
Source: J Exp Bot. 2014 Mar 19;65(9):2335–50. doi: 10.1093/jxb/eru115 (PMC4036504; doi:10.1093/jxb/eru115)
Supplement: Supplementary Data [file supp_eru115_jexbot118018_file003.xlsx]

## Sheet: supplemental data_identificatio
Supplementary Table S2. Quantification of proteins differentially regulated in roots of Arabidopsis transgenic plants expressing SIMKK-YFP construct (line 11) compared to wild type plants (Col-0). Analyses were performed in five biological replicates. Proteins identified and quantified at least in three biological replicates were considered. One pmol of predigested Bovine Hemoglobin (Waters 18600…
Accession	Description	Mw (Da)	pI (pH)	PLGS Score	Peptides	Coverage (%)	Amount (fmol)
F4ID64	F4ID64 ARATH Peroxiredoxin 2B OS Arabidopsis thaliana GN TPX1 PE 4 SV 1	13037	5.4066	1713.23	2	42.9752	463.499	Col0_1
		13037	5.4066	1794.49	3	42.9752	563.867	Col0_2
		13037	5.4066	1536.93	2	42.9752	581.854	Col0_3
		13037	5.4066	1657.71	2	42.9752	404.751	SIMKK-YFP_1
		13037	5.4066	1024.11	4	61.157	310.471	SIMKK-YFP_2
		13037	5.4066	1034.49	3	57.0248	481.638	SIMKK-YFP_3
Q42449	PROF1 ARATH Profilin 1 OS Arabidopsis thaliana GN PRO1 PE 1 SV 1	14257	4.5044	4321.17	1	14.5038	709.781	Col0_1
		14257	4.5044	4985.65	3	41.2214	590.102	Col0_2
		14257	4.5044	1219.59	4	22.9008	577.997	Col0_3
		14257	4.5044	2633.98	3	32.8244	394.666	SIMKK-YFP_1
		14257	4.5044	1175.53	2	22.1374	380.267	SIMKK-YFP_2
		14257	4.5044	1930.34	2	22.1374	370.898	SIMKK-YFP_3
P39207	NDK1 ARATH Nucleoside diphosphate kinase 1 OS Arabidopsis thaliana GN NDPK1 PE 1 SV 1	16489	6.3636	735.563	4	22.8188	518.502	Col0_1
		16489	6.3636	965.844	4	22.45	522.5	Col0_2
		16489	6.3636	1208.64	4	16.7785	538.225	Col0_3
		16489	6.3636	240.432	3	32.8859	228.83	SIMKK-YFP_1
		16489	6.3636	455.387	4	22.8188	250.887	SIMKK-YFP_2
		16489	6.3636	690.403	3	26.1745	341.531	SIMKK-YFP_3
Q9SUR0	Q9SUR0 ARATH AT4G23670 protein OS Arabidopsis thaliana GN F9D16 140 PE 1 SV 1 (Putative major latex protein)	17506	5.9004	3011.18	17	43.0464	2721.14	Col0_1
		17506	5.9004	3625.87	21	35.7616	3130.38	Col0_2
		17506	5.9004	3903.9	20	51.6556	3149.19	Col0_3
		17506	5.9004	166.074	9	19.2053	1606.24	Col0_4
		17506	5.9004	3431.19	20	47.6821	5357.98	SIMKK-YFP_1
		17506	5.9004	4990.14	20	43.0464	4809.87	SIMKK-YFP_2
		17506	5.9004	2930.46	17	43.0464	4735.47	SIMKK-YFP_3
		17506	5.9004	5444.84	20	43.0464	5226.68	SIMKK-YFP_4
Q9LMU2	Q9LMU2 ARATH At1g17860 F2H15 8 OS Arabidopsis thaliana GN F2H15 9 PE 2 SV 1 (Kunitz type trypsin and protease inhibitor domain-containing protein)	22067	8.9669	3177.03	1	7.6531	921.588	Col0_1
		22067	8.9669	275.347	4	18.3673	1069.12	Col0_2
		22067	8.9669	2554.88	2	7.6531	1024.45	Col0_4
		22067	8.9669	3255.16	4	23.9796	509.361	SIMKK-YFP_1
		22067	8.9669	4430.66	4	24.4898	748.138	SIMKK-YFP_2
		22067	8.9669	324.512	2	16.3265	367.158	SIMKK-YFP_4
P94014	GL21 ARATH Germin like protein subfamily 2 member 1 OS Arabidopsis thaliana GN GLP4 PE 2 SV 2	22853	8.8458	1577.99	1	23.2877	225.727	Col0_1
		22853	8.8458	408.639	3	34.2466	192.818	Col0_2
		22853	8.8458	836.223	1	23.2877	180.062	Col0_3
		22853	8.8458	844.699	3	34.2466	375.373	SIMKK-YFP_1
		22853	8.8458	831.23	3	31.266	445.22	SIMKK-YFP_2
		22853	8.8458	2511.07	7	30.5936	766.952	SIMKK-YFP_3
O80852	GSTF9 ARATH Glutathione S transferase F9 OS Arabidopsis thaliana GN GSTF9 PE 1 SV 1	24130	6.1827	8703.32	12	33.0233	1484.39	Col0_1
		24130	6.1827	17145.2	15	43.7209	1815	Col0_2
		24130	6.1827	17679.7	13	31.1628	2121.31	Col0_3
		24130	6.1827	20466.3	15	53.4884	3035.27	Col0_4
		24130	6.1827	12141.8	12	28.8372	1412.39	SIMKK-YFP_1
		24130	6.1827	1053.62	9	33.0233	643.25	SIMKK-YFP_2
		24130	6.1827	9566.58	7	28.8372	1015.04	SIMKK-YFP_3
		24130	6.1827	6216.06	5	25.1163	1045.73	SIMKK-YFP_4
Q9FF53	PIP24 ARATH Probable aquaporin PIP2 4 OS Arabidopsis thaliana GN PIP2 4 PE 1 SV 1	30931	8.0858	661.12	3	21.6495	74.3087	Col0_1
		30931	8.0858	141.556	2	20.6186	207.252	Col0_3
		30931	8.0858	1172.48	4	26.4605	138.90	Col0_4
		30931	8.0858	3958.32	7	19.244	425.966	SIMKK-YFP_1
		30931	8.0858	122.802	2	16.4948	97.172	SIMKK-YFP_3
		30931	8.0858	12545.3	12	21.6495	503.335	SIMKK-YFP_4
O04311	O04311 ARATH AT3G16450 protein OS Arabidopsis thaliana GN T02O04 5 PE 1 SV 1 (Jacalin-like lectin domain-containing protein)	32002	4.895	789.904	9	28.6667	965.175	Col0_2
		32002	4.895	893.151	6	20.6667	745.115	Col0_3
		32002	4.895	439.274	5	31.3333	548.615	Col0_4
		32002	4.895	1169.53	8	28.3333	669.107	Col0_5
		32002	4.895	3306.59	11	36.3333	1346.29	SIMKK-YFP_2
		32002	4.895	2026.76	8	32	1432.18	SIMKK-YFP_3
		32002	4.895	2666.41	10	49.3333	1173.18	SIMKK-YFP_4
		32002	4.895	1183.6	5	37.6667	735.83	SIMKK-YFP_5
Q96511	PER69 ARATH Peroxidase 69 OS Arabidopsis thaliana GN PER69 PE 1 SV 1	35656	9.6226	268.312	3	17.5227	320.004	Col0_1
		35656	9.6226	776.831	3	16.0121	372.707	Col0_2
		35656	9.6226	739.113	2	12.9909	461.179	Col0_3
		35656	9.6226	2023.18	5	16.9184	811.989	SIMKK-YFP_1
		35656	9.6226	1677.55	10	30.5136	617.518	SIMKK-YFP_2
		35656	9.6226	1693.53	4	16.9184	570.439	SIMKK-YFP_3
Q9SYT0	ANXD1 ARATH Annexin D1 OS Arabidopsis thaliana GN ANN1 PE 1 SV 1	36181	5.048	590.558	6	22.082	756.356	Col0_1
		36181	5.048	524.604	6	23.6593	927.951	Col0_2
		36181	5.048	1914.46	7	23.6593	989.942	Col0_3
		36181	5.048	124.853	3	12.3028	410.886	SIMKK-YFP_1
		36181	5.048	433.622	7	21.7666	536.842	SIMKK-YFP_2
		36181	5.048	464.684	4	18.2965	394.187	SIMKK-YFP_3
Q9LZG0	ADK2 ARATH Adenosine kinase 2 OS Arabidopsis thaliana GN ADK2 PE 1 SV 1	37821	4.9651	649.03	6	25.5072	316.054	Col0_1
		37821	4.9651	771.757	9	24.058	299.701	Col0_2
		37821	4.9651	960.841	4	15.942	343.862	Col0_3
		37821	4.9651	807.784	6	29.2754	220.184	SIMKK-YFP_1
		37821	4.9651	691.543	7	28.9855	174.69	SIMKK-YFP_2
		37821	4.9651	772.66	7	31.22	188.29	SIMKK-YFP_3
O80912	PER23 ARATH Peroxidase 23 OS Arabidopsis thaliana GN PER23 PE 2 SV 1	38076	7.9506	491.268	9	14.3266	495.854	Col0_1
		38076	7.9506	1116.94	18	42.1203	942.852	Col0_2
		38076	7.9506	332.592	9	23.4957	502.241	Col0_3
		38076	7.9506	270.65	9	28.3668	750.78	SIMKK-YFP_1
		38076	7.9506	953.104	8	19.4842	751.133	SIMKK-YFP_2
		38076	7.9506	679.484	11	40.4011	969.515	SIMKK-YFP_3
Q8H135	Q8H135 ARATH ATP synthase subunit beta Fragment OS Arabidopsis thaliana GN At5g08670 PE 2 SV 1	48227	5.2798	3140.76	21	46.1883	1767.96	Col0_1
		48227	5.2798	4776.3	35	61.6592	2032.92	Col0_2
		48227	5.2798	7720.23	34	53.5874	1957.79	Col0_3
		48227	5.2798	3722.07	25	58.5202	1196.51	SIMKK-YFP_1
		48227	5.2798	2496.02	15	41.0314	1077.52	SIMKK-YFP_2
		48227	5.2798	2712.3	17	49.3274	934.743	SIMKK-YFP_3
Q56WD9	THIK2 ARATH 3 ketoacyl CoA thiolase 2 peroxisomal OS Arabidopsis thaliana GN PED1 PE 1 SV 2	48548	8.3549	221.05	4	16.8831	256.745	Col0_1
		48548	8.3549	217.565	2	8.658	332.489	Col0_2
		48548	8.3549	1081.5	8	22.0779	261.545	Col0_3
		48548	8.3549	1113.85	6	20.9957	364.26	Col0_4
		48548	8.3549	355.611	1	5.4113	431.961	SIMKK-YFP_1
		48548	8.3549	342.089	1	5.4113	417.811	SIMKK-YFP_2
		48548	8.3549	357.853	6	19.697	531.441	SIMKK-YFP_3
		48548	8.3549	820.1	4	18.8312	528.976	SIMKK-YFP_4
P30184	AMPL1 ARATH Leucine aminopeptidase 1 OS Arabidopsis thaliana GN PM25 PE 1 SV 1	54475	5.5543	500.31	6	22.6923	259.81	Col0_1
		54475	5.5543	1142.7	8	24.0385	329.445	Col0_2
		54475	5.5543	285.769	8	21.9231	323.556	Col0_3
		54475	5.5543	744.004	6	23.4615	276.097	Col0_4
		54475	5.5543	697.961	10	27.6923	443.329	SIMKK-YFP_1
		54475	5.5543	749.405	9	35.3846	577.55	SIMKK-YFP_2
		54475	5.5543	1115.23	6	19.4231	428.689	SIMKK-YFP_3
		54475	5.5543	1871.22	10	31.7308	511.496	SIMKK-YFP_4
B9DFK6	B9DFK6 ARATH Catalase OS Arabidopsis thaliana GN AT4G35090 PE 2 SV 1	54990	6.3549	136.407	3	8.2278	226.601	Col0_1
		54990	6.3549	99.225	3	10.025	242.11	Col0_2
		54990	6.3549	79.1682	5	12.2363	260.599	Col0_3
		54990	6.3549	237.313	3	8.6498	81.4487	SIMKK-YFP_1
		54990	6.3549	147.724	3	10.5485	61.0463	SIMKK-YFP_2
		54990	6.3549	95.2187	5	12.4473	491.382	SIMKK-YFP_3
Q9SR37	BGL23 ARATH Beta glucosidase 23 OS Arabidopsis thaliana GN BGLU23 PE 1 SV 1	59682	6.4605	13465.2	36	36.4504	7207.51	Col0_1
		59682	6.4605	8012.88	30	33.3969	6517.57	Col0_2
		59682	6.4605	10186.3	38	45.229	5083.24	Col0_3
		59682	6.4605	10398.5	38	44.8473	6363.15	Col0_4
		59682	6.4605	11758.5	41	50.5725	9096.41	SIMKK-YFP_1
		59682	6.4605	15944.9	38	43.5115	9338.79	SIMKK-YFP_2
		59682	6.4605	23961.2	56	51.7176	9728.27	SIMKK-YFP_3
		59682	6.4605	18319	51	43.7023	8006.74	SIMKK-YFP_4
Q56WK6	PATL1 ARATH Patellin 1 OS Arabidopsis thaliana GN PATL1 PE 1 SV 2	64007	4.6229	475.255	10	18.1501	290.256	Col0_1
		64007	4.6229	569.99	10	19.333	301.22	Col0_2
		64007	4.6229	1100.37	10	18.3246	315.683	Col0_3
		64007	4.6229	1029.35	8	11.8674	599.609	SIMKK-YFP_1
		64007	4.6229	882.36	8	15.333	528.66	SIMKK-YFP_2
		64007	4.6229	696.838	16	32.1117	449.949	SIMKK-YFP_3
Q9LYG3	MAOP2 ARATH NADP dependent malic enzyme 2 OS Arabidopsis thaliana GN NADP ME2 PE 1 SV 1	64372	5.9733	2481.16	9	32.6531	885.526	Col0_1
		64372	5.9733	2715.37	15	45.7483	1056.29	Col0_2
		64372	5.9733	3173.3	18	54.4218	1564.63	Col0_3
		64372	5.9733	2743.19	14	34.0136	1466.5	Col0_4
		64372	5.9733	1752.67	10	39.2857	625.701	SIMKK-YFP_1
		64372	5.9733	816.11	6	23.1293	674.392	SIMKK-YFP_2
		64372	5.9733	1557.61	7	27.551	584.435	SIMKK-YFP_3
		64372	5.9733	335.061	8	33.1633	524.612	SIMKK-YFP_4
Q0WP70	Q0WP70 ARATH 5 methyltetrahydropteroyltriglutamate homocysteine S methyltransferase like protein Fr	65692	6.2217	1066.96	5	8.9983	56.9949	Col0_1
		65692	6.2217	890.22	7	11.8846	60.6	Col0_2
		65692	6.2217	826.574	7	11.8846	70.9949	Col0_3
		65692	6.2217	906.71	7	8.6587	33.217	SIMKK-YFP_1
		65692	6.2217	244.607	9	14.2615	31.1511	SIMKK-YFP_2
		65692	6.2217	326.218	4	6.6214	25.6718	SIMKK-YFP_3
F4K007	F4K007 ARATH Luminal binding protein 2 OS Arabidopsis thaliana GN BIP2 PE 3 SV 1	67358	4.9924	2800.01	15	29.66	115.99	Col0_1
		67358	4.9924	2614.97	15	23.0016	59.9405	Col0_2
		67358	4.9924	2807.49	12	17.9445	170.932	Col0_3
		67358	4.9924	1151.96	12	25.4486	562.729	SIMKK-YFP_1
		67358	4.9924	2436.58	7	9.9511	459.784	SIMKK-YFP_2
		67358	4.9924	1760.01	13	20.3915	545.302	SIMKK-YFP_3
