# Supplementary material for: Salt-induced subcellular kinase relocation and seedling susceptibility caused by overexpression of Medicago SIMKK in Arabidopsis
Source: J Exp Bot. 2014 Mar 19;65(9):2335–50. doi: 10.1093/jxb/eru115 (PMC4036504; doi:10.1093/jxb/eru115)
Supplement: Supplementary Data [file supp_eru115_jexbot118018_file002.xls]

## Sheet: Table description
Supplementary Table S1. Output of ProteinLynx Global Server v. 2.4 (PLGS 2.4; Waters, UK) showing identification details and quantification of proteins pertinent to roots of SIMKK-YFP transgenic plants as well as wild type (Col0) plants. The data relevant to each replicate are presented in separate sheets.

## Sheet: SIMKK-YFP_1
Accession	Entry	Description	mW (Da)	pI (pH)	PLGS Score	Peptides	Theoretical Peptides	Coverage (%)	Precursor RMS Mass Error (ppm)	Products	Digest Peptides	Modified Peptides	Products RMS Mass Error (ppm)	Products RMS RT Error (min)	Amount (fmol)	Amount (ngrams)	Protein ID
Q9SR37	Q9SR37	BGL23 ARATH Beta glucosidase 23 OS Arabidopsis thaliana GN BGLU23 PE 1 SV 1	59682	6.4605	23961.2	56	35	51.7176	7.4141	576	19	1	12.7304	0.0164019	6781.62	405.003	1231
O50008	O50008	METE ARATH 5 methyltetrahydropteroyltriglutamate homocysteine methyltransferase OS Arabidopsis thal	84303	6.0601	4901.87	44	54	41.5686	6.0141	238	24	1	13.9513	0.0176877	2128.42	179.546	6229
Q94C92	Q94C92	Q94C92 ARATH Uroporphyrinogen decarboxylase OS Arabidopsis thaliana GN At2g40490 PE 2 SV 1	43522	8.7023	83.9289	5	32	20.5584	8.8136	17	4	0	28.9542	0.0134119	2915.6	126.975	30943
Q9SUR0	Q9SUR0	Q9SUR0 ARATH AT4G23670 protein OS Arabidopsis thaliana GN F9D16 140 PE 1 SV 1	17506	5.9004	3431.19	20	15	47.6821	7.7749	105	5	0	11.655	0.0221889	3735.07	65.4302	19228
F4HQT1	F4HQT1	F4HQT1 ARATH Glyceraldehyde 3 phosphate dehydrogenase OS Arabidopsis thaliana GN GAPC2 PE 3 SV 1	33884	6.811	4952.85	22	24	49.0323	7.2895	174	11	2	14.3263	0.0179977	1729.27	58.6324	33195
O04316	O04316	NSP4 ARATH Nitrile specifier protein 4 OS Arabidopsis thaliana GN NSP4 PE 2 SV 1	67562	4.8111	913.933	14	43	15.5089	7.1021	74	7	0	14.2143	0.0160737	781.319	52.8206	6769
Q9ZVF3	Q9ZVF3	ML328 ARATH MLP like protein 328 OS Arabidopsis thaliana GN MLP328 PE 1 SV 1	17501	5.3247	7913.29	26	13	60.9272	7.6768	136	11	2	13.5847	0.0209701	2970.47	52.0215	6262
Q9LF98	Q9LF98	Q9LF98 ARATH Fructose bisphosphate aldolase OS Arabidopsis thaliana GN F8J2 100 PE 1 SV 1	38515	6.0187	3961.4	30	29	70.1117	6.68	193	15	0	14.9922	0.0196953	1321	50.9113	19369
F4JTV4	F4JTV4	F4JTV4 ARATH Adenosylhomocysteinase OS Arabidopsis thaliana GN MEE58 PE 3 SV 1	48375	6.4005	4098.45	24	35	43.6364	7.1238	129	17	3	15.7793	0.0184655	1007.86	48.7877	48062
Q0WNJ6	Q0WNJ6	CLAH1 ARATH Clathrin heavy chain 1 OS Arabidopsis thaliana GN CHC1 PE 1 SV 1	193121	5.0988	194.026	17	129	14.4868	4.6668	65	15	0	18.6913	0.0245816	230.238	44.4925	2004
Q38882	Q38882	PLDA1 ARATH Phospholipase D alpha 1 OS Arabidopsis thaliana GN PLDALPHA1 PE 1 SV 2	91790	5.4492	495.322	7	65	18.0247	8.6439	31	7	0	24.4836	0.0236959	462.311	42.4624	7447
Q8H135	Q8H135	Q8H135 ARATH ATP synthase subunit beta Fragment OS Arabidopsis thaliana GN At5g08670 PE 2 SV 1	48227	5.2798	3722.07	25	32	58.5202	7.7101	165	19	3	12.9858	0.0204191	834.091	40.2508	35454
Q9SIB9	Q9SIB9	ACO2M ARATH Aconitate hydratase 2 mitochondrial OS Arabidopsis thaliana GN ACO2 PE 1 SV 2	108132	6.7418	397.845	9	70	14.2424	3.8946	56	9	1	20.7853	0.0247163	364.717	39.4629	293
Q9ZVS5	Q9ZVS5	Q9ZVS5 ARATH Aspartyl protease like protein OS Arabidopsis thaliana GN F15K9 16 PE 2 SV 1	46118	9.3497	1291.51	14	27	32.0276	6.9027	62	9	0	16.6729	0.0186673	838.998	38.7183	15010
P11574	P11574	VATB1 ARATH V type proton ATPase subunit B1 OS Arabidopsis thaliana GN VHA B1 PE 2 SV 2	54073	4.7963	1386.4	10	40	30.6584	7.8093	59	9	0	16.4493	0.021707	685.273	37.0786	10868
Q9SMU8	Q9SMU8	PER34 ARATH Peroxidase 34 OS Arabidopsis thaliana GN PER34 PE 1 SV 1	38807	7.5005	3688.73	13	24	37.9603	7.7683	77	9	0	14.8173	0.019272	915.317	35.5438	7206
Q43348	Q43348	INVA3 ARATH Acid beta fructofuranosidase 3 vacuolar OS Arabidopsis thaliana GN BFRUCT3 PE 1 SV 1	72183	5.1954	112.97	7	36	13.1173	7.2156	36	5	1	17.9692	0.0242239	452.56	32.6877	5490
Q9SSK7	Q9SSK7	MLP34 ARATH MLP like protein 34 OS Arabidopsis thaliana GN MLP34 PE 2 SV 1	35547	4.9797	3097.04	20	21	31.3291	6.7646	163	8	1	15.746	0.0136807	905.729	32.2169	6282
O81493	O81493	O81493 ARATH F9D12 8 protein OS Arabidopsis thaliana GN F9D12 8 PE 2 SV 1	39801	9.4993	1161.81	6	27	19.6581	5.1789	34	5	0	17.5217	0.0158168	710.947	28.3144	12774
Q9LYG3	Q9LYG3	MAOP2 ARATH NADP dependent malic enzyme 2 OS Arabidopsis thaliana GN NADP ME2 PE 1 SV 1	64372	5.9733	1752.67	10	44	39.2857	4.9307	60	10	0	19.3651	0.0188383	436.179	28.0956	6078
Q9C525	Q9C525	BGL21 ARATH Beta glucosidase 21 OS Arabidopsis thaliana GN BGLU21 PE 2 SV 1	59625	6.5768	1211.7	20	43	20.9924	8.6935	100	10	1	14.7058	0.0219749	454.264	27.1031	1229
Q56WK6	Q56WK6	PATL1 ARATH Patellin 1 OS Arabidopsis thaliana GN PATL1 PE 1 SV 2	64007	4.6229	1029.35	8	68	11.8674	5.9153	43	6	0	13.3134	0.0180896	417.99	26.7708	7093
F4K007	F4K007	F4K007 ARATH Luminal binding protein 2 OS Arabidopsis thaliana GN BIP2 PE 3 SV 1	67358	4.9924	1151.96	12	58	25.4486	7.1417	67	11	0	18.1494	0.02215	392.281	26.4399	51671
Q1H583	Q1H583	GDL18 ARATH GDSL esterase lipase At1g54000 OS Arabidopsis thaliana GN At1g54000 PE 2 SV 1	43166	6.7158	2611.03	8	24	25.3197	4.4903	53	6	1	11.0563	0.0168758	587.053	25.3572	4596
P53492	P53492	ACT7 ARATH Actin 7 OS Arabidopsis thaliana GN ACT7 PE 1 SV 1	41708	5.1583	1261.61	10	35	34.4828	7.3292	48	7	1	15.1836	0.0218441	585.72	24.4456	317
Q9ZP06	Q9ZP06	MDHM1 ARATH Malate dehydrogenase 1 mitochondrial OS Arabidopsis thaliana GN At1g53240 PE 1 SV 1	35781	8.5353	6481.64	10	23	59.8241	3.0163	76	10	0	15.5529	0.0162401	666.415	23.8607	6172
B9DFF8	B9DFF8	B9DFF8 ARATH AT4G14960 protein OS Arabidopsis thaliana GN TUA6 PE 2 SV 1	47204	8.0105	1142.87	12	28	36.7682	6.9965	61	10	0	21.6912	0.0242742	495.882	23.4232	19839
Q9C8Y9	Q9C8Y9	BGL22 ARATH Beta glucosidase 22 OS Arabidopsis thaliana GN BGLU22 PE 2 SV 1	59743	6.7892	1804.41	18	42	23.0916	8.211	100	10	1	13.7307	0.021964	366.133	21.8878	1230
Q9LSB4	Q9LSB4	Q9LSB4 ARATH DNA topoisomerase like protein OS Arabidopsis thaliana GN NAI2 PE 2 SV 1	84964	4.4185	201.205	12	85	13.0829	6.1755	42	9	0	19.6016	0.0171862	248.689	21.1427	25382
Q9SJL8	Q9SJL8	METK3 ARATH S adenosylmethionine synthase 3 OS Arabidopsis thaliana GN METK3 PE 1 SV 1	42470	5.7171	1609.8	9	35	29.4872	6.7901	41	7	0	14.9838	0.0189015	496.394	21.0955	6232
Q9SGH6	Q9SGH6	DOX1 ARATH Alpha dioxygenase 1 OS Arabidopsis thaliana GN DOX1 PE 1 SV 1	73111	5.8319	634.163	4	58	13.615	2.6617	20	4	0	17.1172	0.018465	279.336	20.4357	3089
Q96511	Q96511	PER69 ARATH Peroxidase 69 OS Arabidopsis thaliana GN PER69 PE 1 SV 1	35656	9.6226	2023.18	5	26	16.9184	5.8901	29	4	0	14.0447	0.0220891	566.041	20.1957	7244
Q9LTQ5	Q9LTQ5	Q9LTQ5 ARATH AT3g20370 MQC12 13 OS Arabidopsis thaliana GN At3g20370 PE 2 SV 1	43421	6.1518	388.429	2	27	3.6939	8.6912	14	1	0	11.122	0.0244579	464.81	20.1956	13094
Q9ZSY9	Q9ZSY9	Q9ZSY9 ARATH Hydroperoxide lyase OS Arabidopsis thaliana GN HPL1 PE 2 SV 1	54841	7.5667	123.571	6	36	17.6829	9.3103	24	5	1	17.988	0.016516	359.757	19.742	36614
O23254	O23254	O23254 ARATH Serine hydroxymethyltransferase OS Arabidopsis thaliana GN dl3005c PE 2 SV 1	51685	6.8654	355.174	6	32	18.896	7.3474	24	6	0	21.2084	0.0200681	343.174	17.7483	12772
P41377	P41377	IF4A2 ARATH Eukaryotic initiation factor 4A 2 OS Arabidopsis thaliana GN TIF4A 2 PE 1 SV 1	46732	5.3097	669.791	7	40	23.0583	6.701	29	6	0	18.187	0.0231878	377.368	17.6467	5438
Q96262	Q96262	PCAP1 ARATH Plasma membrane associated cation binding protein 1 OS Arabidopsis thaliana GN PCAP1 PE	24568	4.7935	2091.94	11	27	39.5556	5.7499	59	5	0	12.6168	0.0167367	698.658	17.1757	7102
O80852	O80852	GSTF9 ARATH Glutathione S transferase F9 OS Arabidopsis thaliana GN GSTF9 PE 1 SV 1	24130	6.1827	9566.58	7	13	28.8372	7.1431	58	4	0	12.9819	0.0141445	707.586	17.0853	4983
P30184	P30184	AMPL1 ARATH Leucine aminopeptidase 1 OS Arabidopsis thaliana GN PM25 PE 1 SV 1	54475	5.5543	697.961	10	39	27.6923	7.1213	35	7	0	17.1493	0.0167431	309.046	16.8459	614
Q9SYT0	Q9SYT0	ANXD1 ARATH Annexin D1 OS Arabidopsis thaliana GN ANN1 PE 1 SV 1	36181	5.048	418.668	4	26	15.7729	5.2396	25	4	0	13.3473	0.0263624	464.646	16.8219	652
Q94A28	Q94A28	ACO3M ARATH Aconitate hydratase 3 mitochondrial OS Arabidopsis thaliana GN ACO3 PE 1 SV 3	108413	6.7258	292.761	6	68	10.9548	7.3193	22	5	0	20.7432	0.0198257	152.579	16.552	295
O04309	O04309	MB31 ARATH Myrosinase binding protein like At3g16470 OS Arabidopsis thaliana GN At3g16470 PE 1 SV 1	48466	4.9512	535.72	5	30	17.9601	9.3972	29	4	0	9.9056	0.0248397	337.842	16.3842	6099
Q8VX13	Q8VX13	PDI13 ARATH Protein disulfide isomerase like 1 3 OS Arabidopsis thaliana GN PDIL1 3 PE 2 SV 1	64172	4.5472	82.0071	2	53	5.6995	6.9401	7	2	0	21.1078	0.0268599	244.092	15.6737	7127
O04311	O04311	O04311 ARATH AT3G16450 protein OS Arabidopsis thaliana GN T02O04 5 PE 1 SV 1	32002	4.895	2470.43	14	21	53.3333	8.1743	70	9	0	15.4099	0.0178664	483.332	15.4776	16680
Q9SAJ4	Q9SAJ4	Q9SAJ4 ARATH Phosphoglycerate kinase OS Arabidopsis thaliana GN T8K14 3 PE 1 SV 1	42105	5.3348	707.794	6	29	17.9551	7.8354	23	5	0	16.661	0.0175141	364.695	15.3653	14609
P01966	P01966	HBA BOVIN Hemoglobin subunit alpha OS Bos taurus GN HBA PE 1 SV 2	15174	9.1221	5087.11	17	10	68.3099	6.6788	123	6	0	13.8075	0.0174034	1000	15.1844	54297
Q05431	Q05431	APX1 ARATH L ascorbate peroxidase 1 cytosolic OS Arabidopsis thaliana GN APX1 PE 1 SV 2	27543	5.6743	1058.1	7	24	16	5.5317	52	4	0	20.9509	0.0158785	541.771	14.9319	733
P48491	P48491	TPIS ARATH Triosephosphate isomerase cytosolic OS Arabidopsis thaliana GN CTIMC PE 1 SV 2	27152	5.2224	1267.22	8	20	32.6772	4.2204	47	5	0	16.7008	0.0210099	546.977	14.8609	10396
Q56WD9	Q56WD9	THIK2 ARATH 3 ketoacyl CoA thiolase 2 peroxisomal OS Arabidopsis thaliana GN PED1 PE 1 SV 2	48548	8.3549	355.611	1	31	5.4113	7.5271	11	1	0	16.8813	0.016117	301.122	14.6281	10281
Q9SG80	Q9SG80	ASD1 ARATH Alpha L arabinofuranosidase 1 OS Arabidopsis thaliana GN ASD1 PE 1 SV 1	74997	5.3839	1009.69	7	40	13.2743	6.0767	41	6	1	13.2699	0.017004	194.191	14.573	860
P43287	P43287	PIP22 ARATH Aquaporin PIP2 2 OS Arabidopsis thaliana GN PIP2 2 PE 1 SV 2	30433	7.8265	4431.7	11	16	22.1053	6.7012	97	4	1	12.551	0.0219961	478.418	14.5694	7397
O04499	O04499	PMG1 ARATH 2 3 bisphosphoglycerate independent phosphoglycerate mutase 1 OS Arabidopsis thaliana GN	60541	5.1687	1005.12	11	43	44.3447	9.907	51	11	1	18.5723	0.0240685	228.737	13.8568	7582
Q0WWT6	Q0WWT6	Q0WWT6 ARATH Putative mitochondrial processing peptidase Fragment OS Arabidopsis thaliana GN At3g0	51498	5.6385	636.549	10	38	28.1385	6.2634	41	7	1	15.2609	0.0164459	266.467	13.7311	34347
O49299	O49299	PGMC1 ARATH Probable phosphoglucomutase cytoplasmic 1 OS Arabidopsis thaliana GN At1g23190 PE 1 SV	63131	5.866	678.805	3	52	8.2333	2.6136	23	2	0	17.7831	0.0215634	211.824	13.3811	7307
Q9SJQ0	Q9SJQ0	Q9SJQ0 ARATH Pyruvate kinase OS Arabidopsis thaliana GN At2g36580 PE 1 SV 2	57472	5.9161	398.666	7	38	23.7192	7.124	39	5	1	17.2244	0.0230624	230.934	13.2807	17738
B9DFR9	B9DFR9	B9DFR9 ARATH AT2G45960 protein OS Arabidopsis thaliana GN PIP1B PE 2 SV 1	29113	9.0965	6745.15	11	19	40.5109	5.2723	97	5	1	14.1697	0.0237909	447.565	13.0384	14868
Q8W4H8	Q8W4H8	GDL19 ARATH GDSL esterase lipase At1g54010 OS Arabidopsis thaliana GN At1g54010 PE 1 SV 1	43115	8.0625	2228.31	8	27	31.3471	5.0899	49	6	0	14.9897	0.0161229	299.491	12.921	4597
Q8LAA6	Q8LAA6	PIP15 ARATH Probable aquaporin PIP1 5 OS Arabidopsis thaliana GN PIP1 5 PE 2 SV 2	30626	9.0505	6292.19	8	20	28.5714	8.5218	88	4	0	12.6345	0.0243415	416.789	12.7732	7395
Q94CE5	Q94CE5	GATP ARATH Gamma aminobutyrate transaminase POP2 mitochondrial OS Arabidopsis thaliana GN POP2 PE 1	55152	7.9094	970.731	6	34	20.6349	6.7882	27	5	0	16.5101	0.0231555	226.541	12.5023	4547
P93004	P93004	PIP27 ARATH Aquaporin PIP2 7 OS Arabidopsis thaliana GN PIP2 7 PE 1 SV 2	29723	9.0298	2548.5	2	16	19.2857	2.368	32	2	0	8.9947	0.0184303	420.152	12.4965	7402
Q9SNB0	Q9SNB0	U76E6 ARATH UDP glycosyltransferase 76E6 OS Arabidopsis thaliana GN UGT76E6 PE 2 SV 1	50303	5.4939	149.56	3	30	10.4677	7.5787	13	3	0	24.0108	0.0229704	246.394	12.4026	10627
C0Z2J4	C0Z2J4	C0Z2J4 ARATH AT1G57720 protein OS Arabidopsis thaliana GN AT1G57720 PE 2 SV 1	43925	5.2714	483.667	9	28	23.7852	7.5671	47	6	1	14.6593	0.020402	278.822	12.2552	32088
B9DGH8	B9DGH8	B9DGH8 ARATH AT3G60750 protein Fragment OS Arabidopsis thaliana GN AT3G60750 PE 2 SV 1	61171	5.1165	190.003	5	34	17.5439	9.9998	21	5	0	22.8151	0.0227772	198.935	12.1768	31893
P29197	P29197	CH60A ARATH Chaperonin CPN60 mitochondrial OS Arabidopsis thaliana GN CPN60 PE 1 SV 2	61242	5.4836	343.987	3	51	8.1456	8.0036	15	3	1	19.8394	0.0202381	196.614	12.0487	1904
A8MR07	A8MR07	A8MR07 ARATH Pyruvate kinase OS Arabidopsis thaliana GN At3g52990 PE 2 SV 1	51857	6.2417	479.772	6	30	20.2532	6.3333	31	4	0	18.086	0.0232333	224.417	11.645	19250
Q42112	Q42112	RLA02 ARATH 60S acidic ribosomal protein P0 2 OS Arabidopsis thaliana GN RPP0B PE 1 SV 2	34111	4.7767	2970.83	5	17	32.1875	4.8393	43	4	0	12.9874	0.0198409	329.208	11.2369	9139
RANDOM10036	RANDOM10036	Random Sequence 10036	41258	7.5705	144.434	1	31	3.2345	3.9687	6	1	0	18.6435	0.0251289	263.963	10.8977	64333
Q940P8	Q940P8	Q940P8 ARATH AT5g20890 F22D1 60 OS Arabidopsis thaliana GN At5g20890 PE 1 SV 1	57249	5.4884	94.3555	3	44	9.6774	7.1277	18	3	1	19.034	0.0223658	189.732	10.869	13064
Q8LAM1	Q8LAM1	Q8LAM1 ARATH Putative lectin OS Arabidopsis thaliana PE 2 SV 1	32106	4.9858	2610.05	8	23	39.6667	6.7387	51	7	0	16.4173	0.0181551	335.542	10.7796	38559
F4K6P9	F4K6P9	F4K6P9 ARATH Glutamate dehydrogenase 2 OS Arabidopsis thaliana GN GDH2 PE 3 SV 1	33189	6.3259	251.266	5	24	17.1521	4.8958	15	3	0	20.1555	0.0205308	323.775	10.7525	37719
P19171	P19171	CHIB ARATH Basic endochitinase B OS Arabidopsis thaliana GN CHI B PE 1 SV 3	36160	7.4745	244.479	2	18	10.4478	4.2848	17	2	0	18.3708	0.0171512	294.546	10.6578	1909
RANDOM43399	RANDOM43399	Random Sequence 43399	46972	8.3509	90.7691	3	41	10.8235	13.3876	13	3	0	12.6624	0.0213155	223.885	10.5232	97696
RANDOM33964	RANDOM33964	Random Sequence 33964	64585	5.9544	84.6219	4	34	8.4775	12.3583	19	3	0	20.2942	0.018542	159.876	10.3144	88261
O04318	O04318	NSP3 ARATH Nitrile specifier protein 3 OS Arabidopsis thaliana GN NSP3 PE 2 SV 1	51200	4.862	473.461	9	35	11.9914	7.4443	40	4	0	16.5672	0.0163749	191.669	9.8197	6768
Q9LYR4	Q9LYR4	Q9LYR4 ARATH Putative transaldolase OS Arabidopsis thaliana GN T22N19 70 PE 2 SV 1	47669	6.0218	321.234	5	38	26.9406	11.6692	23	5	0	23.9336	0.0197508	204.544	9.7566	19001
Q9ASS3	Q9ASS3	Q9ASS3 ARATH 60S ribosomal protein like OS Arabidopsis thaliana GN At5g02870 PE 2 SV 1	34334	10.7122	1473.13	11	18	21.1726	7.532	69	5	0	15.5077	0.0132696	273.502	9.3966	19972
Q9FF53	Q9FF53	PIP24 ARATH Probable aquaporin PIP2 4 OS Arabidopsis thaliana GN PIP2 4 PE 1 SV 1	30931	8.0858	3958.32	7	22	19.244	8.7651	80	4	1	15.221	0.024505	296.943	9.191	7399
O04202	O04202	EIF3F ARATH Eukaryotic translation initiation factor 3 subunit F OS Arabidopsis thaliana GN TIF3F1 P	31842	4.7428	184.453	4	22	16.041	5.7387	14	2	0	22.5566	0.0186861	288.401	9.1891	3318
RANDOM18843	RANDOM18843	Random Sequence 18843	44905	6.0377	86.5373	4	33	16.4557	7.5594	11	3	0	19.2314	0.028804	205.505	9.1884	73140
Q9LIK0	Q9LIK0	PKP1 ARATH Plastidial pyruvate kinase 1 chloroplastic OS Arabidopsis thaliana GN PKP1 PE 1 SV 1	65090	5.541	77.4512	2	38	8.0537	5.3129	10	2	0	16.2885	0.0235581	136.762	8.9075	7414
P92974	P92974	UBE12 ARATH Ubiquitin activating enzyme E1 2 OS Arabidopsis thaliana GN UBA2 PE 2 SV 1	119547	4.9596	84.4005	5	84	6.5924	8.9459	21	5	0	26.8041	0.024861	74.4547	8.9066	10720
RANDOM1618	RANDOM1618	Random Sequence 1618	65636	4.8779	80.8033	6	53	14.0411	7.3529	20	6	0	22.2132	0.0180413	135.451	8.8962	55915
Q9SUQ9	Q9SUQ9	Q9SUQ9 ARATH AT4g23680 F9D16 150 OS Arabidopsis thaliana GN F9D16 150 PE 1 SV 1	17462	5.877	1469.06	5	16	14.5695	7.8022	37	3	1	13.42	0.0254927	508.526	8.8858	15071
Q9LFW1	Q9LFW1	RGP2 ARATH UDP arabinopyranose mutase 2 OS Arabidopsis thaliana GN RGP2 PE 1 SV 1	40863	5.6891	1014.31	8	36	29.4444	6.3224	34	8	0	19.9467	0.0202245	214.291	8.7624	8904
Q93VP3	Q93VP3	IF5A2 ARATH Eukaryotic translation initiation factor 5A 2 OS Arabidopsis thaliana GN At1g26630 PE 1	17129	5.489	260.473	2	17	22.6415	6.8589	11	2	0	25.7281	0.0192258	493.429	8.4575	5447
A8MR02	A8MR02	A8MR02 ARATH TRAF like family protein OS Arabidopsis thaliana GN At5g26280 PE 4 SV 1	36851	8.6528	277.733	8	23	32.4159	8.3925	30	6	0	21.9089	0.0286796	228.343	8.4201	16436
Q41188	Q41188	CSP2 ARATH Cold shock protein 2 OS Arabidopsis thaliana GN CSP2 PE 1 SV 1	19141	5.5239	330.861	1	15	10.8374	10.1953	10	1	0	10.0343	0.0143189	435.625	8.3436	2468
Q96522	Q96522	PER45 ARATH Peroxidase 45 OS Arabidopsis thaliana GN PER45 PE 1 SV 1	35806	9.304	285.256	5	25	28.3077	8.5963	28	5	0	15.18	0.0244346	226.568	8.1177	7218
P27323	P27323	HS901 ARATH Heat shock protein 90 1 OS Arabidopsis thaliana GN HSP90 1 PE 1 SV 3	80584	4.7699	162.444	5	72	7.5714	3.5684	18	4	0	25.9499	0.0244203	100.469	8.1014	5323
Q56Z05	Q56Z05	Q56Z05 ARATH Glutathione reductase cytosolic Fragment OS Arabidopsis thaliana GN At3g24170 PE 2 S	25733	6.1069	596.506	4	9	28.0992	5.5808	15	3	0	26.9352	0.0173754	309.989	7.9821	31065
P24102	P24102	PER22 ARATH Peroxidase 22 OS Arabidopsis thaliana GN PER22 PE 1 SV 2	38084	5.5626	292.694	7	22	26.9341	2.5522	27	5	0	20.5642	0.0192415	207.113	7.8928	7193
Q9SRT9	Q9SRT9	RGP1 ARATH UDP arabinopyranose mutase 1 OS Arabidopsis thaliana GN RGP1 PE 1 SV 1	40602	5.5095	1735.09	6	35	22.9692	6.6017	34	6	0	18.4961	0.0120789	194.255	7.8924	8903
Q9LMU2	Q9LMU2	Q9LMU2 ARATH At1g17860 F2H15 8 OS Arabidopsis thaliana GN F2H15 9 PE 2 SV 1	22067	8.9669	3255.16	4	16	23.9796	6.7853	23	3	0	11.64	0.0246508	355.077	7.8407	18761
Q9XEE2	Q9XEE2	ANXD2 ARATH Annexin D2 OS Arabidopsis thaliana GN ANN2 PE 2 SV 1	36243	5.6884	343.112	6	26	19.8738	6.658	28	4	1	20.2589	0.0177379	213.916	7.7579	653
Q9SID0	Q9SID0	SCRK1 ARATH Probable fructokinase 1 OS Arabidopsis thaliana GN At2g31390 PE 2 SV 1	35253	5.1513	2126.86	7	27	28.6154	6.6241	37	5	0	16.1686	0.0196114	216.926	7.6522	9610
P60040	P60040	RL72 ARATH 60S ribosomal protein L7 2 OS Arabidopsis thaliana GN RPL7B PE 1 SV 1	28153	10.3427	831.208	3	31	23.5537	5.2354	15	3	0	8.3615	0.00920623	270.646	7.6244	9128
Q1JPL7	Q1JPL7	PME18 ARATH Pectinesterase pectinesterase inhibitor 18 OS Arabidopsis thaliana GN PME18 PE 1 SV 3	61648	8.9724	257.002	4	43	7.1813	6.0912	19	3	0	16.1796	0.0204673	121.724	7.5088	7523
Q9LFV5	Q9LFV5	FK111 ARATH F box kelch repeat protein At5g15710 OS Arabidopsis thaliana GN At5g15710 PE 2 SV 1	50696	9.0225	119.612	5	29	10.4911	12.0754	19	5	1	21.5982	0.019778	146.325	7.423	4274
P31168	P31168	COR47 ARATH Dehydrin COR47 OS Arabidopsis thaliana GN COR47 PE 1 SV 2	29878	4.5491	213.864	7	23	34.3396	7.3655	26	4	0	20.9348	0.0210121	248.24	7.4216	2233
Q9SF85	Q9SF85	ADK1 ARATH Adenosine kinase 1 OS Arabidopsis thaliana GN ADK1 PE 1 SV 1	37811	5.1281	808.872	6	28	30.814	4.4594	29	6	1	23.0675	0.0155551	193.826	7.3337	341
Q43729	Q43729	PER57 ARATH Peroxidase 57 OS Arabidopsis thaliana GN PER57 PE 1 SV 1	34076	10.4453	476.784	6	22	21.7252	7.2568	22	4	0	15.7807	0.0179054	214.173	7.3029	7231
P50700	P50700	OSL3 ARATH Osmotin like protein OSM34 OS Arabidopsis thaliana GN OSM34 PE 2 SV 2	26615	6.0667	308.663	1	11	6.5574	5.1175	12	1	0	16.1368	0.0137963	256.323	6.8266	6918
F4JMS5	F4JMS5	F4JMS5 ARATH Glutamate cysteine ligase OS Arabidopsis thaliana GN GSH1 PE 4 SV 1	53446	7.5498	775.937	2	35	10.4822	3.6339	13	2	0	19.0812	0.0241349	127.591	6.8237	46270
B1GV55	B1GV55	B1GV55 ARATH Cinnamate 4 hydroxylase Fragment OS Arabidopsis thaliana GN C4H PE 3 SV 1	55924	9.2173	84.3226	3	38	8.6066	13.3697	12	3	0	15.8815	0.0168189	120.558	6.7464	39782
P46286	P46286	RL81 ARATH 60S ribosomal protein L8 1 OS Arabidopsis thaliana GN RPL8A PE 1 SV 2	27841	11.321	628.359	13	22	34.1085	8.7267	72	5	0	17.7348	0.0161227	234.475	6.5323	9133
Q9LZ45	Q9LZ45	H2B9 ARATH Histone H2B 9 OS Arabidopsis thaliana GN At5g02570 PE 1 SV 3	14535	10.5192	3023.62	3	13	18.1818	6.4195	23	3	1	10.3372	0.018444	447.945	6.515	5125
F4JWM1	F4JWM1	F4JWM1 ARATH 40S ribosomal protein S16 3 OS Arabidopsis thaliana GN At5g18380 PE 3 SV 1	16043	10.1871	1311.99	6	16	29.4964	8.1917	24	4	0	22.8739	0.0206144	395.86	6.3552	32328
RANDOM44081	RANDOM44081	Random Sequence 44081	68737	8.2509	84.2117	4	43	14.2857	4.7781	14	4	0	11.6227	0.0228793	91.7175	6.3085	98378
Q56WH1	Q56WH1	TBA3 ARATH Tubulin alpha 3 chain OS Arabidopsis thaliana GN TUBA3 PE 2 SV 2	49622	4.7752	1075.85	11	33	36.6667	6.962	60	10	0	21.0798	0.0255131	126.078	6.2603	10185
P94014	P94014	GL21 ARATH Germin like protein subfamily 2 member 1 OS Arabidopsis thaliana GN GLP4 PE 2 SV 2	22853	8.8458	844.699	3	12	34.2466	11.7802	25	3	0	18.477	0.0230145	261.674	5.9841	4765
Q9LR33	Q9LR33	R27A2 ARATH 60S ribosomal protein L27a 2 OS Arabidopsis thaliana GN RPL27AB PE 2 SV 1	16281	10.9594	158.131	3	11	13.6986	11.332	14	2	0	24.1257	0.0161655	364.557	5.9394	8656
Q9LZG0	Q9LZG0	ADK2 ARATH Adenosine kinase 2 OS Arabidopsis thaliana GN ADK2 PE 1 SV 1	37821	4.9651	807.784	6	27	29.2754	7.9482	26	6	0	25.6804	0.0134816	153.491	5.8091	342
Q9ZVF2	Q9ZVF2	ML329 ARATH MLP like protein 329 OS Arabidopsis thaliana GN MLP329 PE 2 SV 1	17590	5.1801	2935.91	9	15	38.4106	7.8286	58	7	1	13.6582	0.0228213	317.976	5.597	6263
O22842	O22842	O22842 ARATH Putative chitinase OS Arabidopsis thaliana GN At2g43610 PE 2 SV 1	29979	9.6026	457.496	3	26	11.7438	3.4233	9	2	0	16.792	0.0177229	183.199	5.4959	16556
Q9FWA3	Q9FWA3	Q9FWA3 ARATH 6 phosphogluconate dehydrogenase decarboxylating OS Arabidopsis thaliana GN F11A12 5 P	53543	7.2079	85.1796	1	36	3.0864	0.9949	3	1	0	22.0022	0.0202107	101.495	5.4378	13973
Q9LKR3	Q9LKR3	MD37A ARATH Mediator of RNA polymerase II transcription subunit 37a OS Arabidopsis thaliana GN MED37	73583	4.8922	1117.82	11	62	19.5815	7.3135	68	10	0	17.5977	0.0209827	73.3104	5.3978	6154
RANDOM46335	RANDOM46335	Random Sequence 46335	87627	6.7418	120.58	3	70	5.9645	6.8675	11	3	0	15.4641	0.02718	60.8017	5.3313	100632
RANDOM41077	RANDOM41077	Random Sequence 41077	63830	7.985	78.5101	2	40	7.7739	1.8649	7	2	0	22.5238	0.0129162	81.0004	5.1736	95374
Q9SLK0	Q9SLK0	Q9SLK0 ARATH Isocitrate dehydrogenase NADP OS Arabidopsis thaliana GN F20D21 16 PE 2 SV 1	47203	7.6498	1137.22	10	34	16.3462	10.0466	68	6	0	16.0479	0.0144901	109.368	5.1659	13626
Q42560	Q42560	ACO1 ARATH Aconitate hydratase 1 OS Arabidopsis thaliana GN ACO1 PE 1 SV 2	98089	5.946	407.281	8	65	12.3608	5.9138	42	8	2	17.346	0.0242802	52.1431	5.118	292
P42761	P42761	GSTFA ARATH Glutathione S transferase F10 OS Arabidopsis thaliana GN GSTF10 PE 1 SV 3	24214	5.3524	2195.5	5	15	32.093	5.6204	23	4	0	18.8717	0.0283977	208.085	5.0419	4984
P28769	P28769	TCPA ARATH T complex protein 1 subunit alpha OS Arabidopsis thaliana GN CCT1 PE 2 SV 1	59192	5.8685	118.665	3	47	11.5596	3.7578	13	3	0	24.3039	0.0225466	82.3716	4.8788	10236
P68209	P68209	SUCA1 ARATH Succinyl CoA ligase ADP forming subunit alpha 1 mitochondrial OS Arabidopsis thaliana	36128	8.28	409.196	5	20	23.9193	6.974	15	4	0	24.0949	0.0303365	134.566	4.8648	10032
Q93VG5	Q93VG5	RS81 ARATH 40S ribosomal protein S8 1 OS Arabidopsis thaliana GN RPS8A PE 2 SV 1	24978	10.7358	359.255	4	18	21.1712	10.9536	17	3	0	20.324	0.0185408	193.806	4.8439	9398
Q6LAE1	Q6LAE1	Q6LAE1 ARATH Mitochondrial ribosomal protein S13 Fragment OS Arabidopsis thaliana PE 2 SV 1	8807	10.1708	1772.1	2	9	25.3165	5.728	16	1	0	16.647	0.0231589	545.361	4.8065	45754
Q8LBI1	Q8LBI1	RL51 ARATH 60S ribosomal protein L5 1 OS Arabidopsis thaliana GN ATL5 PE 2 SV 2	34336	9.6165	340.929	3	22	11.2957	12.1902	20	3	0	16.112	0.019467	139.181	4.782	9122
Q8L9Z8	Q8L9Z8	Q8L9Z8 ARATH Putative uncharacterized protein OS Arabidopsis thaliana PE 2 SV 1	33489	5.6237	600.75	5	23	21.3333	10.6002	18	4	1	24.4374	0.0303273	140.789	4.7022	34333
O82089	O82089	O82089 ARATH AT3g56240 F18O21 200 OS Arabidopsis thaliana GN CCH PE 1 SV 1	12962	4.71	673.014	2	9	23.1405	7.7254	11	2	0	14.8014	0.0204533	361.097	4.6837	14469
A8MSF6	A8MSF6	A8MSF6 ARATH Aquaporin PIP1 3 OS Arabidopsis thaliana GN PIP1C PE 3 SV 1	22503	9.8945	8452.68	7	11	31.7757	6.3288	85	3	0	10.5362	0.025322	193.608	4.3598	16530
Q9SLF7	Q9SLF7	RLA22 ARATH 60S acidic ribosomal protein P2 2 OS Arabidopsis thaliana GN RPP2B PE 1 SV 1	11436	4.4152	388.794	1	13	10.4348	1.0842	6	1	0	12.7888	0.017503	380.537	4.3548	9145
Q0WRR9	Q0WRR9	Q0WRR9 ARATH Peptidyl prolyl cis trans isomerase OS Arabidopsis thaliana GN At4g34870 PE 2 SV 1	18366	8.9852	499.939	5	13	49.4186	11.3623	26	5	2	19.8794	0.0195733	231.904	4.2619	31640
F4I035	F4I035	F4I035 ARATH 3 phosphoshikimate 1 carboxyvinyltransferase OS Arabidopsis thaliana GN aroA PE 3 SV 1	52373	5.6028	89.0284	3	34	12.0654	11.8822	11	2	0	20.4787	0.0248951	80.0362	4.1945	39086
B9DHQ7	B9DHQ7	B9DHQ7 ARATH AT4G01850 protein Fragment OS Arabidopsis thaliana GN AT4G01850 PE 2 SV 1	33649	8.1674	1130.23	7	26	15.6863	6.8754	28	4	0	16.8647	0.0206142	118.221	3.9805	34111
Q42449	Q42449	PROF1 ARATH Profilin 1 OS Arabidopsis thaliana GN PRO1 PE 1 SV 1	14257	4.5044	2633.98	3	11	32.8244	8.4419	19	3	0	17.0897	0.0177677	275.123	3.925	8224
P31265	P31265	TCTP ARATH Translationally controlled tumor protein homolog OS Arabidopsis thaliana GN TCTP PE 1 SV	18898	4.3156	257.432	4	18	23.2143	7.2294	16	3	0	11.8035	0.0137866	178.875	3.3826	10238
Q9SVJ8	Q9SVJ8	Q9SVJ8 ARATH Kinesin like protein OS Arabidopsis thaliana GN F19H22 50 PE 2 SV 1	94374	7.9074	119.55	5	85	8.1535	3.0119	23	4	1	21.4194	0.0158443	35.6688	3.3684	12025
P42763	P42763	ERD14 ARATH Dehydrin ERD14 OS Arabidopsis thaliana GN ERD14 PE 1 SV 1	20773	5.2414	1218.06	5	19	28.6486	4.9129	26	3	0	15.8572	0.019163	161.738	3.362	3389
B9DFK6	B9DFK6	B9DFK6 ARATH Catalase OS Arabidopsis thaliana GN AT4G35090 PE 2 SV 1	54990	6.3549	237.313	3	35	8.6498	2.7549	13	3	0	20.2854	0.0130789	56.7782	3.1242	31932
RANDOM18012	RANDOM18012	Random Sequence 18012	44645	5.3328	81.1845	5	34	23.8579	8.8827	20	5	0	25.722	0.0253625	68.6552	3.0671	72309
P59226	P59226	H32 ARATH Histone H3 2 OS Arabidopsis thaliana GN HTR2 PE 1 SV 2	15258	11.7072	1229.75	3	12	28.6765	3.1751	17	2	0	15.3188	0.0135338	186.716	2.8508	5126
F4ID64	F4ID64	F4ID64 ARATH Peroxiredoxin 2B OS Arabidopsis thaliana GN TPX1 PE 4 SV 1	13037	5.4066	1024.11	4	7	61.157	11.1806	20	3	0	16.5135	0.022685	216.43	2.8236	32717
Q9FYE3	Q9FYE3	Q9FYE3 ARATH Carbonate dehydratase like protein OS Arabidopsis thaliana GN F21E1 100 PE 2 SV 1	31378	7.4855	134.632	2	20	9.7473	4.3695	7	2	0	19.2085	0.0196519	89.7947	2.8194	12537
F4JFY6	F4JFY6	F4JFY6 ARATH Uncharacterized protein OS Arabidopsis thaliana GN At4g08395 PE 4 SV 1	26215	6.2331	91.5367	4	22	21.1207	10.5429	14	3	0	20.2017	0.0182962	107.16	2.8112	52820
Q9ZNT1	Q9ZNT1	NB5R1 ARATH NADH cytochrome b5 reductase 1 OS Arabidopsis thaliana GN CBR1 PE 1 SV 1	31470	8.5358	900.565	4	22	20.9964	11.5081	17	4	0	14.6693	0.0181151	89.0663	2.8047	6526
RANDOM23160	RANDOM23160	Random Sequence 23160	53086	7.1261	74.0927	5	39	11.2735	8.5461	21	5	0	19.988	0.0283003	52.7592	2.8026	77457
F4JUT8	F4JUT8	F4JUT8 ARATH Plasma membrane associated cation binding protein 1 OS Arabidopsis thaliana GN PCAP1 PE	18052	7.2502	2086.25	8	18	43.3735	7.9973	44	4	0	11.7378	0.0170678	154.504	2.7909	50000
Q9FGL2	Q9FGL2	TIP23 ARATH Aquaporin TIP2 3 OS Arabidopsis thaliana GN TIP2 3 PE 1 SV 1	25229	5.0561	281.685	1	7	13.6	0.9615	7	1	0	19.9091	0.0311586	104.838	2.6467	10333
Q9M9Q6	Q9M9Q6	SCP50 ARATH Serine carboxypeptidase like 50 OS Arabidopsis thaliana GN SCPL50 PE 2 SV 1	49191	5.2185	123.629	3	29	9.6847	7.7818	12	2	1	17.3166	0.0238941	53.5399	2.6354	9598
P39207	P39207	NDK1 ARATH Nucleoside diphosphate kinase 1 OS Arabidopsis thaliana GN NDPK1 PE 1 SV 1	16489	6.3636	240.432	3	13	32.8859	9.4671	13	3	1	18.8051	0.0148202	159.519	2.6321	6569
Q9LHA8	Q9LHA8	MD37C ARATH Probable mediator of RNA polymerase II transcription subunit 37c OS Arabidopsis thaliana	71057	4.9444	840.655	11	52	16.4615	7.4867	68	8	0	18.2303	0.0188762	35.9223	2.5541	6156
Q9SB36	Q9SB36	PP337 ARATH Pentatricopeptide repeat containing protein At4g25270 chloroplastic OS Arabidopsis thal	59497	6.6304	83.9439	4	37	10.2467	10.7823	19	4	1	22.3501	0.0351805	40.999	2.4409	7907
RANDOM52143	RANDOM52143	Random Sequence 52143	33910	7.2704	94.7724	2	29	5	4.7671	8	2	0	23.0718	0.0243062	69.1267	2.3456	106440
RANDOM18856	RANDOM18856	Random Sequence 18856	32364	9.3182	115.609	2	23	17.4061	10.2771	7	2	0	28.8315	0.0195978	72.1027	2.3351	73153
Q9SJQ9	Q9SJQ9	Q9SJQ9 ARATH Fructose bisphosphate aldolase OS Arabidopsis thaliana GN At2g36460 PE 1 SV 1	38362	7.1711	2748.69	10	28	29.0503	7.3803	92	6	0	16.002	0.0198089	60.3523	2.3167	16801
RANDOM32657	RANDOM32657	Random Sequence 32657	25187	6.0927	132.222	2	12	12.9464	7.2343	7	2	0	19.8318	0.0248077	88.0398	2.219	86954
RANDOM52966	RANDOM52966	Random Sequence 52966	50716	7.242	117.744	6	34	17.4208	2.7962	21	5	0	25.4555	0.0237549	42.9618	2.1803	107263
Q9LMK7	Q9LMK7	RBP1A ARATH Ran binding protein 1 homolog a OS Arabidopsis thaliana GN RANBP1A PE 1 SV 1	25585	4.7161	217.345	2	28	12.2807	7.0491	10	2	0	17.6923	0.0167604	79.6058	2.038	8800
RANDOM3642	RANDOM3642	Random Sequence 3642	41815	5.6005	94.343	4	27	13.1016	7.9457	14	3	0	15.499	0.0162544	48.2508	2.0189	57939
P12411	P12411	TBB1 ARATH Tubulin beta 1 chain OS Arabidopsis thaliana GN TUBB1 PE 2 SV 1	50184	4.4905	257.3	11	31	22.1477	4.1938	28	6	0	21.6533	0.0211709	39.8391	2.0006	10189
Q01525	Q01525	14332 ARATH 14 3 3 like protein GF14 omega OS Arabidopsis thaliana GN GRF2 PE 2 SV 2	29143	4.5099	302.493	10	27	27.7992	8.4836	31	6	0	17.0605	0.0210346	67.7277	1.9751	4
Q42008	Q42008	Q42008 ARATH Cyc07 protein S phase specific Fragment OS Arabidopsis thaliana PE 2 SV 1	7185	9.6376	4460.52	3	5	35.4839	7.138	13	2	0	17.6659	0.0316635	251.225	1.8064	46458
O49447	O49447	ADT3 ARATH ADP ATP carrier protein 3 mitochondrial OS Arabidopsis thaliana GN AAC3 PE 1 SV 1	40692	10.0684	249.756	3	28	6.8602	7.6597	14	3	0	15.4309	0.0279344	42.448	1.7284	363
RANDOM48058	RANDOM48058	Random Sequence 48058	31422	6.6965	105.527	4	24	25.2669	6.7375	16	4	0	19.6312	0.018194	52.708	1.6573	102355
RANDOM44291	RANDOM44291	Random Sequence 44291	23532	7.7201	448.931	1	17	13.5266	1.0553	6	1	0	19.7127	0.0237981	70.1743	1.6524	98588
RANDOM38082	RANDOM38082	Random Sequence 38082	26885	6.3431	118.809	3	26	23.0126	2.8767	12	3	0	22.2874	0.0341619	58.641	1.5776	92379
RANDOM24446	RANDOM24446	Random Sequence 24446	29047	4.5432	124.487	5	26	37.931	10.8477	20	5	0	20.77	0.0219963	52.5256	1.5267	78743
Q0WP70	Q0WP70	Q0WP70 ARATH 5 methyltetrahydropteroyltriglutamate homocysteine S methyltransferase like protein Fr	65692	6.2217	906.71	7	43	8.6587	5.3061	46	4	0	13.2935	0.0137878	23.1557	1.5221	44296
Q8H1B3	Q8H1B3	MD37B ARATH Probable mediator of RNA polymerase II transcription subunit 37b OS Arabidopsis thaliana	75102	4.7562	148.252	4	61	8.1481	14.0623	25	4	0	19.7194	0.0188163	17.5642	1.3199	6155
Q8RWH2	Q8RWH2	Q8RWH2 ARATH Isocitrate dehydrogenase NADP OS Arabidopsis thaliana GN At1g65930 PE 2 SV 1	45703	6.1111	1188.57	10	36	18.2927	7.082	66	6	0	15.7622	0.0131989	28.6404	1.3098	37361
RANDOM15455	RANDOM15455	Random Sequence 15455	22911	9.9712	150.63	3	19	15.1961	2.1294	9	2	0	18.2363	0.0269227	56.5958	1.2975	69752
RANDOM52736	RANDOM52736	Random Sequence 52736	16944	4.5004	135.395	4	13	37.2549	11.1122	18	3	0	15.9208	0.0239717	74.3713	1.261	107033
Q39241	Q39241	TRXH5 ARATH Thioredoxin H5 OS Arabidopsis thaliana GN TRX5 PE 1 SV 1	13113	5.0076	172.901	2	14	21.1864	8.9117	9	2	0	12.738	0.0265978	89.7413	1.1776	10498
Q9SK39	Q9SK39	SBP3 ARATH Probable steroid binding protein 3 OS Arabidopsis thaliana GN MP3 PE 1 SV 1	11024	4.6025	228.972	3	8	23	6.5594	9	2	0	20.9167	0.0177128	95.156	1.0497	9504
Q9M7T0	Q9M7T0	PRX2F ARATH Peroxiredoxin 2F mitochondrial OS Arabidopsis thaliana GN PRXIIF PE 1 SV 2	21432	9.323	134.967	2	14	16.9154	4.3976	8	2	0	19.8519	0.0233118	48.8791	1.0482	8254
Q8LEZ8	Q8LEZ8	AP1S1 ARATH AP 1 complex subunit sigma 1 OS Arabidopsis thaliana GN AAP19 1 PE 2 SV 1	18746	7.1635	280.372	2	14	17.3913	6.9826	8	2	0	20.4405	0.0237958	55.7117	1.0451	673
RANDOM38356	RANDOM38356	Random Sequence 38356	48960	5.5389	126.888	6	35	17.226	13.0115	18	5	0	21.8039	0.0201658	20.9871	1.0282	92653
RANDOM48736	RANDOM48736	Random Sequence 48736	22051	5.6946	97.4779	2	14	18.0905	5.185	6	2	0	16.7766	0.0309457	44.7489	0.9874	103033
RANDOM1561	RANDOM1561	Random Sequence 1561	55600	8.4668	86.1875	3	37	14.6586	7.369	9	3	1	20.231	0.0189234	16.7312	0.9308	55858
RANDOM38037	RANDOM38037	Random Sequence 38037	11468	5.5618	162.743	2	10	24.0385	4.6703	8	2	0	22.071	0.0209665	72.6898	0.8342	92334
P57691	P57691	RLA03 ARATH 60S acidic ribosomal protein P0 3 OS Arabidopsis thaliana GN RPP0C PE 1 SV 1	34368	4.8556	2014.89	5	17	28.7926	4.7067	35	4	0	13.5588	0.0218209	23.4537	0.8066	9140
Q8GWA5	Q8GWA5	Q8GWA5 ARATH Putative actin OS Arabidopsis thaliana GN At2g42170 PE 1 SV 1	37058	4.7545	261.618	4	28	14.5897	5.4792	18	3	0	25.3731	0.0213987	21.4675	0.7961	19587
Q9S9N1	Q9S9N1	HSP7E ARATH Heat shock 70 kDa protein 5 OS Arabidopsis thaliana GN HSP70 5 PE 2 SV 1	70870	5.1178	790.804	9	50	10.6811	10.4645	52	5	0	18.1239	0.017336	8.8566	0.6281	5344
C0Z2Q9	C0Z2Q9	C0Z2Q9 ARATH AT3G13920 protein OS Arabidopsis thaliana GN AT3G13920 PE 2 SV 1	44951	5.5757	183.439	7	39	16.3317	7.0364	23	6	1	18.934	0.0291145	13.2337	0.5952	51619
Q9FJU0	Q9FJU0	Q9FJU0 ARATH Malate dehydrogenase OS Arabidopsis thaliana GN At5g56720 PE 3 SV 1	36846	5.6836	826.647	2	32	12.9794	3.6409	15	2	0	21.505	0.00935992	16.1307	0.5947	17267
Q9CAI7	Q9CAI7	IF4A3 ARATH Eukaryotic initiation factor 4A 3 OS Arabidopsis thaliana GN TIF4A 3 PE 1 SV 1	46740	4.9792	674.953	6	39	18.1159	7.645	26	5	0	17.9397	0.0199535	10.865	0.5082	5439
RANDOM33353	RANDOM33353	Random Sequence 33353	10300	5.8737	235.088	2	11	27.3684	8.2628	13	2	0	18.3004	0.0246299	47.9383	0.4941	87650
Q2V3X4	Q2V3X4	Q2V3X4 ARATH 60S ribosomal protein L4 1 OS Arabidopsis thaliana GN At3g09630 PE 4 SV 1	44544	10.8109	1096.86	11	24	16.0494	6.4485	68	5	0	16.5446	0.0128067	9.5149	0.4241	11991
O04313	O04313	O04313 ARATH Jacalin related lectin 31 OS Arabidopsis thaliana GN T02O04 7 PE 2 SV 1	32213	5.8326	449.496	6	17	19.5946	9.9923	21	5	0	23.2083	0.0192685	13.018	0.4196	18517
P53496	P53496	ACT11 ARATH Actin 11 OS Arabidopsis thaliana GN ACT11 PE 1 SV 1	41647	5.0711	1026.39	7	34	21.2202	6.0809	34	4	0	16.9021	0.0195036	8.6964	0.3624	310
Q9XGZ0	Q9XGZ0	MAOP3 ARATH NADP dependent malic enzyme 3 OS Arabidopsis thaliana GN NADP ME3 PE 1 SV 1	64569	6.5684	883.717	4	46	14.2857	9.8045	26	4	0	23.5536	0.0211924	5.2012	0.3361	6079
O65581	O65581	O65581 ARATH Fructose bisphosphate aldolase OS Arabidopsis thaliana GN M3E9 40 PE 1 SV 1	38269	5.5106	843.067	4	23	11.7318	6.6149	36	2	0	14.0176	0.0186649	8.5641	0.328	12875
B0LYE9	B0LYE9	B0LYE9 ARATH Beta glucosidase 1 Fragment OS Arabidopsis thaliana GN BGL1 PE 4 SV 1	3435	5.278	97.7913	4	5	42.8571	5.3211	16	3	1	9.8008	0.0278186	43.7514	0.1504	36944
Q41954	Q41954	Q41954 ARATH Annexin Fragment OS Arabidopsis thaliana PE 2 SV 1	6689	4.3354	559.581	2	6	50	10.3783	7	2	0	12.5916	0.0249417	7.8201	0.0523	30513
Q42277	Q42277	Q42277 ARATH Tonoplast intrinsic protein Fragment OS Arabidopsis thaliana PE 2 SV 1	12189	8.8109	10591.5	11	8	46.1538	6.716	97	4	1	13.6508	0.022215	0		35219
C0Z2I5	C0Z2I5	C0Z2I5 ARATH AT3G08580 protein OS Arabidopsis thaliana GN AT3G08580 PE 2 SV 1	17421	9.9166	10424.6	15	14	17.6101	7.4324	264	3	1	15.4287	0.0119043	0		39616
B9DHE0	B9DHE0	B9DHE0 ARATH AT3G32980 protein OS Arabidopsis thaliana GN AT3G32980 PE 2 SV 1	38822	6.2168	10217.1	24	25	37.7841	6.4266	231	11	0	13.6602	0.0189936	0		37579
C0Z355	C0Z355	C0Z355 ARATH AT1G56070 protein OS Arabidopsis thaliana GN AT1G56070 PE 2 SV 1	23606	6.1729	7594.16	7	15	28.169	8.7708	45	6	1	16.7517	0.0168815	0		37599
Q56ZW5	Q56ZW5	Q56ZW5 ARATH NADP specific isocitrate dehydrogenase like protein Fragment OS Arabidopsis thaliana	9762	5.1304	6696.16	4	9	25.5556	3.2177	34	3	0	12.66	0.018672	0		36162
C0Z392	C0Z392	C0Z392 ARATH AT3G16420 protein OS Arabidopsis thaliana GN AT3G16420 PE 2 SV 1	29808	5.3425	6664.39	8	18	46.0145	6.3398	69	7	0	12.6418	0.0221581	0		39646
Q593N9	Q593N9	Q593N9 ARATH At1g04410 Fragment OS Arabidopsis thaliana GN At1g04410 PE 4 SV 1	13146	8.2385	6084.65	6	8	47.619	4.9087	28	3	1	13.7292	0.0150021	0		17343
Q41934	Q41934	Q41934 ARATH Peptidyl prolyl cis trans isomerase Fragment OS Arabidopsis thaliana PE 2 SV 1	5701	5.5069	5724.17	3	5	28.3019	7.8478	15	1	0	11.4227	0.00763843	0		38427
B9DGZ4	B9DGZ4	B9DGZ4 ARATH AT1G13440 protein OS Arabidopsis thaliana GN AT1G13440 PE 2 SV 1	36848	6.7857	5661.79	25	26	54.142	6.926	190	13	1	14.3409	0.0180479	0		33720
C0SVC9	C0SVC9	C0SVC9 ARATH Putative uncharacterized protein At3g26520 Fragment OS Arabidopsis thaliana GN At3g26	25832	4.7479	5545.68	5	3	7.1146	6.1153	54	1	0	13.4765	0.0165085	0		32058
Q56WY3	Q56WY3	Q56WY3 ARATH Putative uncharacterized protein At1g56070 OS Arabidopsis thaliana GN At1g56070 PE 2 SV	40133	5.4272	4512.16	10	31	29.4766	9.4102	53	9	1	13.9831	0.0196404	0		39976
Q8L8M3	Q8L8M3	Q8L8M3 ARATH Putative uncharacterized protein OS Arabidopsis thaliana PE 2 SV 1	17216	8.7226	4308.64	10	16	57.5	8.7305	47	6	0	21.1302	0.0204868	0		31119
Q8LF70	Q8LF70	Q8LF70 ARATH EDGP OS Arabidopsis thaliana PE 2 SV 1	45792	8.6803	4163.85	16	28	36.7206	6.7238	122	9	0	12.7902	0.0162316	0		34595
Q8GZK2	Q8GZK2	Q8GZK2 ARATH Actin 8 Fragment OS Arabidopsis thaliana PE 4 SV 1	8005	9.7123	3754.01	3	8	31.0811	6.1543	19	2	0	12.7434	0.0174506	0		45024
Q56ZE0	Q56ZE0	Q56ZE0 ARATH 4 methyl 5 B hydroxyethyl thiazole monophosphate biosynthesis protein Fragment OS Ar	14444	8.7918	3619.2	2	8	21.6418	1.6445	13	2	0	7.6552	0.0173629	0		36710
Q944M3	Q944M3	Q944M3 ARATH Enolase OS Arabidopsis thaliana PE 2 SV 1	34891	5.2059	3513.17	14	27	41.8462	7.0149	82	10	0	19.1646	0.0166648	0		48245
Q8GZH0	Q8GZH0	Q8GZH0 ARATH Actin 8 Fragment OS Arabidopsis thaliana PE 4 SV 1	9549	8.6618	3421.15	4	9	63.6364	8.4519	25	3	1	14.9419	0.0185388	0		34291
Q56W96	Q56W96	Q56W96 ARATH Putative jasmonate inducible protein OS Arabidopsis thaliana GN At3g16460 PE 2 SV 1	39615	5.2434	3268.36	19	26	51.7711	6.7781	99	12	0	17.2191	0.0228664	0		32998
Q0WLF6	Q0WLF6	Q0WLF6 ARATH V type ATP synthase alpha chain OS Arabidopsis thaliana GN At1g78900 PE 2 SV 1	68768	4.9266	3012.5	25	61	42.6966	6.634	155	17	1	14.4103	0.0217543	0		15486
P57106	P57106	MDHC2 ARATH Malate dehydrogenase cytoplasmic 2 OS Arabidopsis thaliana GN At5g43330 PE 2 SV 1	35652	6.349	2768.41	12	28	28.9157	7.9677	53	6	0	16.2248	0.0149501	0		6169
P24101	P24101	PER33 ARATH Peroxidase 33 OS Arabidopsis thaliana GN PER33 PE 1 SV 1	38916	6.457	2643.4	10	21	13.8418	6.3869	52	5	0	14.1052	0.0199849	0		7205
Q0WLG8	Q0WLG8	Q0WLG8 ARATH Putative uncharacterized protein At1g70850 OS Arabidopsis thaliana GN At1g70850 PE 2 SV	35547	4.9797	2625.9	20	21	31.3291	6.7646	160	8	1	15.8857	0.0137576	0		36833
A8MQ96	A8MQ96	A8MQ96 ARATH 40S ribosomal protein S15 4 OS Arabidopsis thaliana GN At5g09510 PE 3 SV 1	13403	11.2866	2586.86	2	10	16.1017	2.8834	16	2	1	12.6449	0.0118826	0		12208
Q6LAB2	Q6LAB2	Q6LAB2 ARATH Peptidyl prolyl cis trans isomerase Fragment OS Arabidopsis thaliana PE 2 SV 1	6832	7.01	2492.89	2	5	22.7273	8.8276	11	1	0	13.3046	0.0121416	0		35397
Q56ZD4	Q56ZD4	Q56ZD4 ARATH Elongation factor 1 alpha Fragment OS Arabidopsis thaliana GN At1g07940 PE 2 SV 1	10342	10.5313	2105.92	3	9	21.2766	4.4709	28	1	0	9.5871	0.0227862	0		44644
F4J8V9	F4J8V9	F4J8V9 ARATH Actin 2 OS Arabidopsis thaliana GN ACT2 PE 3 SV 1	41205	5.3251	2080.63	7	34	26.1456	6.5468	45	6	0	13.0994	0.0168468	0		43234
O04049	O04049	O04049 ARATH Putative pectin methylesterase Fragment OS Arabidopsis thaliana PE 2 SV 1	9397	10.7748	2048.43	3	8	31.4607	4.1154	17	2	0	21.9263	0.0222695	0		35211
F4JB06	F4JB06	F4JB06 ARATH Ribosomal protein S5 Elongation factor G III V family protein OS Arabidopsis thaliana G	85149	5.2998	1974.84	10	60	13.5593	9.2175	51	8	3	17.1151	0.020724	0		32503
Q56WI0	Q56WI0	Q56WI0 ARATH Mitochondrial phosphate translocator OS Arabidopsis thaliana GN At5g14040 PE 2 SV 1	13594	9.4889	1879.87	4	8	34.3511	10.2593	16	3	0	19.5564	0.0240638	0		35437
F4IT14	F4IT14	F4IT14 ARATH Thiocyanate methyltransferase 1 OS Arabidopsis thaliana GN HOL1 PE 4 SV 1	18491	4.5214	1865.9	2	14	27.6074	8.7042	10	2	0	10.0545	0.0183616	0		38393
B9DHX4	B9DHX4	B9DHX4 ARATH Malate dehydrogenase Fragment OS Arabidopsis thaliana GN AT1G04410 PE 2 SV 1	26062	6.5997	1563.39	7	24	29.2887	8.9434	35	5	0	17.3025	0.0153159	0		31947
Q0WMC0	Q0WMC0	Q0WMC0 ARATH Adenosylhomocysteinase Fragment OS Arabidopsis thaliana GN At4g13940 PE 2 SV 1	10811	9.373	1559.98	4	4	29.1667	8.4527	21	2	0	7.5518	0.0155658	0		42339
Q94BN4	Q94BN4	Q94BN4 ARATH 5 methyltetrahydropteroyltriglutamate homocysteine methyltransferase OS Arabidopsis th	84557	6.0582	1552.55	16	54	21.9608	4.929	87	11	0	13.4136	0.0166767	0		35583
Q08682	Q08682	RSSA1 ARATH 40S ribosomal protein Sa 1 OS Arabidopsis thaliana GN RPSaA PE 1 SV 3	32270	4.8344	1424.22	4	17	19.4631	9.2024	23	4	0	15.8706	0.014681	0		9405
Q8W4G8	Q8W4G8	Q8W4G8 ARATH Fructose bisphosphate aldolase OS Arabidopsis thaliana GN F17C15 11 PE 2 SV 1	38634	8.0691	1340.82	8	26	22.8412	10.6098	59	5	0	19.4146	0.018522	0		17189
Q0WW58	Q0WW58	Q0WW58 ARATH Cysteine proteinase RD21A Fragment OS Arabidopsis thaliana GN At1g47128 PE 2 SV 1	21861	6.7881	1337.47	3	12	7.9208	3.3242	15	1	0	10.925	0.0134441	0		46979
F4KCE5	F4KCE5	F4KCE5 ARATH Heat shock 70kDa protein 1 8 OS Arabidopsis thaliana GN HSC70 1 PE 3 SV 1	57200	4.8069	1312.58	15	42	26.2956	7.1185	94	11	0	17.6376	0.0177789	0		34508
B9DHB6	B9DHB6	B9DHB6 ARATH AT3G16400 protein OS Arabidopsis thaliana GN AT3G16400 PE 2 SV 1	51637	5.1757	1303.57	14	36	23.1915	8.9769	70	8	0	14.0765	0.0145245	0		33730
F4KBI7	F4KBI7	F4KBI7 ARATH 14 3 3 like protein GF14 psi OS Arabidopsis thaliana GN GRF3 PE 3 SV 1	28473	4.6022	1151.55	10	27	29.9213	7.2247	28	6	0	18.5523	0.0179609	0		32764
Q9SIE7	Q9SIE7	Q9SIE7 ARATH Expressed protein OS Arabidopsis thaliana GN At2g22170 PE 2 SV 1	20116	4.9475	1064.92	7	11	10.3825	6.7424	34	2	0	15.6271	0.0243521	0		14481
P53494	P53494	ACT4 ARATH Actin 4 OS Arabidopsis thaliana GN ACT4 PE 1 SV 1	41751	5.2397	1064.46	9	35	29.9735	4.7505	46	6	1	16.5211	0.0190337	0		315
Q9C7X7	Q9C7X7	HSP7N ARATH Heat shock 70 kDa protein 18 OS Arabidopsis thaliana GN HSP70 18 PE 1 SV 1	68313	5.0349	1052.34	13	49	17.9903	8.5084	86	9	0	16.7571	0.0172598	0		5350
A7KNE3	A7KNE3	A7KNE3 ARATH ATP synthase subunit alpha Fragment OS Arabidopsis thaliana PE 2 SV 1	49785	5.9073	967.955	4	33	9.7192	3.4111	20	3	0	11.1296	0.011609	0		12176
O65719	O65719	HSP7C ARATH Heat shock 70 kDa protein 3 OS Arabidopsis thaliana GN HSP70 3 PE 1 SV 1	71103	4.7708	934.399	11	54	19.1063	7.6598	72	8	0	18.7376	0.0193502	0		5343
B9DGR9	B9DGR9	B9DGR9 ARATH Histone H3 OS Arabidopsis thaliana GN AT4G40040 PE 2 SV 1	15396	11.5701	925.776	3	12	28.6765	2.7294	13	2	0	20.4262	0.016808	0		14454
B9DI27	B9DI27	B9DI27 ARATH AT3G13920 protein Fragment OS Arabidopsis thaliana GN AT3G13920 PE 2 SV 1	27455	5.651	891.832	4	26	18.9873	6.9946	19	4	1	19.0462	0.0175122	0		42733
Q56WY7	Q56WY7	Q56WY7 ARATH Phosphoglycerate dehydrogenase like protein OS Arabidopsis thaliana GN At4g34200 PE 2 S	27425	4.6734	889.05	3	15	22.7799	6.6964	22	3	0	16.7569	0.0270351	0		48432
F1LIM0	F1LIM0	F1LIM0 ARATH Actin 1 OS Arabidopsis thaliana PE 3 SV 1	41736	5.1581	831.548	7	35	20.1592	6.1918	30	5	0	15.2812	0.0167519	0		44031
Q56WE0	Q56WE0	Q56WE0 ARATH Heat shock protein 90 Fragment OS Arabidopsis thaliana GN At5g56010 PE 2 SV 1	42549	4.8587	817.865	7	31	26.2735	8.6674	33	6	0	17.0161	0.0161006	0		41832
Q42060	Q42060	Q42060 ARATH Tubulin beta chain TUB5 Fragment OS Arabidopsis thaliana PE 2 SV 1	13779	8.5128	792.164	7	9	19.5122	3.7563	14	2	0	16.1478	0.0174162	0		39419
Q8L994	Q8L994	Q8L994 ARATH T complex protein 1 subunit delta OS Arabidopsis thaliana PE 2 SV 1	57721	7.5685	706.311	8	45	26.6791	6.9728	35	6	1	21.3564	0.0198875	0		35530
Q56YW8	Q56YW8	Q56YW8 ARATH Putative aspartic proteinase OS Arabidopsis thaliana GN At1g11910 PE 2 SV 1	21906	4.3641	692.477	4	15	20.9756	7.5317	26	2	0	20.5391	0.0193331	0		36161
Q56YW9	Q56YW9	TBB2 ARATH Tubulin beta 2 chain OS Arabidopsis thaliana GN TUBB2 PE 2 SV 2	50700	4.5086	681.994	12	31	24.2222	4.4649	40	7	1	20.1916	0.0177815	0		10190
C0Z3G0	C0Z3G0	C0Z3G0 ARATH Profilin OS Arabidopsis thaliana GN AT4G29350 PE 2 SV 1	13988	4.7302	638.816	3	8	41.2214	6.7501	14	3	0	11.1985	0.0304709	0		42903
Q94C13	Q94C13	Q94C13 ARATH AT5g10450 F12B17 200 OS Arabidopsis thaliana PE 4 SV 1	10287	4.6619	583.614	3	11	37.7778	4.0678	11	2	0	18.116	0.0284077	0		38856
C0Z255	C0Z255	C0Z255 ARATH AT4G23670 protein OS Arabidopsis thaliana GN AT4G23670 PE 4 SV 1	11615	7.5862	578.816	3	5	45.5446	6.7679	29	2	1	18.6638	0.0250753	0		31980
Q8H173	Q8H173	RSSA2 ARATH 40S ribosomal protein Sa 2 OS Arabidopsis thaliana GN RPSaB PE 1 SV 2	30634	4.8239	576.108	3	20	20.3571	7.4868	14	3	0	23.0036	0.0134632	0		9406
Q8LDU8	Q8LDU8	Q8LDU8 ARATH Acyl carrier protein ACP putative OS Arabidopsis thaliana PE 2 SV 1	14656	5.088	558.463	2	11	26.4706	8.9213	12	2	0	11.1922	0.0299848	0		33074
Q42057	Q42057	Q42057 ARATH Elongation factor 1 alpha Fragment OS Arabidopsis thaliana PE 2 SV 1	11689	5.5701	528.456	1	7	11.5385	9.4947	7	1	0	12.7044	0.0219963	0		50980
O03986	O03986	HS904 ARATH Heat shock protein 90 4 OS Arabidopsis thaliana GN HSP90 4 PE 2 SV 1	80090	4.7644	471.738	7	69	11.588	8.5143	32	6	0	20.0081	0.0186574	0		5326
Q42064	Q42064	RL83 ARATH 60S ribosomal protein L8 3 OS Arabidopsis thaliana GN RPL8C PE 1 SV 2	27930	11.2377	465.232	12	22	34.1085	9.2781	66	5	0	19.3654	0.0159346	0		9135
F4JJ94	F4JJ94	F4JJ94 ARATH 14 3 3 like protein GF14 chi OS Arabidopsis thaliana GN GRF1 PE 3 SV 1	35815	4.428	460.408	12	24	26.1006	8.5282	41	7	0	16.4715	0.0185933	0		32606
Q94BT5	Q94BT5	Q94BT5 ARATH At2g47730 F17A22 12 OS Arabidopsis thaliana PE 2 SV 1	19729	5.2229	424.105	5	12	27.1186	4.5295	16	4	0	19.6872	0.0298332	0		17358
Q0WUV6	Q0WUV6	Q0WUV6 ARATH AT3G52880 protein OS Arabidopsis thaliana GN At3g52880 PE 2 SV 1	46458	6.4406	388.089	3	35	7.1429	4.2814	11	2	0	14.3966	0.0164245	0		29135
P29515	P29515	TBB7 ARATH Tubulin beta 7 chain OS Arabidopsis thaliana GN TUBB7 PE 2 SV 1	50714	4.5483	324.327	10	31	21.6036	4.0132	25	5	0	21.859	0.0188004	0		10195
Q8H153	Q8H153	Q8H153 ARATH Putative glycoprotein EP1 OS Arabidopsis thaliana GN At1g78850 PE 2 SV 1	49050	7.5504	316.838	6	33	14.2857	7.749	26	4	0	17.3302	0.0220822	0		33109
Q8L7B5	Q8L7B5	CH60B ARATH Chaperonin CPN60 like 1 mitochondrial OS Arabidopsis thaliana GN At2g33210 PE 1 SV 1	61939	6.3356	315.152	3	51	9.5726	4.7261	13	3	1	13.5945	0.0225268	0		1905
Q8LA84	Q8LA84	Q8LA84 ARATH Putative porin OS Arabidopsis thaliana PE 2 SV 1	29421	9.1809	303.552	8	23	36.5942	7.897	30	6	0	23.2812	0.0186081	0		48377
B9DHR6	B9DHR6	B9DHR6 ARATH AT1G20620 protein Fragment OS Arabidopsis thaliana GN AT1G20620 PE 2 SV 1	17169	9.9615	286.129	3	8	24.1379	2.8822	10	3	0	14.3616	0.0208277	0		45164
B9DGS0	B9DGS0	B9DGS0 ARATH AT5G13490 protein OS Arabidopsis thaliana GN AT5G13490 PE 2 SV 1	41719	10.0822	280.706	8	32	11.6883	8.4606	26	5	0	16.4254	0.0235305	0		36981
C0SUV0	C0SUV0	C0SUV0 ARATH Putative uncharacterized protein At1g12840 Fragment OS Arabidopsis thaliana GN At1g12	42592	5.2375	278.696	2	32	10.1333	5.3496	16	2	0	14.7147	0.0145725	0		42873
C0Z3B2	C0Z3B2	C0Z3B2 ARATH AT1G22530 protein OS Arabidopsis thaliana GN AT1G22530 PE 2 SV 1	60700	4.9955	242.095	7	58	21.8349	7.39	25	7	0	21.9132	0.0240361	0		36337
B9DI55	B9DI55	B9DI55 ARATH AT3G09840 protein OS Arabidopsis thaliana GN AT3G09840 PE 2 SV 1	89337	4.9426	213.607	6	71	11.2485	4.5417	27	6	0	17.3401	0.0215073	0		31971
Q8LFC0	Q8LFC0	IDH1 ARATH Isocitrate dehydrogenase NAD regulatory subunit 1 mitochondrial OS Arabidopsis thalian	39601	8.1508	209.007	2	22	7.0845	4.0737	16	2	0	16.2206	0.0210838	0		5421
C0SVD5	C0SVD5	C0SVD5 ARATH Putative uncharacterized protein At3g44310 Fragment OS Arabidopsis thaliana GN At3g44	38128	5.8178	207.369	2	26	10.9827	2.5135	11	2	0	19.6965	0.0200119	0		32059
Q0WLB5	Q0WLB5	CLAH2 ARATH Clathrin heavy chain 2 OS Arabidopsis thaliana GN CHC2 PE 1 SV 1	193147	5.0795	204.625	15	129	14.2689	3.6919	68	14	0	17.5585	0.0244511	0		2005
P47998	P47998	CYSK1 ARATH Cysteine synthase OS Arabidopsis thaliana GN OASA1 PE 1 SV 2	33783	5.8065	195.026	3	26	21.7391	1.6963	10	3	0	21.7626	0.0205498	0		2602
F4JEL4	F4JEL4	F4JEL4 ARATH Translational initiation factor 4A 1 OS Arabidopsis thaliana GN EIF4A1 PE 3 SV 1	46920	5.9273	178.539	7	42	16.3855	10.1509	23	6	1	20.0463	0.0293032	0		37062
O49326	O49326	NSP2 ARATH Nitrile specifier protein 2 OS Arabidopsis thaliana GN NSP2 PE 2 SV 1	51182	5.3877	176.923	6	35	11.8896	11.4428	24	4	0	14.022	0.0166357	0		6767
Q8LDY5	Q8LDY5	Q8LDY5 ARATH 40S ribosomal protein S2 OS Arabidopsis thaliana PE 2 SV 1	30883	10.7199	171.831	2	22	11.9298	12.8062	16	2	0	14.7729	0.0245691	0		36726
A8MQE5	A8MQE5	A8MQE5 ARATH Putative mitochondrial processing peptidase subunit alpha 1 OS Arabidopsis thaliana GN	48584	5.6252	164.859	2	32	10.4213	0.5805	10	2	0	14.8859	0.0226622	0		20287
Q9SCM3	Q9SCM3	RS24 ARATH 40S ribosomal protein S2 4 OS Arabidopsis thaliana GN RPS2D PE 2 SV 1	30097	10.6163	134.833	3	21	12.3188	9.4177	17	2	0	21.3455	0.0279081	0		9368
B5BRD8	B5BRD8	B5BRD8 ARATH 40S ribosomal protein S2 OS Arabidopsis thaliana GN At1g59359 orthologue PE 3 SV 1	30752	10.6824	131.035	2	22	11.9718	9.227	16	2	0	23.489	0.0279985	0		34943
F4I8U2	F4I8U2	F4I8U2 ARATH Glucose 1 phosphate adenylyltransferase OS Arabidopsis thaliana GN APS2 PE 3 SV 1	53301	8.4109	127.782	4	41	12.395	8.8474	12	3	0	16.0782	0.0269762	0		53926
F4HUL6	F4HUL6	F4HUL6 ARATH Catalase 3 OS Arabidopsis thaliana GN CAT3 PE 4 SV 1	48867	6.3246	125.057	4	31	15.4567	7.7348	13	4	0	15.7356	0.0142547	0		39046
Q8LC74	Q8LC74	Q8LC74 ARATH Vegetative storage protein like OS Arabidopsis thaliana PE 2 SV 1	31021	7.9001	121.487	2	24	6.9853	12.9355	8	2	0	19.2712	0.0220932	0		38435
F4JUI9	F4JUI9	F4JUI9 ARATH ATP binding microtubule motor family protein OS Arabidopsis thaliana GN At4g38950 PE 3	94404	7.1794	116.616	6	88	10.8852	10.5765	25	5	1	23.4993	0.016478	0		12770
Q0WUV8	Q0WUV8	Q0WUV8 ARATH Elongation factor Tu OS Arabidopsis thaliana GN At4g02930 PE 2 SV 1	49378	6.2461	106.239	6	39	20.2643	12.7152	27	6	0	23.4587	0.023101	0		42449
P93811	P93811	P93811 ARATH F19P19 4 protein OS Arabidopsis thaliana GN F19P19 4 PE 4 SV 2	46184	8.7123	95.4097	6	29	17.233	8.1024	18	5	0	23.396	0.0214874	0		41627
B9DHA6	B9DHA6	RL40A ARATH Ubiquitin 60S ribosomal protein L40 1 OS Arabidopsis thaliana GN RPL40A PE 1 SV 1	14723	10.3508	0	2	10	14.0625	6.8487	6	2	0	16.5184	0.011047	0		9117

## Sheet: SIMKK-YFP_2
Accession	Entry	Description	mW (Da)	pI (pH)	PLGS Score	Peptides	Theoretical Peptides	Coverage (%)	Precursor RMS Mass Error (ppm)	Products	Digest Peptides	Modified Peptides	Products RMS Mass Error (ppm)	Products RMS RT Error (min)	Amount (fmol)	Amount (ngrams)	Protein ID
Q9SR37	Q9SR37	BGL23 ARATH Beta glucosidase 23 OS Arabidopsis thaliana GN BGLU23 PE 1 SV 1	59682	6.4605	18319	51	35	43.7023	7.4078	404	16	0	12.7099	0.0174928	6886.18	411.248	1231
O50008	O50008	METE ARATH 5 methyltetrahydropteroyltriglutamate homocysteine methyltransferase OS Arabidopsis thal	84303	6.0601	2563.35	28	54	25.2288	6.7156	189	13	0	13.3201	0.0221974	2413.7	203.612	6229
O04310	O04310	O04310 ARATH Jacalin like lectin domain containing protein OS Arabidopsis thaliana GN T02O04 4 PE 2	72429	5.1647	2270.52	15	37	24.8227	7.4192	92	10	0	16.0952	0.0185607	1326.48	96.135	13343
Q9LHB9	Q9LHB9	PER32 ARATH Peroxidase 32 OS Arabidopsis thaliana GN PER32 PE 1 SV 3	38822	6.2168	6329.66	17	25	36.3636	7.2012	115	11	0	16.3738	0.018188	2354.02	91.447	7204
Q9SUR0	Q9SUR0	Q9SUR0 ARATH AT4G23670 protein OS Arabidopsis thaliana GN F9D16 140 PE 1 SV 1	17506	5.9004	4990.14	20	15	43.0464	7.6171	120	4	0	13.3539	0.0154344	4136.72	72.4662	19228
Q9SMU8	Q9SMU8	PER34 ARATH Peroxidase 34 OS Arabidopsis thaliana GN PER34 PE 1 SV 1	38807	7.5005	1681.11	9	24	24.6459	4.935	58	7	0	17.5447	0.0227006	1425.67	55.3619	7206
Q9ZVS5	Q9ZVS5	Q9ZVS5 ARATH Aspartyl protease like protein OS Arabidopsis thaliana GN F15K9 16 PE 2 SV 1	46118	9.3497	1532.28	16	27	25.3456	7.0384	74	8	0	13.9574	0.0147083	1187.25	54.7894	15010
C0Z392	C0Z392	C0Z392 ARATH AT3G16420 protein OS Arabidopsis thaliana GN AT3G16420 PE 2 SV 1	29808	5.3425	7159.56	6	18	32.971	7.6592	49	5	0	13.2231	0.0243327	1719.62	51.29	39646
Q9LF98	Q9LF98	Q9LF98 ARATH Fructose bisphosphate aldolase OS Arabidopsis thaliana GN F8J2 100 PE 1 SV 1	38515	6.0187	2704.68	16	29	54.4693	8.3365	112	11	0	16.6181	0.0192456	1221.02	47.0581	19369
Q9S9N1	Q9S9N1	HSP7E ARATH Heat shock 70 kDa protein 5 OS Arabidopsis thaliana GN HSP70 5 PE 2 SV 1	70870	5.1178	2025.41	10	50	15.4799	7.2199	68	7	0	16.5385	0.016605	636.198	45.1158	5344
Q38882	Q38882	PLDA1 ARATH Phospholipase D alpha 1 OS Arabidopsis thaliana GN PLDALPHA1 PE 1 SV 2	91790	5.4492	206.284	6	65	11.7284	7.6798	20	5	0	23.5383	0.0318279	457.159	41.9893	7447
Q9SIB9	Q9SIB9	ACO2M ARATH Aconitate hydratase 2 mitochondrial OS Arabidopsis thaliana GN ACO2 PE 1 SV 2	108132	6.7418	547.098	7	70	9.3939	6.5986	33	6	0	20.209	0.0200224	376.475	40.7352	293
Q43348	Q43348	INVA3 ARATH Acid beta fructofuranosidase 3 vacuolar OS Arabidopsis thaliana GN BFRUCT3 PE 1 SV 1	72183	5.1954	192.144	9	36	10.6481	9.5439	36	4	0	13.6169	0.022246	560.904	40.5132	5490
Q41963	Q41963	TIP12 ARATH Aquaporin TIP1 2 OS Arabidopsis thaliana GN TIP1 2 PE 1 SV 2	25832	4.7479	2674.65	3	3	7.1146	4.011	26	1	0	10.0474	0.0103368	1515.15	39.1649	10329
Q8H135	Q8H135	Q8H135 ARATH ATP synthase subunit beta Fragment OS Arabidopsis thaliana GN At5g08670 PE 2 SV 1	48227	5.2798	2712.3	17	32	49.3274	7.0428	112	14	1	13.562	0.0211491	803.924	38.795	35454
Q9LYG3	Q9LYG3	MAOP2 ARATH NADP dependent malic enzyme 2 OS Arabidopsis thaliana GN NADP ME2 PE 1 SV 1	64372	5.9733	816.11	6	44	23.1293	5.5255	36	6	0	18.285	0.0189338	580.01	37.3601	6078
Q42560	Q42560	ACO1 ARATH Aconitate hydratase 1 OS Arabidopsis thaliana GN ACO1 PE 1 SV 2	98089	5.946	540.221	7	65	10.8018	5.7602	34	7	1	15.8393	0.0171751	376.475	36.9519	292
Q9LHA8	Q9LHA8	MD37C ARATH Probable mediator of RNA polymerase II transcription subunit 37c OS Arabidopsis thaliana	71057	4.9444	2053.67	13	52	20.6154	8.811	82	10	0	20.1223	0.015711	519.397	36.93	6156
Q93ZL9	Q93ZL9	Q93ZL9 ARATH AT3g18780 MVE11 16 OS Arabidopsis thaliana PE 2 SV 1	38596	6.0117	1561.69	8	32	26.0234	7.6794	43	6	1	13.572	0.0184938	946.542	36.557	51983
Q9ZVF3	Q9ZVF3	ML328 ARATH MLP like protein 328 OS Arabidopsis thaliana GN MLP328 PE 1 SV 1	17501	5.3247	3606.34	17	13	37.7483	8.6901	84	5	0	16.5007	0.0187761	1922.08	33.6612	6262
O04311	O04311	O04311 ARATH AT3G16450 protein OS Arabidopsis thaliana GN T02O04 5 PE 1 SV 1	32002	4.895	2666.41	10	21	49.3333	7.6065	75	8	0	18.3648	0.0196669	1008.99	32.3106	16680
Q9LKR3	Q9LKR3	MD37A ARATH Mediator of RNA polymerase II transcription subunit 37a OS Arabidopsis thaliana GN MED37	73583	4.8922	2318.61	7	62	10.1644	5.8607	61	6	1	15.6316	0.0171841	428.297	31.5353	6154
Q9SGH6	Q9SGH6	DOX1 ARATH Alpha dioxygenase 1 OS Arabidopsis thaliana GN DOX1 PE 1 SV 1	73111	5.8319	142.935	6	58	10.9546	9.3999	26	4	0	23.8522	0.0201153	392.649	28.7254	3089
P11574	P11574	VATB1 ARATH V type proton ATPase subunit B1 OS Arabidopsis thaliana GN VHA B1 PE 2 SV 2	54073	4.7963	525.283	9	40	22.2222	8.5017	36	7	0	18.7544	0.0211177	526.732	28.5003	10868
Q56WH1	Q56WH1	TBA3 ARATH Tubulin alpha 3 chain OS Arabidopsis thaliana GN TUBA3 PE 2 SV 2	49622	4.7752	863.272	6	33	20	9.6143	33	5	0	17.3093	0.0202797	569.869	28.2964	10185
F4K007	F4K007	F4K007 ARATH Luminal binding protein 2 OS Arabidopsis thaliana GN BIP2 PE 3 SV 1	67358	4.9924	2436.58	7	58	9.9511	5.2318	59	6	1	15.3206	0.0169321	395.436	26.6526	51671
RANDOM684	RANDOM684	Random Sequence 684	111023	5.6788	134.486	12	93	15.4002	9.8893	34	8	0	19.5638	0.027394	238.768	26.4993	54981
Q1H583	Q1H583	GDL18 ARATH GDSL esterase lipase At1g54000 OS Arabidopsis thaliana GN At1g54000 PE 2 SV 1	43166	6.7158	2322.05	8	24	27.8772	6.3544	47	6	0	11.4489	0.0190157	581.915	25.1353	4596
O81493	O81493	O81493 ARATH F9D12 8 protein OS Arabidopsis thaliana GN F9D12 8 PE 2 SV 1	39801	9.4993	783.297	8	27	22.792	4.7736	36	6	0	15.969	0.0153116	630.984	25.1298	12774
Q9ZP06	Q9ZP06	MDHM1 ARATH Malate dehydrogenase 1 mitochondrial OS Arabidopsis thaliana GN At1g53240 PE 1 SV 1	35781	8.5353	3426.74	8	23	34.8974	4.251	66	6	0	13.4605	0.0159219	682.951	24.4527	6172
Q9C8Y9	Q9C8Y9	BGL22 ARATH Beta glucosidase 22 OS Arabidopsis thaliana GN BGLU22 PE 2 SV 1	59743	6.7892	1022.08	13	42	11.6412	7.185	80	6	0	14.9688	0.0211613	398.303	23.8109	1230
P92549	P92549	ATPAM ARATH ATP synthase subunit alpha mitochondrial OS Arabidopsis thaliana GN ATPA PE 1 SV 2	55010	6.1967	532.321	5	39	13.0178	10.1198	27	4	0	20.7225	0.0154303	429.542	23.6444	1040
Q56YW9	Q56YW9	TBB2 ARATH Tubulin beta 2 chain OS Arabidopsis thaliana GN TUBB2 PE 2 SV 2	50700	4.5086	287.776	9	31	20.8889	9.8028	31	6	0	17.9801	0.0174125	457.755	23.2238	10190
Q9C525	Q9C525	BGL21 ARATH Beta glucosidase 21 OS Arabidopsis thaliana GN BGLU21 PE 2 SV 1	59625	6.5768	1080.93	15	43	12.2137	7.0885	89	6	0	14.6439	0.0198796	382.214	22.8044	1229
Q8RYD5	Q8RYD5	Q8RYD5 ARATH Isocitrate dehydrogenase NADP OS Arabidopsis thaliana GN IDH PE 2 SV 1	45697	6.1124	1763.82	10	36	18.5366	8.4898	44	7	0	14.5104	0.022204	487.368	22.2855	39218
O80852	O80852	GSTF9 ARATH Glutathione S transferase F9 OS Arabidopsis thaliana GN GSTF9 PE 1 SV 1	24130	6.1827	6216.06	5	13	25.1163	6.8898	48	3	0	12.1152	0.0155035	899.378	21.7163	4983
B9DHY1	B9DHY1	B9DHY1 ARATH AT3G14067 protein Fragment OS Arabidopsis thaliana GN AT3G14067 PE 2 SV 1	62546	6.174	440.97	2	32	8.3195	5.6888	11	2	0	11.2295	0.0135251	328.356	20.5504	31948
P53492	P53492	ACT7 ARATH Actin 7 OS Arabidopsis thaliana GN ACT7 PE 1 SV 1	41708	5.1583	1067.54	6	35	23.6074	7.0489	38	5	0	13.9237	0.021087	468.914	19.5705	317
Q9SJL8	Q9SJL8	METK3 ARATH S adenosylmethionine synthase 3 OS Arabidopsis thaliana GN METK3 PE 1 SV 1	42470	5.7171	727.71	6	35	30.5128	7.6101	27	5	1	11.2624	0.0196652	451.676	19.1951	6232
O04309	O04309	MB31 ARATH Myrosinase binding protein like At3g16470 OS Arabidopsis thaliana GN At3g16470 PE 1 SV 1	48466	4.9512	616.149	3	30	15.2993	11.2057	19	3	0	18.7798	0.0172625	390.938	18.9592	6099
Q96511	Q96511	PER69 ARATH Peroxidase 69 OS Arabidopsis thaliana GN PER69 PE 1 SV 1	35656	9.6226	1677.55	10	26	30.5136	7.065	52	7	0	18.3664	0.0244448	531.095	18.9489	7244
B9DGT6	B9DGT6	B9DGT6 ARATH AT1G53310 protein OS Arabidopsis thaliana GN AT1G53310 PE 2 SV 1	110198	5.6459	104.722	6	93	8.8935	13.3379	22	6	0	22.4076	0.01689	162.733	17.9442	40025
B9DGH8	B9DGH8	B9DGH8 ARATH AT3G60750 protein Fragment OS Arabidopsis thaliana GN AT3G60750 PE 2 SV 1	61171	5.1165	261.561	7	34	19.1228	9.1789	21	6	0	25.4713	0.0231242	289.178	17.7006	31893
F4HUL6	F4HUL6	F4HUL6 ARATH Catalase 3 OS Arabidopsis thaliana GN CAT3 PE 4 SV 1	48867	6.3246	146.169	5	31	14.7541	4.3491	19	4	0	21.3017	0.0201992	357.742	17.4931	39046
Q56WD9	Q56WD9	THIK2 ARATH 3 ketoacyl CoA thiolase 2 peroxisomal OS Arabidopsis thaliana GN PED1 PE 1 SV 2	48548	8.3549	342.089	1	31	5.4113	7.5768	11	1	0	15.7135	0.0133656	359.338	17.4562	10281
Q8VZJ2	Q8VZJ2	Q8VZJ2 ARATH AT4g16260 dl4170c OS Arabidopsis thaliana GN At4g16260 PE 2 SV 1	37688	6.8582	141.795	4	21	12.7907	5.5249	19	3	0	18.0494	0.0225907	456.24	17.2055	12571
Q8W4H8	Q8W4H8	GDL19 ARATH GDSL esterase lipase At1g54010 OS Arabidopsis thaliana GN At1g54010 PE 1 SV 1	43115	8.0625	1867	5	27	14.2487	1.9477	32	3	0	9.646	0.0122114	389.636	16.8102	4597
Q9SYT0	Q9SYT0	ANXD1 ARATH Annexin D1 OS Arabidopsis thaliana GN ANN1 PE 1 SV 1	36181	5.048	433.622	7	26	21.7666	6.021	30	6	0	18.0912	0.0257277	461.71	16.7156	652
Q9LZ45	Q9LZ45	H2B9 ARATH Histone H2B 9 OS Arabidopsis thaliana GN At5g02570 PE 1 SV 3	14535	10.5192	2571.18	4	13	18.1818	6.1314	30	3	1	15.902	0.023961	1132.68	16.4739	5125
Q94CE5	Q94CE5	GATP ARATH Gamma aminobutyrate transaminase POP2 mitochondrial OS Arabidopsis thaliana GN POP2 PE 1	55152	7.9094	508.21	5	34	24.0079	8.662	37	5	0	15.5501	0.0165987	296.217	16.3475	4547
Q05431	Q05431	APX1 ARATH L ascorbate peroxidase 1 cytosolic OS Arabidopsis thaliana GN APX1 PE 1 SV 2	27543	5.6743	760.805	12	24	42.8	7.7058	52	7	0	22.0842	0.0220187	581.009	16.0134	733
P30184	P30184	AMPL1 ARATH Leucine aminopeptidase 1 OS Arabidopsis thaliana GN PM25 PE 1 SV 1	54475	5.5543	302.27	8	39	25	6.7051	28	6	1	16.081	0.025429	280.55	15.2926	614
P01966	P01966	HBA BOVIN Hemoglobin subunit alpha OS Bos taurus GN HBA PE 1 SV 2	15174	9.1221	1893.44	16	10	43.662	7.4747	95	4	0	13.3345	0.0151456	1000	15.1844	54297
Q9M9Y8	Q9M9Y8	CRTSO ARATH Prolycopene isomerase chloroplastic OS Arabidopsis thaliana GN CRTISO PE 2 SV 2	65387	8.0931	94.0962	3	45	8.0672	7.0217	11	3	0	19.3048	0.0275651	225.329	14.743	2411
P24102	P24102	PER22 ARATH Peroxidase 22 OS Arabidopsis thaliana GN PER22 PE 1 SV 2	38084	5.5626	801.829	7	22	26.9341	8.8624	33	5	0	16.9756	0.0222439	384.944	14.6696	7193
P29197	P29197	CH60A ARATH Chaperonin CPN60 mitochondrial OS Arabidopsis thaliana GN CPN60 PE 1 SV 2	61242	5.4836	119.823	1	51	3.4662	7.928	4	1	0	16.9084	0.0206554	238.003	14.585	1904
P19171	P19171	CHIB ARATH Basic endochitinase B OS Arabidopsis thaliana GN CHI B PE 1 SV 3	36160	7.4745	447.983	1	18	6.5672	3.0081	12	1	0	12.7037	0.0160201	402.561	14.5662	1909
Q9SDS7	Q9SDS7	VATC ARATH V type proton ATPase subunit C OS Arabidopsis thaliana GN VHA C PE 1 SV 1	42592	5.2375	142.806	4	32	16.2667	8.124	21	4	0	16.6556	0.0190487	340.953	14.5312	10871
Q9LMU2	Q9LMU2	Q9LMU2 ARATH At1g17860 F2H15 8 OS Arabidopsis thaliana GN F2H15 9 PE 2 SV 1	22067	8.9669	4430.66	4	16	24.4898	6.2794	31	3	0	13.8965	0.0229868	643.434	14.2081	18761
Q9SRT9	Q9SRT9	RGP1 ARATH UDP arabinopyranose mutase 1 OS Arabidopsis thaliana GN RGP1 PE 1 SV 1	40602	5.5095	1055.43	10	35	31.3726	7.7835	51	8	0	16.4334	0.0207853	348.055	14.1412	8903
Q8VYY5	Q8VYY5	NCRK ARATH Receptor like serine threonine protein kinase NCRK OS Arabidopsis thaliana GN NCRK PE 1 S	62152	7.5476	86.1639	4	39	3.7168	12.0437	16	2	0	22.6233	0.015825	220.301	13.701	6541
Q9LZF6	Q9LZF6	CD48E ARATH Cell division control protein 48 homolog E OS Arabidopsis thaliana GN CDC48E PE 1 SV 2	89901	4.895	118.085	10	71	22.8395	8.1711	32	10	0	20.6484	0.0174038	146.439	13.1734	1822
Q3ECS3	Q3ECS3	BGL35 ARATH Myrosinase 5 OS Arabidopsis thaliana GN TGG5 PE 1 SV 1	57431	8.0755	102.233	3	33	9.589	7.0971	11	3	0	14.2751	0.0331848	217.402	12.4938	1243
Q94A28	Q94A28	ACO3M ARATH Aconitate hydratase 3 mitochondrial OS Arabidopsis thaliana GN ACO3 PE 1 SV 3	108413	6.7258	85.9737	5	68	9.0452	4.4182	20	5	0	23.2598	0.0303571	111.948	12.1443	295
P48491	P48491	TPIS ARATH Triosephosphate isomerase cytosolic OS Arabidopsis thaliana GN CTIMC PE 1 SV 2	27152	5.2224	802.36	12	20	38.189	8.3887	76	7	0	19.9798	0.0226523	441.968	12.0079	10396
Q9SAJ4	Q9SAJ4	Q9SAJ4 ARATH Phosphoglycerate kinase OS Arabidopsis thaliana GN T8K14 3 PE 1 SV 1	42105	5.3348	694.628	4	29	14.7132	7.4067	20	4	0	16.7697	0.0188105	263.984	11.1222	14609
Q9LFW1	Q9LFW1	RGP2 ARATH UDP arabinopyranose mutase 2 OS Arabidopsis thaliana GN RGP2 PE 1 SV 1	40863	5.6891	519.468	9	36	25.5556	7.7342	47	7	0	16.9528	0.0193408	271.564	11.1044	8904
Q9SRR1	Q9SRR1	FBL12 ARATH F box LRR repeat protein 12 OS Arabidopsis thaliana GN FBL12 PE 2 SV 1	43648	6.2538	189.139	3	23	13.4177	9.8337	16	3	0	24.0007	0.0159697	246.523	10.7675	4070
A8MR07	A8MR07	A8MR07 ARATH Pyruvate kinase OS Arabidopsis thaliana GN At3g52990 PE 2 SV 1	51857	6.2417	452.894	5	30	14.135	4.1171	37	3	0	19.2328	0.0210924	202.294	10.497	19250
Q41188	Q41188	CSP2 ARATH Cold shock protein 2 OS Arabidopsis thaliana GN CSP2 PE 1 SV 1	19141	5.5239	326.961	1	15	10.8374	9.473	10	1	0	9.6	0.0169259	547.864	10.4933	2468
O04499	O04499	PMG1 ARATH 2 3 bisphosphoglycerate independent phosphoglycerate mutase 1 OS Arabidopsis thaliana GN	60541	5.1687	575.959	6	43	26.93	9.4515	27	6	0	19.8588	0.0235574	169.517	10.2693	7582
Q56WY7	Q56WY7	Q56WY7 ARATH Phosphoglycerate dehydrogenase like protein OS Arabidopsis thaliana GN At4g34200 PE 2 S	27425	4.6734	132.054	3	15	22.0077	3.4703	18	3	0	16.5701	0.0191643	367.291	10.0795	48432
RANDOM38192	RANDOM38192	Random Sequence 38192	55060	6.0489	82.8971	1	37	3.854	2.4681	5	1	0	18.6653	0.0293557	176.02	9.698	92489
Q9FZ76	Q9FZ76	RL61 ARATH 60S ribosomal protein L6 1 OS Arabidopsis thaliana GN RPL6A PE 2 SV 1	26136	10.5375	168.774	1	20	6.4378	3.9044	5	1	0	15.732	0.011653	364.593	9.5351	9124
Q0WP12	Q0WP12	HOL1 ARATH Thiocyanate methyltransferase 1 OS Arabidopsis thaliana GN HOL1 PE 1 SV 1	27390	4.381	821.69	6	20	33.7398	7.9063	20	4	0	10.7964	0.0213728	332.078	9.1017	5292
Q9SF85	Q9SF85	ADK1 ARATH Adenosine kinase 1 OS Arabidopsis thaliana GN ADK1 PE 1 SV 1	37811	5.1281	375.85	4	28	19.7674	4.8503	18	4	0	21.7508	0.0192845	240.099	9.0844	341
RANDOM26173	RANDOM26173	Random Sequence 26173	63325	9.0509	157.352	9	46	9.8039	6.7839	25	4	0	11.3463	0.0231304	141.75	8.9663	80470
Q9SG80	Q9SG80	ASD1 ARATH Alpha L arabinofuranosidase 1 OS Arabidopsis thaliana GN ASD1 PE 1 SV 1	74997	5.3839	469.949	3	40	11.0619	5.1638	24	3	1	12.435	0.02173	119.038	8.9332	860
B9DFF8	B9DFF8	B9DFF8 ARATH AT4G14960 protein OS Arabidopsis thaliana GN TUA6 PE 2 SV 1	47204	8.0105	841.068	7	28	17.7986	9.4815	43	5	1	14.8027	0.0244053	183.842	8.6838	19839
A8MQR4	A8MQR4	A8MQR4 ARATH 60S acidic ribosomal protein P0 2 OS Arabidopsis thaliana GN At3g09200 PE 4 SV 1	30598	4.5597	1296.27	5	15	26.1324	6.0008	23	3	0	20.4104	0.0169094	262.494	8.037	25606
Q9XEE2	Q9XEE2	ANXD2 ARATH Annexin D2 OS Arabidopsis thaliana GN ANN2 PE 2 SV 1	36243	5.6884	238.378	6	26	21.4511	6.3456	26	5	1	20.1424	0.015708	215.157	7.803	653
P42761	P42761	GSTFA ARATH Glutathione S transferase F10 OS Arabidopsis thaliana GN GSTF10 PE 1 SV 3	24214	5.3524	1233.57	2	15	19.5349	6.5055	15	2	0	20.2261	0.0204632	317.818	7.7007	4984
Q9AST8	Q9AST8	Q9AST8 ARATH At2g16001 OS Arabidopsis thaliana GN At2g16005 PE 2 SV 1	17217	8.1194	1322.33	5	16	56.25	9.6965	25	5	0	19.3637	0.0211336	414.235	7.1366	25052
P42763	P42763	ERD14 ARATH Dehydrin ERD14 OS Arabidopsis thaliana GN ERD14 PE 1 SV 1	20773	5.2414	494.597	8	19	27.027	7.0455	42	4	0	19.6623	0.019693	333.147	6.9249	3389
F4IL21	F4IL21	F4IL21 ARATH Uncharacterized protein OS Arabidopsis thaliana GN DUF5 PE 4 SV 1	52369	5.2626	97.0961	6	42	16.6311	9.3625	26	5	0	23.5367	0.0189361	127.708	6.6923	45466
Q9SMT7	Q9SMT7	4CLLA ARATH 4 coumarate CoA ligase like 10 OS Arabidopsis thaliana GN 4CLL10 PE 2 SV 1	55509	6.0714	198.018	2	29	7.7821	7.0395	10	2	0	17.5033	0.0209118	119.932	6.6616	59
Q0WWT6	Q0WWT6	Q0WWT6 ARATH Putative mitochondrial processing peptidase Fragment OS Arabidopsis thaliana GN At3g0	51498	5.6385	369.892	7	38	20.5628	3.3792	34	5	0	20.6829	0.0170574	128.045	6.5982	34347
P34790	P34790	CP18C ARATH Peptidyl prolyl cis trans isomerase CYP18 3 OS Arabidopsis thaliana GN CYP18 3 PE 1 SV 1	18361	7.8486	184.834	4	11	36.0465	7.429	14	3	0	15.6529	0.0236018	358.772	6.5917	2246
O23830	O23830	O23830 ARATH mRNA Fragment OS Arabidopsis thaliana PE 2 SV 1	20251	9.6965	1190.64	2	10	27.9793	7.1245	19	2	0	16.3102	0.0264675	307.2	6.2253	34075
Q43729	Q43729	PER57 ARATH Peroxidase 57 OS Arabidopsis thaliana GN PER57 PE 1 SV 1	34076	10.4453	547.768	7	22	24.2812	10.7896	27	6	0	19.6827	0.021831	181.624	6.193	7231
Q9SID0	Q9SID0	SCRK1 ARATH Probable fructokinase 1 OS Arabidopsis thaliana GN At2g31390 PE 2 SV 1	35253	5.1513	737.544	5	27	26.4615	5.6871	23	5	0	15.8068	0.0162694	166.435	5.8711	9610
Q84VW9	Q84VW9	CAPP3 ARATH Phosphoenolpyruvate carboxylase 3 OS Arabidopsis thaliana GN PPC3 PE 2 SV 2	110090	5.6429	114.379	8	89	10.5372	10.6737	31	8	0	23.5517	0.0184807	51.552	5.679	1699
RANDOM18949	RANDOM18949	Random Sequence 18949	40291	4.6133	85.1904	2	31	9.3484	4.0792	7	2	0	16.9133	0.0335445	131.143	5.2873	73246
RANDOM1724	RANDOM1724	Random Sequence 1724	32334	8.5803	168.928	5	22	17.2414	7.5384	23	4	0	17.8559	0.0202425	162.533	5.2407	56021
RANDOM92	RANDOM92	Random Sequence 92	51189	9.0201	88.7708	5	40	7.9229	6.1106	18	4	0	19.7229	0.0176483	101.743	5.2114	54389
O81760	O81760	P2C63 ARATH Probable protein phosphatase 2C 63 OS Arabidopsis thaliana GN At4g33920 PE 1 SV 1	42292	9.4642	105.115	4	30	19.7368	13.9178	14	4	0	25.4663	0.0281847	110.246	4.6654	7019
RANDOM46797	RANDOM46797	Random Sequence 46797	44206	5.6869	122.846	3	30	16.5803	1.74	11	3	0	21.9162	0.02227	105.244	4.6554	101094
Q96522	Q96522	PER45 ARATH Peroxidase 45 OS Arabidopsis thaliana GN PER45 PE 1 SV 1	35806	9.304	166.423	2	25	9.5385	9.3389	7	2	0	14.6484	0.0144639	129.774	4.6497	7218
Q9S795	Q9S795	BADH1 ARATH Betaine aldehyde dehydrogenase 1 chloroplastic OS Arabidopsis thaliana GN ALDH10A8 PE 2	54396	4.9971	265.653	5	28	21.7565	10.3578	17	4	0	20.1517	0.0172306	83.1706	4.5271	1113
Q9FMU6	Q9FMU6	Q9FMU6 ARATH AT5g14040 MUA22 4 OS Arabidopsis thaliana GN PHT3 1 PE 2 SV 1	40063	9.4464	368.046	7	28	23.4667	4.4926	22	5	0	16.967	0.0219491	110.692	4.4376	19912
RANDOM29557	RANDOM29557	Random Sequence 29557	40782	5.5351	118.439	5	29	26.3736	9.4161	19	5	0	25.1857	0.0224038	101.743	4.1519	83854
Q9LK31	Q9LK31	Y3272 ARATH Kelch repeat containing protein At3g27220 OS Arabidopsis thaliana GN At3g27220 PE 1 SV 1	48464	9.3928	84.0686	3	33	11.5023	10.9354	11	3	0	20.8843	0.024556	84.8667	4.1157	11432
Q9SRH5	Q9SRH5	VDAC1 ARATH Mitochondrial outer membrane protein porin 1 OS Arabidopsis thaliana GN VDAC1 PE 1 SV 3	29407	9.1809	239.49	6	23	21.7391	10.8037	32	5	0	20.604	0.0279369	133.491	3.928	10888
Q9FUA9	Q9FUA9	Q9FUA9 ARATH PRLI interacting factor F Fragment OS Arabidopsis thaliana PE 2 SV 1	19170	5.2681	1190.22	2	11	25.9036	0.821	8	2	0	16.5602	0.0123801	178.922	3.4323	31238
Q9LDD1	Q9LDD1	Q9LDD1 ARATH At3g12920 OS Arabidopsis thaliana GN At3g12920 MGH6 3 PE 2 SV 1	37684	6.2206	197.928	3	27	12.5373	8.0123	12	2	0	14.885	0.0278495	89.8478	3.3881	27670
Q42449	Q42449	PROF1 ARATH Profilin 1 OS Arabidopsis thaliana GN PRO1 PE 1 SV 1	14257	4.5044	2489.37	2	11	24.4275	12.9109	13	2	0	17.1821	0.0125331	236.617	3.3756	8224
O24500	O24500	O24500 ARATH Glycolate oxidase Fragment OS Arabidopsis thaliana PE 2 SV 1	28108	9.9186	289.736	1	22	5.7915	4.531	5	1	0	19.2385	0.0168636	118.268	3.3264	34663
Q56WH0	Q56WH0	Q56WH0 ARATH Putative uncharacterized protein At4g28200 OS Arabidopsis thaliana GN At4g28200 PE 2 SV	35132	5.1539	91.6439	4	20	14.6032	4.0348	13	3	0	21.3732	0.0232427	93.8448	3.2991	31081
E1A6S6	E1A6S6	E1A6S6 ARATH Auxin response factor10 Fragment OS Arabidopsis thaliana GN ARF10 PE 4 SV 1	32900	6.1534	112.645	5	23	22.9452	7.7769	15	4	0	20.4828	0.024616	94.6839	3.1171	44228
RANDOM25212	RANDOM25212	Random Sequence 25212	46660	4.9081	98.989	4	26	13.3333	5.8022	14	4	0	23.1473	0.0220232	63.1167	2.9469	79509
B9DFK6	B9DFK6	B9DFK6 ARATH Catalase OS Arabidopsis thaliana GN AT4G35090 PE 2 SV 1	54990	6.3549	147.724	3	35	10.5485	4.4734	16	3	0	19.3431	0.0189199	52.5027	2.889	31932
Q9CAW3	Q9CAW3	Q9CAW3 ARATH Putative uncharacterized protein T9J14 6 OS Arabidopsis thaliana GN T9J14 6 PE 4 SV 1	26292	5.7839	91.0581	2	37	11.4537	9.6408	8	2	0	19.2728	0.0190146	108.835	2.8634	25255
O49499	O49499	CAMT4 ARATH Caffeoyl CoA O methyltransferase 1 OS Arabidopsis thaliana GN CCOAOMT1 PE 1 SV 1	29136	4.96	294.182	2	29	14.2857	5.4525	15	2	0	17.5757	0.0252519	98.2066	2.8632	1677
F4JHD8	F4JHD8	F4JHD8 ARATH Rossmann fold NAD P binding domain containing protein OS Arabidopsis thaliana GN At4g0	21886	6.2131	167.139	3	13	11.9403	7.5636	8	2	0	26.2676	0.0287912	130.617	2.8605	33855
RANDOM5273	RANDOM5273	Random Sequence 5273	49794	5.5999	222.236	4	38	10.3139	11.5683	16	3	0	22.6365	0.0159175	56.7675	2.8285	59570
Q9M1D3	Q9M1D3	CISY5 ARATH Citrate synthase 5 mitochondrial OS Arabidopsis thaliana GN CSY5 PE 1 SV 2	51691	6.2047	97.3639	2	34	10.7759	5.553	7	2	0	22.3445	0.0316634	54.3171	2.8095	1986
O03983	O03983	LEA14 ARATH Probable desiccation related protein LEA14 OS Arabidopsis thaliana GN LEA14 PE 1 SV 1	16532	4.5487	567.909	3	16	35.0993	8.4642	15	3	0	20.5894	0.0176521	160.702	2.6585	5779
Q9SAJ6	Q9SAJ6	Q9SAJ6 ARATH Glyceraldehyde 3 phosphate dehydrogenase OS Arabidopsis thaliana GN T8K14 5 PE 2 SV 1	44802	8.9231	108.446	7	31	21.8009	10.4042	26	6	0	23.7671	0.0250712	57.0487	2.5575	17249
RANDOM13063	RANDOM13063	Random Sequence 13063	29265	5.4315	133.572	4	21	16.4122	7.821	20	4	1	24.5881	0.0200584	85.3845	2.5004	67360
Q9M885	Q9M885	RS72 ARATH 40S ribosomal protein S7 2 OS Arabidopsis thaliana GN RPS7B PE 2 SV 1	22181	10.1501	168.879	6	18	4.712	7.7882	15	1	0	15.4429	0.021208	108.079	2.3989	9396
Q8LAM1	Q8LAM1	Q8LAM1 ARATH Putative lectin OS Arabidopsis thaliana PE 2 SV 1	32106	4.9858	2218.19	6	23	35.6667	8.581	44	6	0	19.4017	0.0223184	73.3289	2.3558	38559
RANDOM9404	RANDOM9404	Random Sequence 9404	38410	9.0214	92.9065	5	34	24.2857	9.2046	20	5	0	21.6531	0.0218078	59.508	2.2872	63701
RANDOM10915	RANDOM10915	Random Sequence 10915	25047	8.389	117.731	2	20	17.8082	6.9399	8	2	1	20.6449	0.0250207	84.4583	2.1168	65212
Q93W28	Q93W28	Q93W28 ARATH AT4g15540 dl3810w OS Arabidopsis thaliana GN At4g15545 PE 2 SV 1	37183	4.719	113.642	4	35	13.0564	8.6185	16	3	0	17.7848	0.0231683	56.7586	2.1118	21924
Q8GWA5	Q8GWA5	Q8GWA5 ARATH Putative actin OS Arabidopsis thaliana GN At2g42170 PE 1 SV 1	37058	4.7545	268.287	4	28	22.4924	11.2201	18	4	1	22.8606	0.0208385	51.1771	1.8978	19587
Q8GXG1	Q8GXG1	ASPGB ARATH Probable isoaspartyl peptidase L asparaginase 2 OS Arabidopsis thaliana GN At3g16150 PE	34319	4.6523	134.532	3	25	6.7692	3.1415	10	2	0	15.8485	0.035244	54.5715	1.8741	900
RANDOM17024	RANDOM17024	Random Sequence 17024	50312	7.9713	81.5157	1	30	3.3708	1.522	4	1	0	15.4727	0.0154823	36.6555	1.8454	71321
Q0WP70	Q0WP70	Q0WP70 ARATH 5 methyltetrahydropteroyltriglutamate homocysteine S methyltransferase like protein Fr	65692	6.2217	244.607	9	43	14.2615	6.8281	43	6	0	15.1748	0.0191692	26.7914	1.7611	44296
RANDOM3414	RANDOM3414	Random Sequence 3414	21624	8.0001	131.175	1	19	7.6923	2.9587	4	1	0	15.9422	0.0129247	80.6287	1.7447	57711
RANDOM11188	RANDOM11188	Random Sequence 11188	22549	5.0892	115.005	3	14	23.1527	9.6417	10	3	0	21.8219	0.0238568	74.2974	1.6764	65485
Q9FJU0	Q9FJU0	Q9FJU0 ARATH Malate dehydrogenase OS Arabidopsis thaliana GN At5g56720 PE 3 SV 1	36846	5.6836	727.785	3	32	8.8496	13.2883	15	3	0	24.3879	0.00918262	44.5624	1.643	17267
F4J3P1	F4J3P1	F4J3P1 ARATH 60S ribosomal protein L23 OS Arabidopsis thaliana GN emb2171 PE 3 SV 1	13397	10.504	82.0741	3	13	16	9.6703	7	2	0	21.8492	0.0264177	120.91	1.6209	40046
RANDOM54223	RANDOM54223	Random Sequence 54223	28314	4.7743	138.987	2	17	15.3226	4.6026	8	2	0	17.3074	0.038111	56.4729	1.6	108520
Q9ZUC2	Q9ZUC2	Q9ZUC2 ARATH Carbonic anhydrase OS Arabidopsis thaliana GN F5O8 28 PE 2 SV 1	28810	6.5914	102.506	3	26	12.4031	6.7192	8	2	0	22.53	0.0126028	53.0852	1.5304	13758
RANDOM1828	RANDOM1828	Random Sequence 1828	19269	6.5048	92.3357	3	15	14.6199	7.2226	8	2	0	18.3042	0.0278268	57.6479	1.1116	56125
RANDOM41843	RANDOM41843	Random Sequence 41843	35186	10.3898	85.0242	4	25	20	6.7505	15	4	1	16.9551	0.0210864	29.0521	1.0229	96140
B0LYM3	B0LYM3	B0LYM3 ARATH Beta glucosidase 1 Fragment OS Arabidopsis thaliana GN BGL1 PE 3 SV 1	11328	6.3243	316.633	6	11	16.6667	6.7602	24	4	0	15.6424	0.0294779	86.4356	0.9798	36967
F4JZS7	F4JZS7	F4JZS7 ARATH TRAF like family protein OS Arabidopsis thaliana GN At5g26320 PE 4 SV 1	39974	6.6524	132.236	2	26	9.0909	8.9718	8	2	0	21.2105	0.0149332	20.1354	0.8054	32739
Q9LK36	Q9LK36	SAHH2 ARATH Adenosylhomocysteinase 2 OS Arabidopsis thaliana GN SAHH2 PE 1 SV 1	53124	5.3751	460.783	6	36	17.3196	9.8031	30	4	0	16.0827	0.0205612	13.2652	0.7052	9478
Q9SJQ9	Q9SJQ9	Q9SJQ9 ARATH Fructose bisphosphate aldolase OS Arabidopsis thaliana GN At2g36460 PE 1 SV 1	38362	7.1711	2140.73	9	28	26.8156	6.1763	70	5	0	15.1377	0.015718	12.2341	0.4696	16801
P29514	P29514	TBB6 ARATH Tubulin beta 6 chain OS Arabidopsis thaliana GN TUBB6 PE 2 SV 1	50552	4.5079	119.127	8	31	18.0401	10.3396	25	5	0	18.0904	0.0208497	7.7685	0.393	10194
Q9SLK0	Q9SLK0	Q9SLK0 ARATH Isocitrate dehydrogenase NADP OS Arabidopsis thaliana GN F20D21 16 PE 2 SV 1	47203	7.6498	945.287	3	34	6.7308	1.2006	21	2	0	17.9213	0.0145228	7.9437	0.3752	13626
O04316	O04316	NSP4 ARATH Nitrile specifier protein 4 OS Arabidopsis thaliana GN NSP4 PE 2 SV 1	67562	4.8111	370.905	7	43	8.5622	5.9661	35	4	0	16.7851	0.0160344	4.546	0.3073	6769
C0Z2R8	C0Z2R8	C0Z2R8 ARATH AT2G02570 protein OS Arabidopsis thaliana GN AT2G02570 PE 4 SV 1	9500	4.537	169.361	1	11	21.6867	4.1571	3	1	0	12.6763	0.0286273	29.7194	0.2825	38924
O64820	O64820	O64820 ARATH At2g23110 OS Arabidopsis thaliana GN At2g23110 F21P24 17 PE 2 SV 1	9706	4.387	186.973	1	8	20.6522	3.5696	4	1	0	17.7915	0.0171226	23.0779	0.2241	27775
C0Z2I5	C0Z2I5	C0Z2I5 ARATH AT3G08580 protein OS Arabidopsis thaliana GN AT3G08580 PE 2 SV 1	17421	9.9166	11856.3	10	14	12.5786	5.5139	149	2	1	11.6416	0.0103793	0		39616
Q56ZW5	Q56ZW5	Q56ZW5 ARATH NADP specific isocitrate dehydrogenase like protein Fragment OS Arabidopsis thaliana	9762	5.1304	7663.15	5	9	25.5556	5.8473	30	3	0	8.9059	0.0186332	0		36162
C0Z355	C0Z355	C0Z355 ARATH AT1G56070 protein OS Arabidopsis thaliana GN AT1G56070 PE 2 SV 1	23606	6.1729	5440.27	6	15	31.9249	5.0717	44	5	0	16.8498	0.0229121	0		37599
Q593N9	Q593N9	Q593N9 ARATH At1g04410 Fragment OS Arabidopsis thaliana GN At1g04410 PE 4 SV 1	13146	8.2385	4186.68	8	8	69.0476	3.4604	36	4	1	14.496	0.0250699	0		17343
F4HQT1	F4HQT1	F4HQT1 ARATH Glyceraldehyde 3 phosphate dehydrogenase OS Arabidopsis thaliana GN GAPC2 PE 3 SV 1	33884	6.811	4090.12	17	24	41.2903	7.4878	133	10	1	15.1035	0.0207316	0		33195
A8MQ96	A8MQ96	A8MQ96 ARATH 40S ribosomal protein S15 4 OS Arabidopsis thaliana GN At5g09510 PE 3 SV 1	13403	11.2866	3193.17	3	10	16.1017	6.0869	18	1	0	8.8154	0.012346	0		12208
Q0WNN2	Q0WNN2	Q0WNN2 ARATH Putative cytosolic factor protein Fragment OS Arabidopsis thaliana GN At1g72150 PE 2	15602	4.3815	3185.74	5	28	51.0638	8.0606	30	5	0	15.2302	0.0171942	0		53366
Q56WY3	Q56WY3	Q56WY3 ARATH Putative uncharacterized protein At1g56070 OS Arabidopsis thaliana GN At1g56070 PE 2 SV	40133	5.4272	3139.3	10	31	25.3444	6.2502	49	7	0	18.5475	0.0202092	0		39976
Q8LF70	Q8LF70	Q8LF70 ARATH EDGP OS Arabidopsis thaliana PE 2 SV 1	45792	8.6803	2910.24	20	28	41.8014	6.0552	113	11	0	14.2323	0.019109	0		34595
Q944M3	Q944M3	Q944M3 ARATH Enolase OS Arabidopsis thaliana PE 2 SV 1	34891	5.2059	2709.19	9	27	32.6154	7.0479	70	6	1	13.3119	0.0188432	0		48245
F4KCE5	F4KCE5	F4KCE5 ARATH Heat shock 70kDa protein 1 8 OS Arabidopsis thaliana GN HSC70 1 PE 3 SV 1	57200	4.8069	2704.73	22	42	43.9539	8.9853	112	16	1	20.5344	0.0186976	0		34508
A8MQP1	A8MQP1	A8MQP1 ARATH Adenosylhomocysteinase 1 OS Arabidopsis thaliana GN MEE58 PE 3 SV 1	35508	4.8624	2481.32	7	27	29.5385	7.7096	51	6	0	17.584	0.0173617	0		18986
Q56ZE0	Q56ZE0	Q56ZE0 ARATH 4 methyl 5 B hydroxyethyl thiazole monophosphate biosynthesis protein Fragment OS Ar	14444	8.7918	2412.32	3	8	29.8507	2.6065	26	3	0	15.9378	0.0258933	0		36710
B9DHY6	B9DHY6	B9DHY6 ARATH AT1G78900 protein Fragment OS Arabidopsis thaliana GN AT1G78900 PE 2 SV 1	51344	5.7059	2193.91	10	47	26.3499	8.3242	63	8	0	15.5376	0.0172343	0		31949
Q9C7X7	Q9C7X7	HSP7N ARATH Heat shock 70 kDa protein 18 OS Arabidopsis thaliana GN HSP70 18 PE 1 SV 1	68313	5.0349	2157.11	15	49	23.1767	8.2444	90	10	1	18.6216	0.0173286	0		5350
P22954	P22954	MD37D ARATH Probable mediator of RNA polymerase II transcription subunit 37c OS Arabidopsis thaliana	71342	4.8344	2039.86	15	51	20.5207	8.861	89	10	0	20.0399	0.0160654	0		6157
Q0WW58	Q0WW58	Q0WW58 ARATH Cysteine proteinase RD21A Fragment OS Arabidopsis thaliana GN At1g47128 PE 2 SV 1	21861	6.7881	1962.23	3	12	7.9208	6.9122	11	1	0	9.7045	0.0132398	0		46979
P57106	P57106	MDHC2 ARATH Malate dehydrogenase cytoplasmic 2 OS Arabidopsis thaliana GN At5g43330 PE 2 SV 1	35652	6.349	1827.25	8	28	26.2048	7.8714	34	5	0	15.3723	0.0154267	0		6169
F4JTV5	F4JTV5	F4JTV5 ARATH Adenosylhomocysteinase 1 OS Arabidopsis thaliana GN MEE58 PE 3 SV 1	39993	6.0035	1726.6	10	27	31.3187	5.5738	58	7	0	13.7386	0.0185886	0		51827
Q8W4G8	Q8W4G8	Q8W4G8 ARATH Fructose bisphosphate aldolase OS Arabidopsis thaliana GN F17C15 11 PE 2 SV 1	38634	8.0691	1626.79	5	26	11.9777	7.1925	41	3	0	13.0405	0.0130884	0		17189
B9DI27	B9DI27	B9DI27 ARATH AT3G13920 protein Fragment OS Arabidopsis thaliana GN AT3G13920 PE 2 SV 1	27455	5.651	1493.32	2	26	11.3924	0.5277	12	2	0	13.2906	0.0186891	0		42733
Q6NR90	Q6NR90	Q6NR90 ARATH Histone H4 OS Arabidopsis thaliana GN At5g59970 PE 3 SV 1	11402	11.8771	1437.75	6	11	32.0388	4.5649	26	3	0	11.9774	0.0156965	0		18417
F4JB06	F4JB06	F4JB06 ARATH Ribosomal protein S5 Elongation factor G III V family protein OS Arabidopsis thaliana G	85149	5.2998	1369.03	4	60	7.5619	11.5639	28	4	0	16.8373	0.0226607	0		32503
Q56ZD4	Q56ZD4	Q56ZD4 ARATH Elongation factor 1 alpha Fragment OS Arabidopsis thaliana GN At1g07940 PE 2 SV 1	10342	10.5313	1164.54	3	9	32.9787	8.7146	18	2	1	11.1795	0.0232782	0		44644
P24101	P24101	PER33 ARATH Peroxidase 33 OS Arabidopsis thaliana GN PER33 PE 1 SV 1	38916	6.457	1067.87	10	21	11.2994	6.1266	47	5	0	17.4649	0.0238596	0		7205
Q94F14	Q94F14	Q94F14 ARATH Glutamate dehydrogenase 2 OS Arabidopsis thaliana GN T2I1 150 PE 2 SV 1	24747	8.0061	1044.72	5	20	29.8246	6.1083	27	4	0	18.3532	0.0271643	0		17296
Q8RWH2	Q8RWH2	Q8RWH2 ARATH Isocitrate dehydrogenase NADP OS Arabidopsis thaliana GN At1g65930 PE 2 SV 1	45703	6.1111	1035.63	6	36	12.9268	7.0247	29	4	0	16.1136	0.020803	0		37361
P53496	P53496	ACT11 ARATH Actin 11 OS Arabidopsis thaliana GN ACT11 PE 1 SV 1	41647	5.0711	971.972	7	34	25.1989	8.7	41	6	2	16.4886	0.0170321	0		310
P46309	P46309	GSH1 ARATH Glutamate cysteine ligase chloroplastic OS Arabidopsis thaliana GN GSH1 PE 1 SV 2	58524	6.1322	902.234	3	39	9.7701	6.3211	17	3	0	24.3304	0.0171344	0		4962
Q8GWI7	Q8GWI7	Q8GWI7 ARATH Jacalin like lectin domain containing protein OS Arabidopsis thaliana GN At1g52070 F5F1	34024	5.1453	897.177	7	23	20	4.7559	39	5	0	14.9751	0.0173526	0		19613
C0Z2H6	C0Z2H6	C0Z2H6 ARATH AT1G07890 protein OS Arabidopsis thaliana GN AT1G07890 PE 2 SV 1	20905	4.8245	897.177	10	19	50	6.9871	42	6	0	24.1903	0.0214166	0		45156
Q41934	Q41934	Q41934 ARATH Peptidyl prolyl cis trans isomerase Fragment OS Arabidopsis thaliana PE 2 SV 1	5701	5.5069	767.062	4	5	28.3019	3.8943	18	1	0	19.2557	0.0215372	0		38427
Q56YW8	Q56YW8	Q56YW8 ARATH Putative aspartic proteinase OS Arabidopsis thaliana GN At1g11910 PE 2 SV 1	21906	4.3641	746.629	6	15	39.0244	11.2795	25	5	0	24.0985	0.01623	0		36161
C0Z2H0	C0Z2H0	C0Z2H0 ARATH AT5G60390 protein OS Arabidopsis thaliana GN AT5G60390 PE 2 SV 1	28811	9.9527	732.665	7	23	31.3208	6.5991	37	4	0	14.4819	0.0169876	0		51605
Q56WE0	Q56WE0	Q56WE0 ARATH Heat shock protein 90 Fragment OS Arabidopsis thaliana GN At5g56010 PE 2 SV 1	42549	4.8587	721.008	3	31	12.6005	5.5092	19	3	0	14.7957	0.022134	0		41832
F4JUT9	F4JUT9	F4JUT9 ARATH Plasma membrane associated cation binding protein 1 OS Arabidopsis thaliana GN PCAP1 PE	18977	10.3231	714.635	9	16	17.9641	6.9006	30	3	0	17.7717	0.0198096	0		50954
F4ID64	F4ID64	F4ID64 ARATH Peroxiredoxin 2B OS Arabidopsis thaliana GN TPX1 PE 4 SV 1	13037	5.4066	708.639	2	7	20.6612	5.1453	8	2	0	19.3605	0.020179	0		32717
Q0WRR9	Q0WRR9	Q0WRR9 ARATH Peptidyl prolyl cis trans isomerase OS Arabidopsis thaliana GN At4g34870 PE 2 SV 1	18366	8.9852	707.346	5	13	31.3953	8.8058	24	4	0	14.0303	0.0144576	0		31640
O04313	O04313	O04313 ARATH Jacalin related lectin 31 OS Arabidopsis thaliana GN T02O04 7 PE 2 SV 1	32213	5.8326	659.927	4	17	14.8649	6.484	19	3	0	20.5612	0.0243889	0		18517
Q94BN4	Q94BN4	Q94BN4 ARATH 5 methyltetrahydropteroyltriglutamate homocysteine methyltransferase OS Arabidopsis th	84557	6.0582	587.299	13	54	16.2092	5.8695	63	8	0	15.2345	0.0172105	0		35583
B9DHB6	B9DHB6	B9DHB6 ARATH AT3G16400 protein OS Arabidopsis thaliana GN AT3G16400 PE 2 SV 1	51637	5.1757	584.973	9	36	14.2553	5.8668	43	5	0	12.9997	0.017897	0		33730
Q0WL48	Q0WL48	Q0WL48 ARATH Putative uncharacterized protein At1g20440 OS Arabidopsis thaliana GN At1g20440 PE 2 SV	29878	4.5491	573.317	8	23	36.2264	8.8133	43	5	0	14.8129	0.0203751	0		53640
F4JJ94	F4JJ94	F4JJ94 ARATH 14 3 3 like protein GF14 chi OS Arabidopsis thaliana GN GRF1 PE 3 SV 1	35815	4.428	568.43	6	24	21.0692	8.5367	29	5	0	16.0469	0.0271735	0		32606
Q56WV5	Q56WV5	Q56WV5 ARATH Putative uncharacterized protein At1g09640 OS Arabidopsis thaliana GN At1g09640 PE 2 SV	17622	4.5399	531.103	2	11	20.8054	7.634	11	2	0	18.1975	0.0149991	0		31090
Q8LBV2	Q8LBV2	Q8LBV2 ARATH Major latex protein MLP149 putative OS Arabidopsis thaliana PE 2 SV 1	20332	6.6042	527.426	19	11	21.6667	6.3703	97	6	1	15.9867	0.0155033	0		38752
Q08682	Q08682	RSSA1 ARATH 40S ribosomal protein Sa 1 OS Arabidopsis thaliana GN RPSaA PE 1 SV 3	32270	4.8344	516.866	5	17	30.8725	6.5726	22	5	0	22.4608	0.0216073	0		9405
Q42034	Q42034	Q42034 ARATH Elongation factor 1 gamma Fragment OS Arabidopsis thaliana PE 2 SV 1	13469	4.7891	481.756	3	6	42.2764	8.0225	15	3	0	19.3914	0.0181217	0		33067
Q9XFT0	Q9XFT0	Q9XFT0 ARATH Cytosolic phosphoglucomutase Fragment OS Arabidopsis thaliana GN PGMc PE 2 SV 2	55723	5.5248	460.344	2	46	9.1618	9.0235	17	2	0	13.6079	0.0187464	0		36085
A8MSF6	A8MSF6	A8MSF6 ARATH Aquaporin PIP1 3 OS Arabidopsis thaliana GN PIP1C PE 3 SV 1	22503	9.8945	414.786	1	11	16.3551	11.9462	9	1	0	9.8235	0.0281191	0		16530
Q42060	Q42060	Q42060 ARATH Tubulin beta chain TUB5 Fragment OS Arabidopsis thaliana PE 2 SV 1	13779	8.5128	371.31	5	9	19.5122	7.3586	16	2	0	14.5298	0.0153727	0		39419
P17562	P17562	METK2 ARATH S adenosylmethionine synthase 2 OS Arabidopsis thaliana GN SAM2 PE 1 SV 1	43227	5.6104	350.539	5	34	18.0662	8.7253	18	3	0	23.87	0.017949	0		6231
Q8LAA6	Q8LAA6	PIP15 ARATH Probable aquaporin PIP1 5 OS Arabidopsis thaliana GN PIP1 5 PE 2 SV 2	30626	9.0505	309.283	2	20	17.4216	8.8438	12	2	0	16.74	0.0254432	0		7395
Q42057	Q42057	Q42057 ARATH Elongation factor 1 alpha Fragment OS Arabidopsis thaliana PE 2 SV 1	11689	5.5701	262.971	1	7	11.5385	11.1922	6	1	0	13.7333	0.0212937	0		50980
Q56W53	Q56W53	Q56W53 ARATH Putative uncharacterized protein At5g45550 Fragment OS Arabidopsis thaliana GN At5g45	11337	6.7028	230.771	3	10	30.5263	7.6276	13	3	0	21.7316	0.0183967	0		31492
Q9SIE7	Q9SIE7	Q9SIE7 ARATH Expressed protein OS Arabidopsis thaliana GN At2g22170 PE 2 SV 1	20116	4.9475	210.125	8	11	10.3825	6.8031	24	2	0	12.3768	0.0143115	0		14481
P59226	P59226	H32 ARATH Histone H3 2 OS Arabidopsis thaliana GN HTR2 PE 1 SV 2	15258	11.7072	206.59	1	12	23.5294	1.8879	7	1	0	18.7446	0.0241478	0		5126
Q8HAW5	Q8HAW5	Q8HAW5 ARATH ATPase alpha subunit Fragment OS Arabidopsis thaliana GN atpA PE 4 SV 1	12276	5.163	190.369	2	9	30.1724	9.4129	13	2	0	22.5479	0.0200232	0		27294
O81796	O81796	IDH3 ARATH Isocitrate dehydrogenase NAD regulatory subunit 3 mitochondrial OS Arabidopsis thalian	39931	7.1999	183.55	1	24	4.0761	2.1095	14	1	0	11.8055	0.0208049	0		5423
Q5G7U4	Q5G7U4	Q5G7U4 ARATH ARK3 Fragment OS Arabidopsis thaliana GN ARK3 PE 4 SV 1	21977	9.1448	170.764	2	16	16.7539	9.4825	6	2	0	16.9197	0.0207306	0		29236
Q9S7A0	Q9S7A0	DHE3 ARATH Probable glutamate dehydrogenase 3 OS Arabidopsis thaliana GN GSH3 PE 1 SV 1	44499	5.6907	167.575	3	30	7.056	7.0438	16	2	0	15.7842	0.0184511	0		2999
Q0WUJ1	Q0WUJ1	Q0WUJ1 ARATH Monodehydroascorbate reductase NADH like protein OS Arabidopsis thaliana GN At5g03630	47450	5.0594	160.325	2	38	9.4253	7.5979	13	2	0	18.6059	0.0289562	0		44299
C0SV41	C0SV41	C0SV41 ARATH Putative uncharacterized protein At2g01530 Fragment OS Arabidopsis thaliana GN At2g01	17590	5.1801	160.289	9	15	31.7881	11.4731	47	4	0	17.5259	0.0178064	0		38935
F4KGU2	F4KGU2	F4KGU2 ARATH 40S ribosomal protein S6 2 OS Arabidopsis thaliana GN EMB3010 PE 4 SV 1	22083	11.2991	160.021	1	14	8.6294	5.7774	5	1	0	15.1557	0.0172939	0		43963
B9DH02	B9DH02	B9DH02 ARATH AT5G07440 protein Fragment OS Arabidopsis thaliana GN AT5G07440 PE 2 SV 1	21889	5.5543	138.728	3	14	18.408	11.4582	10	3	0	22.5426	0.0231721	0		36982
Q8LDT6	Q8LDT6	Q8LDT6 ARATH Dolichyl di phosphooligosaccharide protein glycotransferase Oligosaccharyltransferase	48739	5.8768	119.559	7	30	24.2563	8.2823	24	6	1	21.1678	0.0219174	0		37272
Q8LG61	Q8LG61	Q8LG61 ARATH Putative uncharacterized protein OS Arabidopsis thaliana PE 2 SV 1	46060	5.116	109.944	4	33	14.878	5.6451	16	4	1	20.3323	0.0195519	0		46468
Q8GRX1	Q8GRX1	BGL34 ARATH Myrosinase 4 OS Arabidopsis thaliana GN TGG4 PE 1 SV 1	57505	8.076	81.2185	3	33	10.9589	6.9651	12	3	0	14.1922	0.0279204	0		1242
A8MR61	A8MR61	A8MR61 ARATH MLP like protein 28 OS Arabidopsis thaliana GN MLP28 PE 4 SV 1	32257	5.0136	3.6567	13	23	21.5278	7.2812	36	6	0	21.8798	0.0190909	0		17465

## Sheet: SIMKK-YFP root3
Accession	Entry	Description	mW (Da)	pI (pH)	PLGS Score	Peptides	Theoretical Peptides	Coverage (%)	Precursor RMS Mass Error (ppm)	Products	Digest Peptides	Modified Peptides	Products RMS Mass Error (ppm)	Products RMS RT Error (min)	Amount (fmol)	Amount (ngrams)	Protein ID
Q9SR37	Q9SR37	BGL23 ARATH Beta glucosidase 23 OS Arabidopsis thaliana GN BGLU23 PE 1 SV 1	59682	6.4605	8678.04	26	35	27.2901	7.0775	258	9	0	15.8426	0.0183449	2597.24	155.109	1231
O50008	O50008	METE ARATH 5 methyltetrahydropteroyltriglutamate homocysteine methyltransferase OS Arabidopsis thal	84303	6.0601	3185.57	21	54	23.9216	7.0914	159	12	0	12.9833	0.0203776	1048.45	88.4439	6229
P0DH99	P0DH99	EF1A1 ARATH Elongation factor 1 alpha 1 OS Arabidopsis thaliana GN A1 PE 1 SV 1	49470	9.4614	1784.31	14	43	28.2851	4.652	103	6	1	17.3253	0.0182772	1665	82.4215	3291
RANDOM18016	RANDOM18016	Random Sequence 18016	43878	7.452	111.493	4	34	8.794	8.3324	25	2	0	18.913	0.015897	1430.5	62.8079	72313
P25858	P25858	G3PC ARATH Glyceraldehyde 3 phosphate dehydrogenase cytosolic OS Arabidopsis thaliana GN GAPC PE 1	36891	6.7198	6157.11	23	26	51.1834	5.1633	184	13	1	15.7905	0.0169111	1252.61	46.2393	4462
Q9SUR0	Q9SUR0	Q9SUR0 ARATH AT4G23670 protein OS Arabidopsis thaliana GN F9D16 140 PE 1 SV 1	17506	5.9004	2930.46	17	15	43.0464	6.3265	94	4	0	13.3933	0.0214751	2130.9	37.3287	19228
C0Z392	C0Z392	C0Z392 ARATH AT3G16420 protein OS Arabidopsis thaliana GN AT3G16420 PE 2 SV 1	29808	5.3425	8042.24	7	18	25	4.6806	71	4	0	10.7575	0.0170864	1002.77	29.9092	39646
Q9LF98	Q9LF98	Q9LF98 ARATH Fructose bisphosphate aldolase OS Arabidopsis thaliana GN F8J2 100 PE 1 SV 1	38515	6.0187	3437.48	24	29	54.7486	7.6962	127	15	0	16.478	0.0171298	765.808	29.5141	19369
O04310	O04310	O04310 ARATH Jacalin like lectin domain containing protein OS Arabidopsis thaliana GN T02O04 4 PE 2	72429	5.1647	1085.74	13	37	18.4397	7.6001	59	8	0	14.9064	0.0179582	406.416	29.4544	13343
Q56XI5	Q56XI5	Q56XI5 ARATH Cysteine proteinase RD21A OS Arabidopsis thaliana GN At1g47128 PE 2 SV 1	47803	4.7891	1586.06	4	27	8.3141	1.7321	29	2	0	14.6238	0.0206448	601.418	28.7688	53392
Q58FY4	Q58FY4	PUB63 ARATH U box domain containing protein 63 OS Arabidopsis thaliana GN PUB63 PE 2 SV 1	43274	7.5928	96.8275	3	36	16.7102	4.2935	12	3	0	21.6998	0.0218617	663.09	28.713	8510
Q84VW9	Q84VW9	CAPP3 ARATH Phosphoenolpyruvate carboxylase 3 OS Arabidopsis thaliana GN PPC3 PE 2 SV 2	110090	5.6429	107.655	10	89	16.1157	10.5761	36	10	0	21.5825	0.022074	226.635	24.9661	1699
Q9LHA8	Q9LHA8	MD37C ARATH Probable mediator of RNA polymerase II transcription subunit 37c OS Arabidopsis thaliana	71057	4.9444	1304.93	20	52	21.5385	8.3643	98	12	0	14.9717	0.0200911	336.435	23.9211	6156
Q8H135	Q8H135	Q8H135 ARATH ATP synthase subunit beta Fragment OS Arabidopsis thaliana GN At5g08670 PE 2 SV 1	48227	5.2798	2496.02	15	32	41.0314	7.492	96	13	1	15.8587	0.0204321	484.871	23.3985	35454
O04311	O04311	O04311 ARATH AT3G16450 protein OS Arabidopsis thaliana GN T02O04 5 PE 1 SV 1	32002	4.895	3306.59	11	21	36.3333	6.8879	82	7	0	16.2834	0.016205	605.815	19.3998	16680
P11574	P11574	VATB1 ARATH V type proton ATPase subunit B1 OS Arabidopsis thaliana GN VHA B1 PE 2 SV 2	54073	4.7963	1175.61	5	40	17.6955	4.6735	43	4	0	12.7126	0.0199269	350.768	18.9793	10868
O04316	O04316	NSP4 ARATH Nitrile specifier protein 4 OS Arabidopsis thaliana GN NSP4 PE 2 SV 1	67562	4.8111	794.831	5	43	5.6543	5.7592	38	2	0	15.2239	0.0173077	277.688	18.773	6769
Q9ZP06	Q9ZP06	MDHM1 ARATH Malate dehydrogenase 1 mitochondrial OS Arabidopsis thaliana GN At1g53240 PE 1 SV 1	35781	8.5353	9035.44	12	23	63.3431	5.258	96	10	0	16.0358	0.0149502	517.854	18.5415	6172
Q9LYG3	Q9LYG3	MAOP2 ARATH NADP dependent malic enzyme 2 OS Arabidopsis thaliana GN NADP ME2 PE 1 SV 1	64372	5.9733	1557.61	7	44	27.551	3.4554	47	7	0	14.2794	0.0194671	262.989	16.9399	6078
F4K007	F4K007	F4K007 ARATH Luminal binding protein 2 OS Arabidopsis thaliana GN BIP2 PE 3 SV 1	67358	4.9924	1760.01	13	58	20.3915	7.6743	76	10	0	14.5045	0.0162355	245.379	16.5387	51671
A7XB43	A7XB43	A7XB43 ARATH S adenosyl L homocystein hydrolase OS Arabidopsis thaliana PE 2 SV 1	53148	5.5767	2156.87	8	38	22.268	5.4137	56	6	0	16.9802	0.0167525	310.592	16.5184	48746
Q9SIB9	Q9SIB9	ACO2M ARATH Aconitate hydratase 2 mitochondrial OS Arabidopsis thaliana GN ACO2 PE 1 SV 2	108132	6.7418	411.434	12	70	10.404	10.1132	47	8	1	17.2874	0.0211813	146.522	15.8539	293
O80852	O80852	GSTF9 ARATH Glutathione S transferase F9 OS Arabidopsis thaliana GN GSTF9 PE 1 SV 1	24130	6.1827	12141.8	12	13	28.8372	6.497	110	4	0	10.6217	0.0180986	635.557	15.3461	4983
P01966	P01966	HBA BOVIN Hemoglobin subunit alpha OS Bos taurus GN HBA PE 1 SV 2	15174	9.1221	9676.47	21	10	57.0423	7.2931	153	6	0	12.7505	0.0150649	1000	15.1844	54297
P30184	P30184	AMPL1 ARATH Leucine aminopeptidase 1 OS Arabidopsis thaliana GN PM25 PE 1 SV 1	54475	5.5543	749.405	9	39	35.3846	10.7389	36	9	0	22.6758	0.0149336	259.89	14.1665	614
Q9SMU8	Q9SMU8	PER34 ARATH Peroxidase 34 OS Arabidopsis thaliana GN PER34 PE 1 SV 1	38807	7.5005	1919.22	12	24	31.728	4.9384	48	7	0	15.6215	0.0177687	344.627	13.3826	7206
B9DHY1	B9DHY1	B9DHY1 ARATH AT3G14067 protein Fragment OS Arabidopsis thaliana GN AT3G14067 PE 2 SV 1	62546	6.174	377.608	6	32	13.9767	8.3753	26	4	0	13.9179	0.0227859	206.588	12.9295	31948
Q43348	Q43348	INVA3 ARATH Acid beta fructofuranosidase 3 vacuolar OS Arabidopsis thaliana GN BFRUCT3 PE 1 SV 1	72183	5.1954	225.017	8	36	17.284	6.816	35	7	0	20.6838	0.0264332	176.532	12.7506	5490
Q9FPF0	Q9FPF0	Q9FPF0 ARATH AT3G14990 protein OS Arabidopsis thaliana GN At3g14990 PE 2 SV 1	41830	5.1405	2468.05	12	23	26.5306	4.1302	74	8	0	16.4312	0.0203561	302.395	12.6575	18665
O23558	O23558	O23558 ARATH Putative uncharacterized protein AT4g17130 OS Arabidopsis thaliana GN dl4600c PE 4 SV 1	82402	5.2652	130.115	4	59	12.1821	14.0422	13	4	0	28.621	0.02525	141.667	11.6812	14643
Q9SJL8	Q9SJL8	METK3 ARATH S adenosylmethionine synthase 3 OS Arabidopsis thaliana GN METK3 PE 1 SV 1	42470	5.7171	756.267	8	35	7.9487	3.7966	51	4	0	12.5852	0.0161766	261.025	11.0929	6232
Q9SRG3	Q9SRG3	PDI12 ARATH Protein disulfide isomerase like 1 2 OS Arabidopsis thaliana GN PDIL1 2 PE 1 SV 1	56329	4.7148	258.903	3	48	10.8268	3.0364	17	3	0	23.4519	0.0240105	188.921	10.6484	7126
Q9FWR4	Q9FWR4	DHAR1 ARATH Glutathione S transferase DHAR1 mitochondrial OS Arabidopsis thaliana GN DHAR1 PE 1 SV	23626	5.4917	1567.92	9	16	23.4742	5.905	44	4	0	17.863	0.0164142	424.71	10.0406	2993
Q42406	Q42406	CP18D ARATH Peptidyl prolyl cis trans isomerase CYP18 4 OS Arabidopsis thaliana GN CYP18 4 PE 1 SV 1	18366	8.9852	3012.53	4	13	43.0233	7.1379	36	4	0	15.7254	0.0171128	527.466	9.6938	2247
O49485	O49485	O49485 ARATH D 3 phosphoglycerate dehydrogenase OS Arabidopsis thaliana GN AT4g34200 PE 1 SV 1	63285	6.1366	925.063	7	37	20.0663	4.994	43	6	0	13.8502	0.0262064	150.011	9.4995	12823
O04318	O04318	NSP3 ARATH Nitrile specifier protein 3 OS Arabidopsis thaliana GN NSP3 PE 2 SV 1	51200	4.862	1060.73	7	35	10.0642	5.6299	43	3	0	16.705	0.0163148	185.127	9.4845	6768
P24102	P24102	PER22 ARATH Peroxidase 22 OS Arabidopsis thaliana GN PER22 PE 1 SV 2	38084	5.5626	1136.43	10	22	20.3438	5.8339	40	4	0	15.5476	0.016153	245.152	9.3424	7193
Q2V3X4	Q2V3X4	Q2V3X4 ARATH 60S ribosomal protein L4 1 OS Arabidopsis thaliana GN At3g09630 PE 4 SV 1	44544	10.8109	1279.41	14	24	20.9877	8.7838	76	6	0	15.1641	0.0171686	193.483	8.6242	11991
O04309	O04309	MB31 ARATH Myrosinase binding protein like At3g16470 OS Arabidopsis thaliana GN At3g16470 PE 1 SV 1	48466	4.9512	629.862	5	30	18.6253	5.9579	29	4	0	16.5354	0.0212654	176.612	8.5651	6099
O04499	O04499	PMG1 ARATH 2 3 bisphosphoglycerate independent phosphoglycerate mutase 1 OS Arabidopsis thaliana GN	60541	5.1687	683.972	5	43	18.1329	5.0452	24	5	0	21.0458	0.018933	137.051	8.3025	7582
P48491	P48491	TPIS ARATH Triosephosphate isomerase cytosolic OS Arabidopsis thaliana GN CTIMC PE 1 SV 2	27152	5.2224	1444.37	7	20	44.0945	6.3886	41	6	0	13.6385	0.021944	296.27	8.0494	10396
Q1H583	Q1H583	GDL18 ARATH GDSL esterase lipase At1g54000 OS Arabidopsis thaliana GN At1g54000 PE 2 SV 1	43166	6.7158	894.375	9	24	25.5754	6.4626	39	7	0	18.3363	0.011099	183.324	7.9185	4596
O80912	O80912	PER23 ARATH Peroxidase 23 OS Arabidopsis thaliana GN PER23 PE 2 SV 1	38076	7.9506	551.03	2	21	12.3209	3.9592	15	2	0	16.2491	0.0221356	205.133	7.8157	7194
A8MR44	A8MR44	A8MR44 ARATH Jacalin related lectin 22 OS Arabidopsis thaliana GN JAL22 PE 4 SV 1	47201	4.8382	763.01	5	34	20.0935	5.1019	21	5	0	19.0912	0.0175333	148.272	7.0031	17013
P29516	P29516	TBB8 ARATH Tubulin beta 8 chain OS Arabidopsis thaliana GN TUBB8 PE 2 SV 2	50574	4.5427	127.292	6	31	14.6993	11.3441	24	5	0	21.4306	0.0213004	134.356	6.7994	10196
A8MRZ7	A8MRZ7	A8MRZ7 ARATH Translational initiation factor 4A 1 OS Arabidopsis thaliana GN EIF4A1 PE 3 SV 1	45671	5.8475	447.267	9	39	34.0796	8.5475	32	9	0	26.1286	0.0231758	137.155	6.2681	20833
P34790	P34790	CP18C ARATH Peptidyl prolyl cis trans isomerase CYP18 3 OS Arabidopsis thaliana GN CYP18 3 PE 1 SV 1	18361	7.8486	784.023	7	11	40.6977	5.5418	38	4	0	15.4366	0.0162847	330.002	6.0631	2246
O65398	O65398	O65398 ARATH AT1G11840 protein OS Arabidopsis thaliana GN F12F1 32 PE 1 SV 1	31908	4.9821	303.94	5	23	12.7208	5.8803	20	3	0	11.4463	0.0208919	185.389	5.9192	20802
RANDOM24815	RANDOM24815	Random Sequence 24815	159684	6.089	93.2547	4	117	3.5865	2.6977	12	3	0	21.6065	0.0184928	36.7039	5.8607	79112
Q9ZU25	Q9ZU25	MPPA1 ARATH Probable mitochondrial processing peptidase subunit alpha 1 OS Arabidopsis thaliana GN A	54367	5.8951	221.502	4	38	10.338	10.6821	19	3	0	21.7403	0.00991985	102.027	5.5505	6335
P50883	P50883	RL121 ARATH 60S ribosomal protein L12 1 OS Arabidopsis thaliana GN RPL12A PE 1 SV 2	17930	9.4667	662.422	7	25	38.5542	4.9196	23	4	0	24.1367	0.0232387	306.258	5.4948	9055
Q9C525	Q9C525	BGL21 ARATH Beta glucosidase 21 OS Arabidopsis thaliana GN BGLU21 PE 2 SV 1	59625	6.5768	376.659	7	43	6.8702	5.4086	35	3	0	15.9546	0.0224311	87.9507	5.2475	1229
F4JVC0	F4JVC0	F4JVC0 ARATH Glycine rich RNA binding protein 8 OS Arabidopsis thaliana GN CCR1 PE 4 SV 1	10223	4.4659	945.943	7	12	54.3478	7.6318	31	4	0	14.265	0.0168958	511.076	5.2285	32861
Q94CE5	Q94CE5	GATP ARATH Gamma aminobutyrate transaminase POP2 mitochondrial OS Arabidopsis thaliana GN POP2 PE 1	55152	7.9094	205.423	4	34	17.4603	9.579	25	4	0	18.5262	0.0185048	92.7976	5.1213	4547
Q9SID0	Q9SID0	SCRK1 ARATH Probable fructokinase 1 OS Arabidopsis thaliana GN At2g31390 PE 2 SV 1	35253	5.1513	257.543	4	27	20.6154	5.6658	16	4	0	23.6281	0.0127581	140.137	4.9434	9610
Q9SSQ9	Q9SSQ9	PLDA2 ARATH Phospholipase D alpha 2 OS Arabidopsis thaliana GN PLDALPHA2 PE 2 SV 1	91540	5.7825	97.3604	5	71	8.1481	7.7808	18	4	0	25.187	0.0272581	53.7669	4.925	7448
A8MR07	A8MR07	A8MR07 ARATH Pyruvate kinase OS Arabidopsis thaliana GN At3g52990 PE 2 SV 1	51857	6.2417	189.004	3	30	16.4557	2.6712	15	3	0	18.9039	0.0182701	94.8845	4.9235	19250
P47998	P47998	CYSK1 ARATH Cysteine synthase OS Arabidopsis thaliana GN OASA1 PE 1 SV 2	33783	5.8065	325.807	7	26	29.8137	4.6591	27	6	1	21.5127	0.0259192	143.773	4.8603	2602
Q9C8Y9	Q9C8Y9	BGL22 ARATH Beta glucosidase 22 OS Arabidopsis thaliana GN BGLU22 PE 2 SV 1	59743	6.7892	354.684	9	42	13.9313	7.131	47	5	0	18.3606	0.0248395	80.2114	4.7951	1230
RANDOM1205	RANDOM1205	Random Sequence 1205	80770	5.0583	122.823	6	51	8.7432	9.9784	15	4	0	20.9678	0.0186235	58.0094	4.6884	55502
P60040	P60040	RL72 ARATH 60S ribosomal protein L7 2 OS Arabidopsis thaliana GN RPL7B PE 1 SV 1	28153	10.3427	215.419	2	31	14.876	3.6949	10	2	0	16.4417	0.0128184	163.876	4.6166	9128
RANDOM32910	RANDOM32910	Random Sequence 32910	68861	9.2494	98.1879	1	47	3.2787	6.4672	4	1	0	23.8238	0.00959183	67.0692	4.614	87207
P29197	P29197	CH60A ARATH Chaperonin CPN60 mitochondrial OS Arabidopsis thaliana GN CPN60 PE 1 SV 2	61242	5.4836	468.103	5	51	17.1577	7.5494	26	5	0	20.114	0.0220172	74.5517	4.5686	1904
Q9MAH0	Q9MAH0	CAPP1 ARATH Phosphoenolpyruvate carboxylase 1 OS Arabidopsis thaliana GN PPC1 PE 1 SV 1	110216	5.6459	91.1568	7	93	11.3754	11.8801	25	7	0	21.3782	0.019665	40.2024	4.4338	1697
F4I577	F4I577	F4I577 ARATH Monodehydroascorbate reductase OS Arabidopsis thaliana GN MDAR6 PE 4 SV 1	44995	8.7424	272.526	4	35	10.8173	7.3074	13	3	0	23.504	0.0231335	98.2184	4.4221	33927
P53492	P53492	ACT7 ARATH Actin 7 OS Arabidopsis thaliana GN ACT7 PE 1 SV 1	41708	5.1583	238.793	3	35	8.7533	6.3279	13	2	0	14.3207	0.0319173	105.93	4.4211	317
P46286	P46286	RL81 ARATH 60S ribosomal protein L8 1 OS Arabidopsis thaliana GN RPL8A PE 1 SV 2	27841	11.321	351.473	5	22	22.093	5.0086	21	3	0	14.8642	0.0140703	158.671	4.4204	9133
Q9SRT9	Q9SRT9	RGP1 ARATH UDP arabinopyranose mutase 1 OS Arabidopsis thaliana GN RGP1 PE 1 SV 1	40602	5.5095	250.015	4	35	12.8852	11.3951	15	3	0	19.9271	0.015781	101.123	4.1085	8903
F4JFY4	F4JFY4	F4JFY4 ARATH L ascorbate peroxidase OS Arabidopsis thaliana GN SAPX PE 3 SV 1	37393	9.3884	127.974	3	33	10.1156	2.003	12	3	0	16.2502	0.0329638	109.295	4.0894	43140
P24636	P24636	TBB4 ARATH Tubulin beta 4 chain OS Arabidopsis thaliana GN TUBB4 PE 2 SV 2	49790	4.5652	418.766	5	30	12.3874	8.8819	25	4	0	18.9879	0.0175977	80.7638	4.0239	10192
A8MS03	A8MS03	A8MS03 ARATH 40S ribosomal protein S6 1 OS Arabidopsis thaliana GN RPS6 PE 4 SV 1	21381	11.87	1290.76	1	12	9.0426	1.022	8	1	0	8.4084	0.0104992	186.778	3.996	23216
Q39258	Q39258	VATE1 ARATH V type proton ATPase subunit E1 OS Arabidopsis thaliana GN VHA E1 PE 1 SV 2	26043	5.9945	427.7	7	29	12.1739	5.7668	14	3	0	18.864	0.0139763	152.747	3.9806	10873
Q9LKR3	Q9LKR3	MD37A ARATH Mediator of RNA polymerase II transcription subunit 37a OS Arabidopsis thaliana GN MED37	73583	4.8922	1421.71	13	62	18.6846	7.7244	78	10	0	14.7134	0.0163784	53.9287	3.9707	6154
F4JJ94	F4JJ94	F4JJ94 ARATH 14 3 3 like protein GF14 chi OS Arabidopsis thaliana GN GRF1 PE 3 SV 1	35815	4.428	296.8	5	24	11.6352	7.5491	27	4	0	18.2826	0.0179631	108.326	3.8823	32606
Q8LBV2	Q8LBV2	Q8LBV2 ARATH Major latex protein MLP149 putative OS Arabidopsis thaliana PE 2 SV 1	20332	6.6042	979.42	14	11	21.6667	6.0612	76	5	1	14.1594	0.0127499	197.489	3.8197	38752
Q9SJ36	Q9SJ36	RS172 ARATH 40S ribosomal protein S17 2 OS Arabidopsis thaliana GN RPS17B PE 2 SV 3	15941	10.4681	1507.91	4	10	15.7143	4.9898	26	2	0	14.3481	0.0141031	236.505	3.7726	9350
Q9M9F5	Q9M9F5	NCED9 ARATH 9 cis epoxycarotenoid dioxygenase NCED9 chloroplastic OS Arabidopsis thaliana GN NCED9	72969	6.6088	114.928	4	42	8.3714	10.2869	19	4	0	21.9968	0.0161043	51.5034	3.7605	6537
P19171	P19171	CHIB ARATH Basic endochitinase B OS Arabidopsis thaliana GN CHI B PE 1 SV 3	36160	7.4745	119.751	2	18	12.2388	3.7555	10	2	0	19.6862	0.0241021	97.9784	3.5452	1909
Q1JPL7	Q1JPL7	PME18 ARATH Pectinesterase pectinesterase inhibitor 18 OS Arabidopsis thaliana GN PME18 PE 1 SV 3	61648	8.9724	147.431	1	43	2.8725	0.1251	7	1	0	13.8882	0.0126597	48.6	2.998	7523
Q0WMF2	Q0WMF2	Q0WMF2 ARATH Putative uncharacterized protein At1g48110 Fragment OS Arabidopsis thaliana GN At1g48	19501	5.6966	207.346	3	15	22.7273	12.5	11	2	0	19.8785	0.0332409	149.622	2.9197	33669
Q9SH69	Q9SH69	Q9SH69 ARATH 6 phosphogluconate dehydrogenase decarboxylating OS Arabidopsis thaliana GN At1g64190	53344	5.1594	122.334	4	40	12.3203	3.9782	11	3	0	26.1147	0.0242018	54.1445	2.8901	15823
Q94F14	Q94F14	Q94F14 ARATH Glutamate dehydrogenase 2 OS Arabidopsis thaliana GN T2I1 150 PE 2 SV 1	24747	8.0061	351.369	6	20	25	6.2104	19	4	0	18.0243	0.0210284	114.004	2.8232	17296
P94111	P94111	STS1 ARATH Strictosidine synthase 1 OS Arabidopsis thaliana GN SS1 PE 2 SV 2	35270	5.4377	142.853	2	20	11.0448	0.7967	8	2	0	19.0132	0.0261877	78	2.7529	10018
P42763	P42763	ERD14 ARATH Dehydrin ERD14 OS Arabidopsis thaliana GN ERD14 PE 1 SV 1	20773	5.2414	1246.53	6	19	24.3243	8.9762	26	4	0	15.5027	0.0185578	132.29	2.7498	3389
Q9SIJ8	Q9SIJ8	Q9SIJ8 ARATH Adenine nucleotide alpha hydrolases like protein OS Arabidopsis thaliana GN RD2 PE 2 SV	20574	5.2978	1491.65	4	19	24.5989	7.9295	17	3	0	17.1473	0.0156723	126.382	2.6019	18131
Q8LDT6	Q8LDT6	Q8LDT6 ARATH Dolichyl di phosphooligosaccharide protein glycotransferase Oligosaccharyltransferase	48739	5.8768	179.3	2	30	7.7803	1.5162	9	2	0	23.7385	0.0183758	51.987	2.5354	37272
Q9FF52	Q9FF52	RL123 ARATH 60S ribosomal protein L12 3 OS Arabidopsis thaliana GN RPL12C PE 2 SV 1	17831	9.431	709.724	7	25	38.5542	4.8679	25	4	0	21.8633	0.0198766	142.041	2.5344	9057
P42761	P42761	GSTFA ARATH Glutathione S transferase F10 OS Arabidopsis thaliana GN GSTF10 PE 1 SV 3	24214	5.3524	451.177	5	15	36.2791	7.3564	24	5	1	19.4756	0.0168749	102.345	2.4798	4984
Q9S7C0	Q9S7C0	HSP7O ARATH Heat shock 70 kDa protein 14 OS Arabidopsis thaliana GN HSP70 14 PE 1 SV 1	91692	4.964	96.7839	6	66	14.1998	11.0291	19	6	0	23.9238	0.020034	26.9876	2.4761	5351
Q42449	Q42449	PROF1 ARATH Profilin 1 OS Arabidopsis thaliana GN PRO1 PE 1 SV 1	14257	4.5044	1175.53	2	11	22.1374	4.0314	11	2	0	12.9387	0.0231361	171.116	2.4412	8224
F4ID64	F4ID64	F4ID64 ARATH Peroxiredoxin 2B OS Arabidopsis thaliana GN TPX1 PE 4 SV 1	13037	5.4066	1657.71	2	7	42.9752	0.6383	9	2	0	18.5965	0.0154513	182.133	2.3762	32717
Q8L9B9	Q8L9B9	Q8L9B9 ARATH Chloroplast nucleoid DNA binding protein putative OS Arabidopsis thaliana PE 2 SV 1	52281	9.3942	123.084	4	31	13.6082	9.8423	16	4	0	17.7875	0.0245412	44.0581	2.3049	38787
O80517	O80517	BCB2 ARATH Uclacyanin 2 OS Arabidopsis thaliana GN At2g44790 PE 1 SV 1	20340	5.8196	168.274	2	9	11.8812	6.5895	12	2	0	22.4246	0.0210719	112.196	2.2836	1171
RANDOM32148	RANDOM32148	Random Sequence 32148	36426	5.8698	117.803	4	30	10.1227	5.9101	17	3	0	16.2774	0.0240277	62.1701	2.2661	86445
RANDOM12583	RANDOM12583	Random Sequence 12583	56723	9.1791	101.01	4	50	14	4.7695	19	4	0	18.6115	0.0269871	38.6513	2.1938	66880
Q9FKA5	Q9FKA5	Y5957 ARATH Uncharacterized protein At5g39570 OS Arabidopsis thaliana GN At5g39570 PE 1 SV 1	43500	4.5119	160.156	3	30	12.336	7.1422	13	3	0	12.3178	0.0123446	48.0532	2.0916	11684
RANDOM26105	RANDOM26105	Random Sequence 26105	48100	8.4758	157.346	2	30	10.274	5.4205	8	2	0	18.0357	0.0205973	43.4276	2.0902	80402
C0Z3G4	C0Z3G4	C0Z3G4 ARATH AT2G27710 protein OS Arabidopsis thaliana GN AT2G27710 PE 4 SV 1	10180	4.4152	891.063	3	13	27.8351	6.5686	12	2	0	20.742	0.0199619	204.212	2.0802	49742
Q9LMU2	Q9LMU2	Q9LMU2 ARATH At1g17860 F2H15 8 OS Arabidopsis thaliana GN F2H15 9 PE 2 SV 1	22067	8.9669	1697.74	3	16	26.0204	8.6925	14	3	0	16.0976	0.0156753	93.603	2.0669	18761
F4J3P1	F4J3P1	F4J3P1 ARATH 60S ribosomal protein L23 OS Arabidopsis thaliana GN emb2171 PE 3 SV 1	13397	10.504	421.364	5	13	50.4	7.3115	23	5	0	23.967	0.018594	151.03	2.0247	40046
F4J912	F4J912	F4J912 ARATH 60S ribosomal protein L5 1 OS Arabidopsis thaliana GN ATL5 PE 4 SV 1	21531	5.471	142.299	8	18	19.4737	7.7889	16	3	0	18.4363	0.0148734	93.8708	2.0225	43298
RANDOM11821	RANDOM11821	Random Sequence 11821	33907	8.6345	132.221	3	28	11.4094	2.805	11	3	0	20.8951	0.0257683	59.4062	2.0156	66118
P39207	P39207	NDK1 ARATH Nucleoside diphosphate kinase 1 OS Arabidopsis thaliana GN NDPK1 PE 1 SV 1	16489	6.3636	455.387	4	13	22.8188	3.6573	19	3	0	15.6838	0.0186171	112.896	1.8628	6569
RANDOM40586	RANDOM40586	Random Sequence 40586	49481	8.8486	144.369	3	34	15.1584	9.6542	11	3	0	23.9615	0.024272	37.2786	1.8458	94883
RANDOM51263	RANDOM51263	Random Sequence 51263	46123	9.548	103.475	4	43	15.9314	8.9283	17	4	0	17.3286	0.0191391	39.1869	1.8086	105560
Q6LAE1	Q6LAE1	Q6LAE1 ARATH Mitochondrial ribosomal protein S13 Fragment OS Arabidopsis thaliana PE 2 SV 1	8807	10.1708	5402.84	4	9	36.7089	4.2185	24	2	0	11.2412	0.0174672	204.095	1.7988	45754
Q8W4H8	Q8W4H8	GDL19 ARATH GDSL esterase lipase At1g54010 OS Arabidopsis thaliana GN At1g54010 PE 1 SV 1	43115	8.0625	332.641	4	27	19.9482	2.508	21	4	0	28.11	0.0146595	41.6067	1.7951	4597
Q8LAS8	Q8LAS8	SFGH ARATH S formylglutathione hydrolase OS Arabidopsis thaliana GN SFGH PE 1 SV 2	31635	5.9026	294.263	2	19	12.6761	8.6752	12	2	0	12.88	0.0211922	56.063	1.7747	9682
Q8LD16	Q8LD16	Q8LD16 ARATH Mrp protein putative OS Arabidopsis thaliana GN hcf101 PE 2 SV 1	57741	5.8583	92.0687	7	36	20.8647	10.0019	20	6	0	20.8816	0.0238801	30.2983	1.7506	24700
A8MR01	A8MR01	A8MR01 ARATH Patatin like protein OS Arabidopsis thaliana GN PLP1 PE 4 SV 1	40821	5.8965	107.716	3	23	23.1183	7.7137	9	3	1	21.4368	0.0274973	41.4802	1.6943	17349
RANDOM19368	RANDOM19368	Random Sequence 19368	54770	9.7167	114.876	5	43	19.8364	7.9886	21	5	1	21.8066	0.0265224	30.3057	1.6609	73665
RANDOM29032	RANDOM29032	Random Sequence 29032	23692	5.5974	174.501	5	23	24.2857	8.755	14	3	0	22.2618	0.0196782	67.3388	1.5964	83329
Q42277	Q42277	Q42277 ARATH Tonoplast intrinsic protein Fragment OS Arabidopsis thaliana PE 2 SV 1	12189	8.8109	1759.52	2	8	38.4615	3.0616	11	2	0	19.1302	0.022266	126.07	1.5377	35219
Q9FUA9	Q9FUA9	Q9FUA9 ARATH PRLI interacting factor F Fragment OS Arabidopsis thaliana PE 2 SV 1	19170	5.2681	995.402	2	11	25.9036	1.0013	8	2	0	11.9559	0.0137711	79.7437	1.5297	31238
C0Z387	C0Z387	C0Z387 ARATH AT2G21660 protein OS Arabidopsis thaliana GN AT2G21660 PE 4 SV 1	10844	4.0038	907.895	3	10	27.2727	5.2529	13	2	0	13.7345	0.0148656	137.087	1.4875	32070
Q8LCW9	Q8LCW9	RLA11 ARATH 60S acidic ribosomal protein P1 1 OS Arabidopsis thaliana GN RPP1A PE 1 SV 2	11154	4.0391	1652.73	2	7	34.8214	6.9481	14	1	0	7.3514	0.0300905	124.15	1.3857	9141
P49211	P49211	RL321 ARATH 60S ribosomal protein L32 1 OS Arabidopsis thaliana GN RPL32A PE 2 SV 2	15493	11.3251	419.73	3	15	21.0526	6.2094	17	2	0	20.4355	0.0240692	87.5219	1.3569	9097
Q56YW8	Q56YW8	Q56YW8 ARATH Putative aspartic proteinase OS Arabidopsis thaliana GN At1g11910 PE 2 SV 1	21906	4.3641	221.93	3	15	18.5366	4.8092	15	3	0	19.7161	0.0161487	61.8521	1.3559	36161
Q93VK7	Q93VK7	Q93VK7 ARATH AT5g14910 F2G14 30 OS Arabidopsis thaliana GN At5g14910 PE 1 SV 1	18944	4.99	113.844	4	9	17.9775	5.0751	10	2	0	20.1413	0.0178586	71.3126	1.3518	11943
Q42553	Q42553	IDI2 ARATH Isopentenyl diphosphate Delta isomerase II chloroplastic OS Arabidopsis thaliana GN IPP2	32586	6.0879	146.171	2	28	10.9155	5.6131	9	2	0	19.7649	0.0219993	38.8019	1.2652	5428
Q9ZUY6	Q9ZUY6	Q9ZUY6 ARATH At2g27860 F15K20 4 OS Arabidopsis thaliana GN AXS1 PE 2 SV 1	43610	5.3674	371.17	4	37	15.9383	6.2448	13	4	0	17.5857	0.0200277	28.4477	1.2414	16990
Q570U9	Q570U9	Q570U9 ARATH 2 dehydro 3 deoxyphosphoheptonate aldolase OS Arabidopsis thaliana GN At4g33510 PE 2 SV	28111	9.6588	89.8579	3	25	33.2016	3.2292	10	3	0	19.6147	0.024056	39.5384	1.1122	41395
RANDOM30810	RANDOM30810	Random Sequence 30810	29568	4.7606	182.292	3	18	23.6641	8.364	11	3	0	13.8556	0.0186632	37.5148	1.11	85107
RANDOM47217	RANDOM47217	Random Sequence 47217	16889	8.2628	91.9263	2	15	23.1788	9.1578	9	2	0	19.5521	0.0224641	65.0716	1.0997	101514
Q9FJU0	Q9FJU0	Q9FJU0 ARATH Malate dehydrogenase OS Arabidopsis thaliana GN At5g56720 PE 3 SV 1	36846	5.6836	1181.51	2	32	8.5546	8.684	21	2	0	12.7191	0.00890123	28.6299	1.0556	17267
Q940G7	Q940G7	Q940G7 ARATH G protein coupled receptor like protein OS Arabidopsis thaliana GN MQN23 23 PE 2 SV 1	46849	5.0815	111.385	4	37	14.7806	9.6548	13	3	0	17.0961	0.0268213	21.8133	1.0226	17191
RANDOM33044	RANDOM33044	Random Sequence 33044	46826	6.3973	118.594	3	34	14.7541	7.3029	9	3	0	22.6872	0.0161081	21.0024	0.9841	87341
B0FV99	B0FV99	B0FV99 ARATH At1g04270 Fragment OS Arabidopsis thaliana PE 3 SV 1	16058	10.6567	624.071	2	11	25.1748	4.0315	10	2	0	17.8607	0.0177112	54.9861	0.8836	17173
RANDOM24826	RANDOM24826	Random Sequence 24826	40465	5.6043	183.463	8	26	20.8219	9.9542	22	5	0	21.0173	0.0279135	21.3185	0.8608	79123
Q9LUT2	Q9LUT2	METK4 ARATH S adenosylmethionine synthase 4 OS Arabidopsis thaliana GN METK4 PE 1 SV 1	42768	5.4153	452.711	9	35	17.0483	6.5287	52	5	0	17.3021	0.0187267	19.5349	0.836	6233
RANDOM52714	RANDOM52714	Random Sequence 52714	29186	9.5292	93.2322	2	26	12.6923	1.973	8	2	0	21.2862	0.0192271	27.4889	0.8028	107011
RANDOM42040	RANDOM42040	Random Sequence 42040	11187	6.7392	136.573	2	7	41	9.5905	9	2	0	19.5033	0.0318528	68.4976	0.7668	96337
Q0WP70	Q0WP70	Q0WP70 ARATH 5 methyltetrahydropteroyltriglutamate homocysteine S methyltransferase like protein Fr	65692	6.2217	326.218	4	43	6.6214	7.0329	29	3	0	15.9958	0.0168294	11.552	0.7594	44296
Q8H1B3	Q8H1B3	MD37B ARATH Probable mediator of RNA polymerase II transcription subunit 37b OS Arabidopsis thaliana	75102	4.7562	272.106	4	61	6.0741	5.3174	19	3	0	16.8036	0.0161988	10.066	0.7565	6155
Q42560	Q42560	ACO1 ARATH Aconitate hydratase 1 OS Arabidopsis thaliana GN ACO1 PE 1 SV 2	98089	5.946	466.535	8	65	10.245	7.8987	29	5	0	15.9736	0.0187134	7.2351	0.7101	292
RANDOM9358	RANDOM9358	Random Sequence 9358	13883	4.3991	124.037	3	9	33.0645	8.0688	9	3	0	14.3185	0.0187092	49.7234	0.6907	63655
Q9SJQ9	Q9SJQ9	Q9SJQ9 ARATH Fructose bisphosphate aldolase OS Arabidopsis thaliana GN At2g36460 PE 1 SV 1	38362	7.1711	1650.73	8	28	29.6089	11.8678	60	7	0	18.3951	0.0184168	15.7542	0.6048	16801
O03983	O03983	LEA14 ARATH Probable desiccation related protein LEA14 OS Arabidopsis thaliana GN LEA14 PE 1 SV 1	16532	4.5487	1213.38	1	16	13.9073	1.9383	7	1	0	12.0702	0.0163382	33.7857	0.5589	5779
Q9LFW1	Q9LFW1	RGP2 ARATH UDP arabinopyranose mutase 2 OS Arabidopsis thaliana GN RGP2 PE 1 SV 1	40863	5.6891	280.529	4	36	11.3889	11.1846	14	3	0	20.0486	0.0146504	12.1333	0.4961	8904
P57106	P57106	MDHC2 ARATH Malate dehydrogenase cytoplasmic 2 OS Arabidopsis thaliana GN At5g43330 PE 2 SV 1	35652	6.349	2149.56	6	28	21.988	3.2854	46	4	0	16.0828	0.0149432	10.5886	0.3778	6169
F4HQD4	F4HQD4	HSP7P ARATH Heat shock 70 kDa protein 15 OS Arabidopsis thaliana GN HSP70 15 PE 1 SV 1	91623	4.907	94.0351	8	65	16.2455	9.5773	26	8	1	25.2006	0.0183794	3.4111	0.3127	5352
Q9C7X7	Q9C7X7	HSP7N ARATH Heat shock 70 kDa protein 18 OS Arabidopsis thaliana GN HSP70 18 PE 1 SV 1	68313	5.0349	1408.05	18	49	19.611	6.4759	92	11	0	15.5588	0.0190795	3.9263	0.2684	5350
Q9XGZ0	Q9XGZ0	MAOP3 ARATH NADP dependent malic enzyme 3 OS Arabidopsis thaliana GN NADP ME3 PE 1 SV 1	64569	6.5684	426.773	2	46	5.9524	3.6252	14	2	0	17.8566	0.0214468	3.2502	0.21	6079
Q9LN39	Q9LN39	Q9LN39 ARATH F18O14 31 OS Arabidopsis thaliana GN At1g19550 PE 4 SV 1	17050	5.5221	1370.58	8	11	45.098	6.1602	35	5	0	19.7978	0.0168547	9.5191	0.1624	14369
F4INR3	F4INR3	F4INR3 ARATH Leucine aminopeptidase 1 OS Arabidopsis thaliana GN At2g24200 PE 4 SV 1	50560	5.6587	319.92	9	35	36.9835	11.0846	36	9	0	23.7813	0.0166504	2.8829	0.1459	51638
Q56ZW5	Q56ZW5	Q56ZW5 ARATH NADP specific isocitrate dehydrogenase like protein Fragment OS Arabidopsis thaliana	9762	5.1304	7396.18	4	9	36.6667	1.9599	34	4	0	14.1198	0.0153446	0		36162
B9DGZ4	B9DGZ4	B9DGZ4 ARATH AT1G13440 protein OS Arabidopsis thaliana GN AT1G13440 PE 2 SV 1	36848	6.7857	6087.58	24	26	51.1834	5.9379	188	13	1	15.8892	0.0172901	0		33720
C0Z355	C0Z355	C0Z355 ARATH AT1G56070 protein OS Arabidopsis thaliana GN AT1G56070 PE 2 SV 1	23606	6.1729	5862.68	9	15	29.108	4.5717	66	8	2	13.1143	0.0173277	0		37599
B9DHE0	B9DHE0	B9DHE0 ARATH AT3G32980 protein OS Arabidopsis thaliana GN AT3G32980 PE 2 SV 1	38822	6.2168	5427.47	20	25	28.4091	5.7245	106	9	1	11.5167	0.0183237	0		37579
Q593N9	Q593N9	Q593N9 ARATH At1g04410 Fragment OS Arabidopsis thaliana GN At1g04410 PE 4 SV 1	13146	8.2385	5131.58	4	8	47.619	2.4414	28	3	0	16.9594	0.0240686	0		17343
F4JUT8	F4JUT8	F4JUT8 ARATH Plasma membrane associated cation binding protein 1 OS Arabidopsis thaliana GN PCAP1 PE	18052	7.2502	4840.79	7	18	42.1687	6.0722	43	5	0	13.5421	0.0188902	0		50000
Q8L8M3	Q8L8M3	Q8L8M3 ARATH Putative uncharacterized protein OS Arabidopsis thaliana PE 2 SV 1	17216	8.7226	4568.93	3	16	24.375	1.4571	17	2	0	8.5756	0.0118345	0		31119
A8MQK3	A8MQK3	A8MQK3 ARATH Malate dehydrogenase OS Arabidopsis thaliana GN mMDH2 PE 3 SV 1	33112	9.8179	4388.18	5	19	21.2025	5.6147	44	4	0	14.6964	0.0125451	0		17796
Q56ZZ8	Q56ZZ8	Q56ZZ8 ARATH Putative uncharacterized protein At5g20290 Fragment OS Arabidopsis thaliana GN At5g20	6809	9.928	3734.43	3	6	45.9016	7.7176	13	2	0	24.7406	0.0137839	0		53397
C0Z2I5	C0Z2I5	C0Z2I5 ARATH AT3G08580 protein OS Arabidopsis thaliana GN AT3G08580 PE 2 SV 1	17421	9.9166	3647.21	3	14	23.2704	9.3522	23	3	1	17.5408	0.0141202	0		39616
A8MQP1	A8MQP1	A8MQP1 ARATH Adenosylhomocysteinase 1 OS Arabidopsis thaliana GN MEE58 PE 3 SV 1	35508	4.8624	3473.78	7	27	26.1538	4.6183	53	5	0	15.6026	0.0134177	0		18986
Q56WY3	Q56WY3	Q56WY3 ARATH Putative uncharacterized protein At1g56070 OS Arabidopsis thaliana GN At1g56070 PE 2 SV	40133	5.4272	3419.38	14	31	27.2727	5.3672	78	9	2	14.0205	0.0168955	0		39976
Q9LZ45	Q9LZ45	H2B9 ARATH Histone H2B 9 OS Arabidopsis thaliana GN At5g02570 PE 1 SV 3	14535	10.5192	2263.25	3	13	18.1818	7.9789	25	3	1	11.9816	0.0192133	0		5125
F4KCE5	F4KCE5	F4KCE5 ARATH Heat shock 70kDa protein 1 8 OS Arabidopsis thaliana GN HSC70 1 PE 3 SV 1	57200	4.8069	2166.57	22	42	35.1248	6.5055	114	15	0	14.5877	0.0181384	0		34508
B9DHX4	B9DHX4	B9DHX4 ARATH Malate dehydrogenase Fragment OS Arabidopsis thaliana GN AT1G04410 PE 2 SV 1	26062	6.5997	1980.92	4	24	17.5732	5.1295	34	3	0	15.538	0.0136465	0		31947
F4JUT9	F4JUT9	F4JUT9 ARATH Plasma membrane associated cation binding protein 1 OS Arabidopsis thaliana GN PCAP1 PE	18977	10.3231	1905.47	7	16	28.7425	4.8979	28	4	0	11.564	0.0193183	0		50954
O65719	O65719	HSP7C ARATH Heat shock 70 kDa protein 3 OS Arabidopsis thaliana GN HSP70 3 PE 1 SV 1	71103	4.7708	1809.07	18	54	21.4176	7.9699	101	12	0	14.263	0.0168079	0		5343
A8MSE8	A8MSE8	A8MSE8 ARATH Elongation factor 1 alpha OS Arabidopsis thaliana GN At5g60390 PE 3 SV 1	44327	8.4338	1758.75	13	40	30.5	5.7018	86	6	1	18.2755	0.0181033	0		14070
Q547G3	Q547G3	Q547G3 ARATH Putative initiation factor 5A OS Arabidopsis thaliana PE 2 SV 1	17129	5.489	1677.3	2	17	23.8994	3.8547	14	2	0	17.0848	0.0149894	0		33090
F4JB06	F4JB06	F4JB06 ARATH Ribosomal protein S5 Elongation factor G III V family protein OS Arabidopsis thaliana G	85149	5.2998	1624.08	10	60	17.0795	6.3444	58	9	1	15.7385	0.0189392	0		32503
Q9ASS3	Q9ASS3	Q9ASS3 ARATH 60S ribosomal protein like OS Arabidopsis thaliana GN At5g02870 PE 2 SV 1	34334	10.7122	1563.04	12	18	19.2182	6.8998	70	4	1	12.997	0.0167395	0		19972
Q08682	Q08682	RSSA1 ARATH 40S ribosomal protein Sa 1 OS Arabidopsis thaliana GN RPSaA PE 1 SV 3	32270	4.8344	1478.25	7	17	26.8456	8.1314	35	5	0	18.6325	0.0241986	0		9405
P24101	P24101	PER33 ARATH Peroxidase 33 OS Arabidopsis thaliana GN PER33 PE 1 SV 1	38916	6.457	1467.34	12	21	13.8418	5.3032	45	5	0	13.7453	0.013736	0		7205
B9DHY6	B9DHY6	B9DHY6 ARATH AT1G78900 protein Fragment OS Arabidopsis thaliana GN AT1G78900 PE 2 SV 1	51344	5.7059	1445.98	9	47	23.9741	6.5076	44	7	0	13.1285	0.0216569	0		31949
F4JTV5	F4JTV5	F4JTV5 ARATH Adenosylhomocysteinase 1 OS Arabidopsis thaliana GN MEE58 PE 3 SV 1	39993	6.0035	1383.96	11	27	28.5714	5.7103	57	6	0	16.3476	0.0160129	0		51827
Q8LF70	Q8LF70	Q8LF70 ARATH EDGP OS Arabidopsis thaliana PE 2 SV 1	45792	8.6803	1361.43	9	28	23.5566	6.7278	51	6	1	11.895	0.0211897	0		34595
P22954	P22954	MD37D ARATH Probable mediator of RNA polymerase II transcription subunit 37c OS Arabidopsis thaliana	71342	4.8344	1345.09	18	51	18.9893	6.8569	93	11	0	14.6683	0.0179699	0		6157
B9DI12	B9DI12	B9DI12 ARATH Annexin Fragment OS Arabidopsis thaliana GN AT1G35720 PE 2 SV 1	26379	7.3962	1243.02	2	21	11.3537	3.7763	11	2	0	11.8878	0.0140282	0		31954
Q56ZZ2	Q56ZZ2	Q56ZZ2 ARATH 40S ribosomal protein S3A like protein OS Arabidopsis thaliana GN At3g04840 PE 4 SV 1	10625	4.639	1073.83	2	13	33.6842	2.6228	10	2	0	22.9597	0.0187599	0		52221
B9DFF8	B9DFF8	B9DFF8 ARATH AT4G14960 protein OS Arabidopsis thaliana GN TUA6 PE 2 SV 1	47204	8.0105	984.406	4	28	12.8806	4.8705	24	3	0	16.268	0.0124853	0		19839
Q8GZH2	Q8GZH2	Q8GZH2 ARATH Actin 8 Fragment OS Arabidopsis thaliana PE 4 SV 1	9479	8.2379	965.209	2	9	12.5	5.7157	10	1	0	14.0277	0.034496	0		49329
Q944M3	Q944M3	Q944M3 ARATH Enolase OS Arabidopsis thaliana PE 2 SV 1	34891	5.2059	948.124	9	27	24.6154	4.9304	50	6	1	17.4604	0.0212858	0		48245
C0Z3G9	C0Z3G9	C0Z3G9 ARATH AT3G07590 protein OS Arabidopsis thaliana GN AT3G07590 PE 4 SV 1	8767	12.0238	853.686	1	3	25.3165	2.5327	8	1	0	20.6612	0.0209144	0		32080
B9DHQ0	B9DHQ0	TBA5 ARATH Tubulin alpha 5 chain OS Arabidopsis thaliana GN TUBA5 PE 2 SV 2	49622	4.7752	829.944	5	33	13.5556	6.1759	23	4	0	18.2134	0.0155537	0		10187
O65660	O65660	O65660 ARATH AT4g39730 T19P19 120 OS Arabidopsis thaliana GN AT4g39730 PE 2 SV 1	20122	4.7856	759.615	3	9	5.5249	4.4365	17	1	0	14.4422	0.0131007	0		13824
B9DI27	B9DI27	B9DI27 ARATH AT3G13920 protein Fragment OS Arabidopsis thaliana GN AT3G13920 PE 2 SV 1	27455	5.651	746.034	6	26	41.7722	8.1895	23	6	0	25.489	0.0197495	0		42733
O23473	O23473	O23473 ARATH Beta 1 3 glucanase class I OS Arabidopsis thaliana GN dl4170c PE 2 SV 1	33564	5.114	693.541	1	20	7.1895	3.7478	11	1	0	18.7702	0.0143614	0		20230
Q29PR5	Q29PR5	Q29PR5 ARATH At1g18980 OS Arabidopsis thaliana PE 2 SV 1	23168	9.043	575.593	3	9	25.9091	1.3009	13	3	0	12.1576	0.0198756	0		35461
Q56Z94	Q56Z94	Q56Z94 ARATH Putative mitochondrial processing peptidase OS Arabidopsis thaliana GN At3g02090 PE 4 S	12478	9.8447	519.24	3	9	10.1852	3.4389	14	1	0	10.8505	0.0149496	0		38803
Q56WE0	Q56WE0	Q56WE0 ARATH Heat shock protein 90 Fragment OS Arabidopsis thaliana GN At5g56010 PE 2 SV 1	42549	4.8587	509.614	8	31	28.1501	8.5125	29	7	0	16.5758	0.0181405	0		41832
Q8LBZ8	Q8LBZ8	Q8LBZ8 ARATH Putative uncharacterized protein OS Arabidopsis thaliana GN At1g62480 PE 2 SV 1	16604	3.8172	495.81	2	16	30.2632	5.5686	11	2	0	12.8109	0.0183575	0		44793
C0Z2H6	C0Z2H6	C0Z2H6 ARATH AT1G07890 protein OS Arabidopsis thaliana GN AT1G07890 PE 2 SV 1	20905	4.8245	485.6	6	19	36.8421	6.1113	19	5	0	24.5394	0.0197748	0		45156
Q8L9F5	Q8L9F5	Q8L9F5 ARATH Putative dTDP glucose 4 6 dehydratase OS Arabidopsis thaliana PE 2 SV 1	43748	5.4787	406.308	4	33	17.7378	3.5867	13	4	0	23.0449	0.0172587	0		38470
B9DGH8	B9DGH8	B9DGH8 ARATH AT3G60750 protein Fragment OS Arabidopsis thaliana GN AT3G60750 PE 2 SV 1	61171	5.1165	326.902	6	34	23.8596	6.7651	25	6	0	14.6664	0.0225469	0		31893
Q0WLQ5	Q0WLQ5	Q0WLQ5 ARATH Putative tubulin alpha 2 alpha 4 chain Fragment OS Arabidopsis thaliana GN At1g50010	22530	4.4789	321.253	5	17	23.7624	6.0674	16	3	0	17.7229	0.0178546	0		31687
Q9LK36	Q9LK36	SAHH2 ARATH Adenosylhomocysteinase 2 OS Arabidopsis thaliana GN SAHH2 PE 1 SV 1	53124	5.3751	307.74	5	36	14.2268	9.1854	29	3	0	16.2319	0.0153881	0		9478
F4J8V9	F4J8V9	F4J8V9 ARATH Actin 2 OS Arabidopsis thaliana GN ACT2 PE 3 SV 1	41205	5.3251	275.566	5	34	13.7466	6.9733	21	3	1	19.1658	0.0275075	0		43234
G1C2S9	G1C2S9	G1C2S9 ARATH ATP synthase subunit alpha OS Arabidopsis thaliana GN atp1 PE 3 SV 1	54994	5.9387	197.579	9	39	18.5404	12.13	35	6	0	21.5254	0.0190173	0		13472
B9DFU6	B9DFU6	B9DFU6 ARATH AT3G08590 protein OS Arabidopsis thaliana GN AT3G08590 PE 2 SV 1	60726	5.4324	185.16	5	42	13.5714	5.2336	25	5	0	22.0521	0.0208289	0		37549
Q8LFV7	Q8LFV7	Q8LFV7 ARATH Phosphoglycerate kinase putative OS Arabidopsis thaliana PE 2 SV 1	42121	5.3348	178.373	7	29	21.197	5.1151	25	5	1	15.6056	0.018029	0		34761
C0Z3G0	C0Z3G0	C0Z3G0 ARATH Profilin OS Arabidopsis thaliana GN AT4G29350 PE 2 SV 1	13988	4.7302	175.46	2	8	26.7176	3.2393	13	2	0	18.8075	0.0220872	0		42903
Q9XEE2	Q9XEE2	ANXD2 ARATH Annexin D2 OS Arabidopsis thaliana GN ANN2 PE 2 SV 1	36243	5.6884	170.366	6	26	13.8801	7.6337	27	3	0	15.1505	0.0231507	0		653
B9DGD1	B9DGD1	B9DGD1 ARATH Glutamine synthetase OS Arabidopsis thaliana GN AT5G35630 PE 2 SV 1	47381	6.4437	164.731	4	31	19.7674	7.8285	15	4	0	18.6454	0.0166561	0		33149
Q8RWH2	Q8RWH2	Q8RWH2 ARATH Isocitrate dehydrogenase NADP OS Arabidopsis thaliana GN At1g65930 PE 2 SV 1	45703	6.1111	128.572	2	36	6.0976	10.2336	12	2	0	18.4723	0.0249853	0		37361
Q9SZX3	Q9SZX3	ASSY ARATH Argininosuccinate synthase chloroplastic OS Arabidopsis thaliana GN At4g24830 PE 2 SV 3	53811	6.2357	118.073	3	53	9.1093	5.8963	14	3	0	20.7526	0.0276011	0		904
Q9FFR3	Q9FFR3	Q9FFR3 ARATH 6 phosphogluconate dehydrogenase decarboxylating OS Arabidopsis thaliana GN At5g41670	53284	5.4677	117.868	4	39	8.2136	7.0852	14	2	0	16.8272	0.0145693	0		12230

## Sheet: SIMKK-YFP Root4
Accession	Entry	Description	mW (Da)	pI (pH)	PLGS Score	Peptides	Theoretical Peptides	Coverage (%)	Precursor RMS Mass Error (ppm)	Products	Digest Peptides	Modified Peptides	Products RMS Mass Error (ppm)	Products RMS RT Error (min)	Amount (fmol)	Amount (ngrams)	Protein ID
Q9SR37	Q9SR37	BGL23 ARATH Beta glucosidase 23 OS Arabidopsis thaliana GN BGLU23 PE 1 SV 1	59682	6.4605	2746.58	34	35	37.9771	6.9069	296	12	0	13.2152	0.0168931	2957.82	176.643	1231
O50008	O50008	METE ARATH 5 methyltetrahydropteroyltriglutamate homocysteine methyltransferase OS Arabidopsis thal	84303	6.0601	482.938	12	54	14.902	8.0267	85	8	0	14.5059	0.0245918	659.095	55.5991	6229
Q9SUR0	Q9SUR0	Q9SUR0 ARATH AT4G23670 protein OS Arabidopsis thaliana GN F9D16 140 PE 1 SV 1	17506	5.9004	1321.17	13	15	47.0199	7.9344	119	5	0	15.5635	0.0228625	3050.57	53.4394	19228
Q9LF98	Q9LF98	Q9LF98 ARATH Fructose bisphosphate aldolase OS Arabidopsis thaliana GN F8J2 100 PE 1 SV 1	38515	6.0187	1721.49	16	29	53.6313	6.7833	93	10	0	14.2532	0.0171553	1122.02	43.2426	19369
Q9LKR3	Q9LKR3	MD37A ARATH Mediator of RNA polymerase II transcription subunit 37a OS Arabidopsis thaliana GN MED37	73583	4.8922	620.568	10	62	14.2003	4.1681	84	7	0	15.9276	0.0150559	508.152	37.4149	6154
O04314	O04314	O04314 ARATH Jasmonate inducible protein isolog OS Arabidopsis thaliana GN T02O04 8 PE 2 SV 1	32138	5.3608	2992.64	9	19	41.6107	6.8027	67	6	0	14.5284	0.0167904	1084.51	34.8757	12558
F4K007	F4K007	F4K007 ARATH Luminal binding protein 2 OS Arabidopsis thaliana GN BIP2 PE 3 SV 1	67358	4.9924	751.282	10	58	15.4976	4.1394	90	7	0	15.8275	0.0152732	485.823	32.7447	51671
Q9ZVS4	Q9ZVS4	Q9ZVS4 ARATH Aspartyl protease like protein OS Arabidopsis thaliana GN F15K9 17 PE 2 SV 1	45688	8.6783	492.468	9	28	23.7875	8.7061	51	6	0	15.9161	0.0144845	573.796	26.2325	18873
O04311	O04311	O04311 ARATH AT3G16450 protein OS Arabidopsis thaliana GN T02O04 5 PE 1 SV 1	32002	4.895	2026.76	8	21	32	4.495	104	6	0	13.4375	0.0238658	803.357	25.7257	16680
Q9ZVF3	Q9ZVF3	ML328 ARATH MLP like protein 328 OS Arabidopsis thaliana GN MLP328 PE 1 SV 1	17501	5.3247	2086.12	10	13	44.3709	8.4144	73	6	0	15.4215	0.0183825	1238.9	21.6967	6262
B9DFF8	B9DFF8	B9DFF8 ARATH AT4G14960 protein OS Arabidopsis thaliana GN TUA6 PE 2 SV 1	47204	8.0105	408.771	2	28	9.1335	4.8626	19	2	0	15.8989	0.0189831	431.033	20.36	19839
Q9LYG3	Q9LYG3	MAOP2 ARATH NADP dependent malic enzyme 2 OS Arabidopsis thaliana GN NADP ME2 PE 1 SV 1	64372	5.9733	335.061	8	44	33.1633	4.6049	44	8	0	15.1306	0.0213307	294.272	18.9549	6078
Q9SDM9	Q9SDM9	NSP1 ARATH Nitrile specifier protein 1 OS Arabidopsis thaliana GN NSP1 PE 2 SV 2	51637	5.1757	221.132	10	36	19.5745	9.4769	37	7	0	20.4044	0.0185743	360.4	18.6219	6766
Q56XI5	Q56XI5	Q56XI5 ARATH Cysteine proteinase RD21A OS Arabidopsis thaliana GN At1g47128 PE 2 SV 1	47803	4.7891	404.988	4	27	8.3141	5.097	25	3	0	9.6504	0.015307	378.37	18.0993	53392
Q9C8Y9	Q9C8Y9	BGL22 ARATH Beta glucosidase 22 OS Arabidopsis thaliana GN BGLU22 PE 2 SV 1	59743	6.7892	277.615	9	42	20.0382	7.9394	42	6	0	20.9759	0.0138389	269.875	16.1333	1230
O80912	O80912	PER23 ARATH Peroxidase 23 OS Arabidopsis thaliana GN PER23 PE 2 SV 1	38076	7.9506	270.65	9	21	28.3668	6.156	40	6	0	13.3592	0.0183694	421.136	16.0455	7194
P01966	P01966	HBA BOVIN Hemoglobin subunit alpha OS Bos taurus GN HBA PE 1 SV 2	15174	9.1221	4531.31	22	10	48.5915	7.1133	161	5	0	11.2686	0.0140611	1000	15.1844	54297
Q9SIB9	Q9SIB9	ACO2M ARATH Aconitate hydratase 2 mitochondrial OS Arabidopsis thaliana GN ACO2 PE 1 SV 2	108132	6.7418	154.37	5	70	10.5051	8.624	26	5	0	20.7968	0.0172648	138.979	15.0377	293
Q9ZP06	Q9ZP06	MDHM1 ARATH Malate dehydrogenase 1 mitochondrial OS Arabidopsis thaliana GN At1g53240 PE 1 SV 1	35781	8.5353	1489.21	9	23	47.5073	3.3914	73	8	0	14.7573	0.0190532	414.535	14.8422	6172
B9DHY6	B9DHY6	B9DHY6 ARATH AT1G78900 protein Fragment OS Arabidopsis thaliana GN AT1G78900 PE 2 SV 1	51344	5.7059	295.448	6	47	21.1663	5.1322	32	5	0	18.9243	0.0157249	283.054	14.5424	31949
B9DHY1	B9DHY1	B9DHY1 ARATH AT3G14067 protein Fragment OS Arabidopsis thaliana GN AT3G14067 PE 2 SV 1	62546	6.174	155.992	4	32	19.4676	11.3936	14	4	0	14.2638	0.0137791	191.566	11.9893	31948
Q93ZL9	Q93ZL9	Q93ZL9 ARATH AT3g18780 MVE11 16 OS Arabidopsis thaliana PE 2 SV 1	38596	6.0117	214.049	4	32	18.1287	4.8713	19	4	0	17.9846	0.0244016	273.093	10.5473	51983
B9DHQ7	B9DHQ7	B9DHQ7 ARATH AT4G01850 protein Fragment OS Arabidopsis thaliana GN AT4G01850 PE 2 SV 1	33649	8.1674	230.931	10	26	15.6863	5.7271	51	4	0	13.0914	0.0157153	312.061	10.5072	34111
O04309	O04309	MB31 ARATH Myrosinase binding protein like At3g16470 OS Arabidopsis thaliana GN At3g16470 PE 1 SV 1	48466	4.9512	390.415	5	30	17.0732	9.6472	22	4	0	19.3468	0.0140457	215.532	10.4526	6099
O80852	O80852	GSTF9 ARATH Glutathione S transferase F9 OS Arabidopsis thaliana GN GSTF9 PE 1 SV 1	24130	6.1827	1053.62	9	13	33.0233	4.7368	56	5	0	11.1717	0.0186978	360.82	8.7123	4983
O65351	O65351	SUBL ARATH Subtilisin like protease OS Arabidopsis thaliana GN ARA12 PE 1 SV 1	79365	5.8876	154.554	3	40	10.568	7.65	15	3	1	23.7718	0.0244576	109.619	8.7055	10021
Q9SYT0	Q9SYT0	ANXD1 ARATH Annexin D1 OS Arabidopsis thaliana GN ANN1 PE 1 SV 1	36181	5.048	124.853	3	26	12.3028	3.182	13	3	0	12.1979	0.0169891	230.479	8.3442	652
B9DGH8	B9DGH8	B9DGH8 ARATH AT3G60750 protein Fragment OS Arabidopsis thaliana GN AT3G60750 PE 2 SV 1	61171	5.1165	102.755	5	34	17.193	6.1744	17	5	0	25.9912	0.016202	134.267	8.2185	31893
RANDOM14136	RANDOM14136	Random Sequence 14136	48411	5.9116	102.521	5	32	8.3521	5.927	19	3	0	14.4424	0.0223665	150.182	7.2752	68433
Q42560	Q42560	ACO1 ARATH Aconitate hydratase 1 OS Arabidopsis thaliana GN ACO1 PE 1 SV 2	98089	5.946	163.223	4	65	5.4566	5.2756	21	3	0	14.7065	0.0118818	73.3451	7.199	292
Q944M3	Q944M3	Q944M3 ARATH Enolase OS Arabidopsis thaliana PE 2 SV 1	34891	5.2059	135.663	10	27	32.3077	4.1502	41	7	1	20.669	0.0217958	204.985	7.1568	48245
Q9ASS3	Q9ASS3	Q9ASS3 ARATH 60S ribosomal protein like OS Arabidopsis thaliana GN At5g02870 PE 2 SV 1	34334	10.7122	311.631	7	18	8.7948	4.641	49	2	0	13.6483	0.0169341	190.204	6.5347	19972
O04499	O04499	PMG1 ARATH 2 3 bisphosphoglycerate independent phosphoglycerate mutase 1 OS Arabidopsis thaliana GN	60541	5.1687	173.818	5	43	21.3645	5.4441	19	5	0	21.3834	0.0224319	107.14	6.4905	7582
Q93VG5	Q93VG5	RS81 ARATH 40S ribosomal protein S8 1 OS Arabidopsis thaliana GN RPS8A PE 2 SV 1	24978	10.7358	516.533	6	18	27.4775	8.4106	36	5	0	17.0737	0.0192304	245.637	6.1394	9398
Q42406	Q42406	CP18D ARATH Peptidyl prolyl cis trans isomerase CYP18 4 OS Arabidopsis thaliana GN CYP18 4 PE 1 SV 1	18366	8.9852	614.931	3	13	34.3023	7.3829	25	3	0	22.4917	0.0164356	329.022	6.0468	2247
P53492	P53492	ACT7 ARATH Actin 7 OS Arabidopsis thaliana GN ACT7 PE 1 SV 1	41708	5.1583	188.011	5	35	27.8515	8.5858	25	5	2	14.9685	0.0215141	143.414	5.9855	317
Q05431	Q05431	APX1 ARATH L ascorbate peroxidase 1 cytosolic OS Arabidopsis thaliana GN APX1 PE 1 SV 2	27543	5.6743	145.103	6	24	28.8	9.0404	30	5	0	18.2564	0.0235381	214.296	5.9063	733
Q56WV5	Q56WV5	Q56WV5 ARATH Putative uncharacterized protein At1g09640 OS Arabidopsis thaliana GN At1g09640 PE 2 SV	17622	4.5399	466.381	2	11	13.4228	10.096	12	2	1	15.5333	0.0100039	323.279	5.7008	31090
Q9SF85	Q9SF85	ADK1 ARATH Adenosine kinase 1 OS Arabidopsis thaliana GN ADK1 PE 1 SV 1	37811	5.1281	186.426	2	28	12.5	4.7619	10	2	0	19.1391	0.0148489	145.18	5.4931	341
Q9C525	Q9C525	BGL21 ARATH Beta glucosidase 21 OS Arabidopsis thaliana GN BGLU21 PE 2 SV 1	59625	6.5768	273.183	8	43	15.6489	5.6173	45	5	0	16.1153	0.0166314	91.4409	5.4557	1229
Q9FPF0	Q9FPF0	Q9FPF0 ARATH AT3G14990 protein OS Arabidopsis thaliana GN At3g14990 PE 2 SV 1	41830	5.1405	212.53	3	23	12.5	2.086	19	3	0	18.1407	0.0135527	121.563	5.0883	18665
P46286	P46286	RL81 ARATH 60S ribosomal protein L8 1 OS Arabidopsis thaliana GN RPL8A PE 1 SV 2	27841	11.321	438.505	9	22	36.8217	2.9486	60	6	1	16.0545	0.014575	181.255	5.0496	9133
P48491	P48491	TPIS ARATH Triosephosphate isomerase cytosolic OS Arabidopsis thaliana GN CTIMC PE 1 SV 2	27152	5.2224	216.95	3	20	24.0157	4.8923	15	3	0	17.3893	0.015273	179.713	4.8826	10396
Q0WWT6	Q0WWT6	Q0WWT6 ARATH Putative mitochondrial processing peptidase Fragment OS Arabidopsis thaliana GN At3g0	51498	5.6385	104.225	5	38	11.6883	4.6972	23	3	0	14.571	0.0107325	91.0559	4.6921	34347
Q9LMU2	Q9LMU2	Q9LMU2 ARATH At1g17860 F2H15 8 OS Arabidopsis thaliana GN F2H15 9 PE 2 SV 1	22067	8.9669	324.512	2	16	16.3265	10.2678	13	2	0	17.2878	0.0137866	205.951	4.5477	18761
C0Z209	C0Z209	C0Z209 ARATH Glutamate dehydrogenase Fragment OS Arabidopsis thaliana GN AT5G07440 PE 2 SV 1	40034	5.2923	210.127	7	30	29.4595	9.1259	20	5	0	14.6559	0.0251799	108.55	4.3485	33146
P24102	P24102	PER22 ARATH Peroxidase 22 OS Arabidopsis thaliana GN PER22 PE 1 SV 2	38084	5.5626	139.146	8	22	20.9169	6.8421	34	5	0	12.2341	0.0203576	112.679	4.294	7193
P16181	P16181	RS111 ARATH 40S ribosomal protein S11 1 OS Arabidopsis thaliana GN RPS11A PE 2 SV 1	17945	10.9969	259.138	2	16	17.5	6.9793	13	2	0	21.5571	0.0080299	234.772	4.2158	9330
Q9FWR4	Q9FWR4	DHAR1 ARATH Glutathione S transferase DHAR1 mitochondrial OS Arabidopsis thaliana GN DHAR1 PE 1 SV	23626	5.4917	341.403	3	16	15.0235	8.1454	22	2	0	21.2954	0.0155453	169.411	4.0051	2993
RANDOM52718	RANDOM52718	Random Sequence 52718	48774	9.592	90.4842	4	42	13.1222	6.3487	15	4	0	24.7465	0.0240318	80.0002	3.9044	107015
F4JVC0	F4JVC0	F4JVC0 ARATH Glycine rich RNA binding protein 8 OS Arabidopsis thaliana GN CCR1 PE 4 SV 1	10223	4.4659	593.697	8	12	54.3478	7.1918	48	5	0	15.7965	0.0191679	351.438	3.5953	32861
P51418	P51418	R18A2 ARATH 60S ribosomal protein L18a 2 OS Arabidopsis thaliana GN RPL18AB PE 1 SV 2	21293	10.8702	116.864	2	16	16.2921	2.8899	11	2	0	17.6455	0.0208335	168.642	3.5933	8651
RANDOM31185	RANDOM31185	Random Sequence 31185	27581	8.842	101.781	7	22	28.7449	10.2971	24	5	0	19.6389	0.0244903	128.71	3.5522	85482
Q9SJL8	Q9SJL8	METK3 ARATH S adenosylmethionine synthase 3 OS Arabidopsis thaliana GN METK3 PE 1 SV 1	42470	5.7171	258.349	11	35	10	6.8894	59	5	0	14.927	0.0161986	81.141	3.4483	6232
RANDOM22791	RANDOM22791	Random Sequence 22791	25667	9.4891	112.959	2	24	14.978	1.3744	10	2	0	20.199	0.0204486	130.941	3.3629	77088
RANDOM24638	RANDOM24638	Random Sequence 24638	37291	5.2778	87.3966	3	21	22.5225	8.0164	17	3	0	21.7389	0.0282463	88.4016	3.2987	78935
Q94CE5	Q94CE5	GATP ARATH Gamma aminobutyrate transaminase POP2 mitochondrial OS Arabidopsis thaliana GN POP2 PE 1	55152	7.9094	112.93	4	34	19.0476	6.5625	18	4	0	24.2994	0.0186572	51.7095	2.8537	4547
F4J3P1	F4J3P1	F4J3P1 ARATH 60S ribosomal protein L23 OS Arabidopsis thaliana GN emb2171 PE 3 SV 1	13397	10.504	334.611	3	13	29.6	3.2945	20	3	0	18.6714	0.0151348	207.94	2.7876	40046
A8MR61	A8MR61	A8MR61 ARATH MLP like protein 28 OS Arabidopsis thaliana GN MLP28 PE 4 SV 1	32257	5.0136	32.8375	6	23	17.3611	6.5366	30	3	0	17.0208	0.0146717	84.8969	2.7403	17465
Q8LD03	Q8LD03	RS73 ARATH 40S ribosomal protein S7 3 OS Arabidopsis thaliana GN RPS7C PE 2 SV 2	22046	10.1418	175.608	2	19	21.0526	8.4391	10	2	0	17.3371	0.0238398	117.505	2.5922	9397
Q6LAE1	Q6LAE1	Q6LAE1 ARATH Mitochondrial ribosomal protein S13 Fragment OS Arabidopsis thaliana PE 2 SV 1	8807	10.1708	1363.43	2	9	25.3165	1.1139	20	1	0	10.9003	0.0190016	291.373	2.568	45754
RANDOM10358	RANDOM10358	Random Sequence 10358	44003	8.5499	109.188	3	29	11.4213	5.5854	11	3	0	21.0021	0.0198919	55.8319	2.4584	64655
Q9SIJ8	Q9SIJ8	Q9SIJ8 ARATH Adenine nucleotide alpha hydrolases like protein OS Arabidopsis thaliana GN RD2 PE 2 SV	20574	5.2978	230.627	1	19	9.6257	2.0562	8	1	0	13.6936	0.0169217	112.912	2.3246	18131
A8MQQ1	A8MQQ1	A8MQQ1 ARATH 60S ribosomal protein L3 1 OS Arabidopsis thaliana GN RP1 PE 3 SV 1	35041	10.5086	103.727	2	31	9.4771	4.1094	14	2	0	18.9016	0.0138198	66.1854	2.3207	24555
Q9AST8	Q9AST8	Q9AST8 ARATH At2g16001 OS Arabidopsis thaliana GN At2g16005 PE 2 SV 1	17217	8.1194	740.905	4	16	41.25	8.3209	23	4	0	20.4415	0.0150034	130.379	2.2462	25052
Q94BT5	Q94BT5	Q94BT5 ARATH At2g47730 F17A22 12 OS Arabidopsis thaliana PE 2 SV 1	19729	5.2229	103.851	2	12	11.2994	4.9078	16	2	0	18.2052	0.030239	108.751	2.1469	17358
RANDOM53115	RANDOM53115	Random Sequence 53115	11640	7.8479	77.4169	2	5	28.4314	9.5073	7	2	0	24.1463	0.023609	171.925	2.0025	107412
Q9FF53	Q9FF53	PIP24 ARATH Probable aquaporin PIP2 4 OS Arabidopsis thaliana GN PIP2 4 PE 1 SV 1	30931	8.0858	122.802	2	22	16.4948	9.8299	10	2	0	16.5181	0.0209964	54.5069	1.6871	7399
O22842	O22842	O22842 ARATH Putative chitinase OS Arabidopsis thaliana GN At2g43610 PE 2 SV 1	29979	9.6026	79.1206	4	26	18.8612	6.4658	10	3	0	23.4762	0.0249082	56.0152	1.6804	16556
O04316	O04316	NSP4 ARATH Nitrile specifier protein 4 OS Arabidopsis thaliana GN NSP4 PE 2 SV 1	67562	4.8111	130.951	8	43	10.1777	10.0938	27	5	0	20.0958	0.0214278	24.819	1.6779	6769
Q42449	Q42449	PROF1 ARATH Profilin 1 OS Arabidopsis thaliana GN PRO1 PE 1 SV 1	14257	4.5044	251.871	2	11	22.1374	1.5309	10	2	0	16.8688	0.0204131	115.605	1.6493	8224
B3H438	B3H438	B3H438 ARATH MD 2 related lipid recognition domain containing protein OS Arabidopsis thaliana GN At5	17817	4.203	123.445	2	12	25.4658	5.16	10	2	0	17.4244	0.0256062	91.0497	1.6234	20757
Q9LK36	Q9LK36	SAHH2 ARATH Adenosylhomocysteinase 2 OS Arabidopsis thaliana GN SAHH2 PE 1 SV 1	53124	5.3751	249.534	6	36	21.6495	10.6014	30	6	0	25.5989	0.0178477	29.0073	1.542	9478
Q9FXJ9	Q9FXJ9	Q9FXJ9 ARATH F5A9 20 OS Arabidopsis thaliana GN At1g24735 PE 4 SV 1	21841	5.8063	80.0425	3	15	26.1538	6.3748	15	2	0	22.0558	0.0246181	62.5561	1.3672	38753
RANDOM32062	RANDOM32062	Random Sequence 32062	34763	5.6199	82.5228	3	21	9.6774	7.5782	12	3	0	21.3094	0.0216092	34.5732	1.1988	86359
Q9SYL0	Q9SYL0	BT3 ARATH BTB POZ and TAZ domain containing protein 3 OS Arabidopsis thaliana GN BT3 PE 1 SV 2	41497	8.9394	90.3456	3	40	15.9341	8.5784	11	3	0	16.6457	0.0247586	28.7232	1.1927	1434
RANDOM21052	RANDOM21052	Random Sequence 21052	39778	6.1392	96.3235	4	22	18.663	3.6763	14	3	0	25.5744	0.015926	27.187	1.0821	75349
Q8LAM1	Q8LAM1	Q8LAM1 ARATH Putative lectin OS Arabidopsis thaliana PE 2 SV 1	32106	4.9858	1298.23	6	23	25.6667	4.5924	59	5	0	13.6904	0.0217548	32.1496	1.0328	38559
Q94BW0	Q94BW0	Q94BW0 ARATH At1g35160 T32G9 30 OS Arabidopsis thaliana PE 2 SV 1	30160	4.5916	104.834	3	35	27.7154	7.1842	12	3	0	21.0362	0.0181147	31.0572	0.9373	13642
Q8LCW9	Q8LCW9	RLA11 ARATH 60S acidic ribosomal protein P1 1 OS Arabidopsis thaliana GN RPP1A PE 1 SV 2	11154	4.0391	1065.49	2	7	49.1071	1.0121	11	2	0	17.2226	0.0170483	75.572	0.8435	9141
Q9ZQ59	Q9ZQ59	Q9ZQ59 ARATH Putative uncharacterized protein At2g14270 OS Arabidopsis thaliana GN At2g14270 PE 2 SV	15805	9.9873	294.625	2	19	33.5714	7.8895	7	2	0	15.4585	0.0276828	51.1216	0.8085	52509
RANDOM6447	RANDOM6447	Random Sequence 6447	30576	4.8495	99.6397	3	21	17.5182	6.0133	9	3	0	20.2066	0.0153997	24.7758	0.758	60744
RANDOM29666	RANDOM29666	Random Sequence 29666	20343	8.5812	107.312	3	18	22.7273	10.9115	10	2	0	18.3201	0.0183616	36.2247	0.7328	83963
RANDOM8751	RANDOM8751	Random Sequence 8751	23015	7.6403	84.9099	1	16	15.534	7.6875	3	1	0	18.285	0.0238066	23.808	0.5483	63048
O04313	O04313	O04313 ARATH Jacalin related lectin 31 OS Arabidopsis thaliana GN T02O04 7 PE 2 SV 1	32213	5.8326	92.9272	4	17	22.973	7.4388	14	4	0	19.4981	0.0192992	16.0635	0.5178	18517
A7XB43	A7XB43	A7XB43 ARATH S adenosyl L homocystein hydrolase OS Arabidopsis thaliana PE 2 SV 1	53148	5.5767	576.42	6	38	19.3814	10.7155	34	6	0	22.3951	0.016664	7.7198	0.4106	48746
Q42082	Q42082	Q42082 ARATH Glutathione S transferase Fragment OS Arabidopsis thaliana PE 2 SV 1	12239	5.2332	198.71	5	8	36.1111	7.8774	16	3	0	15.944	0.0196359	32.1558	0.3938	33541
Q8H162	Q8H162	Q8H162 ARATH 5 methyltetrahydropteroyltriglutamate homocysteine methyltransferase OS Arabidopsis th	84430	6.2527	378.221	11	54	13.2026	9.1505	76	7	0	16.2422	0.0259834	2.9981	0.2533	35486
B9DFQ3	B9DFQ3	B9DFQ3 ARATH AT1G10585 protein Fragment OS Arabidopsis thaliana GN AT1G10585 PE 2 SV 1	15131	10.0972	79.9857	2	17	20.9302	10.1843	10	2	0	17.262	0.0230575	16.0923	0.2437	39605
F4HUE8	F4HUE8	F4HUE8 ARATH GCK domain containing protein OS Arabidopsis thaliana GN At1g14048 PE 4 SV 1	11607	4.5108	103.367	2	18	39.604	0.9335	9	2	0	23.1072	0.0177369	13.2723	0.1542	43873
F4JUT8	F4JUT8	F4JUT8 ARATH Plasma membrane associated cation binding protein 1 OS Arabidopsis thaliana GN PCAP1 PE	18052	7.2502	1946.55	7	18	37.9518	7.1249	57	4	0	15.3947	0.0206294	0		50000
B9DGZ4	B9DGZ4	B9DGZ4 ARATH AT1G13440 protein OS Arabidopsis thaliana GN AT1G13440 PE 2 SV 1	36848	6.7857	1826.4	15	26	29.8817	5.6327	116	8	0	13.1836	0.0157824	0		33720
Q8LAS0	Q8LAS0	Q8LAS0 ARATH Glyceraldehyde 3 phosphate dehydrogenase C subunit GapC OS Arabidopsis thaliana PE 2	36966	6.7198	1708.99	14	26	29.8817	7.2343	110	7	0	13.313	0.015672	0		33331
B3H6D7	B3H6D7	B3H6D7 ARATH Fructose bisphosphate aldolase OS Arabidopsis thaliana GN At2g36460 PE 3 SV 1	28701	8.3736	1688.86	5	19	28.4644	4.5719	41	4	0	13.1162	0.0126633	0		14410
Q8LBV2	Q8LBV2	Q8LBV2 ARATH Major latex protein MLP149 putative OS Arabidopsis thaliana PE 2 SV 1	20332	6.6042	1080.41	16	11	29.4444	6.1569	167	4	1	15.2093	0.0120564	0		38752
A8MQP1	A8MQP1	A8MQP1 ARATH Adenosylhomocysteinase 1 OS Arabidopsis thaliana GN MEE58 PE 3 SV 1	35508	4.8624	1044.3	7	27	28.9231	9.5371	43	7	1	21.3213	0.017726	0		18986
Q56ZW5	Q56ZW5	Q56ZW5 ARATH NADP specific isocitrate dehydrogenase like protein Fragment OS Arabidopsis thaliana	9762	5.1304	979.987	3	9	25.5556	3.7238	23	3	0	16.6579	0.0167606	0		36162
F4JTV5	F4JTV5	F4JTV5 ARATH Adenosylhomocysteinase 1 OS Arabidopsis thaliana GN MEE58 PE 3 SV 1	39993	6.0035	970.657	10	27	28.5714	7.4698	55	7	1	17.3769	0.0163729	0		51827
B9DHX4	B9DHX4	B9DHX4 ARATH Malate dehydrogenase Fragment OS Arabidopsis thaliana GN AT1G04410 PE 2 SV 1	26062	6.5997	917.428	9	24	57.7406	7.1308	40	7	0	13.8069	0.0190264	0		31947
B9DHE0	B9DHE0	B9DHE0 ARATH AT3G32980 protein OS Arabidopsis thaliana GN AT3G32980 PE 2 SV 1	38822	6.2168	876.516	11	25	39.4886	6.2466	74	7	0	15.4084	0.0182645	0		37579
Q547G3	Q547G3	Q547G3 ARATH Putative initiation factor 5A OS Arabidopsis thaliana PE 2 SV 1	17129	5.489	836.239	2	17	20.1258	5.5825	25	2	0	14.7921	0.0183435	0		33090
A8MSE8	A8MSE8	A8MSE8 ARATH Elongation factor 1 alpha OS Arabidopsis thaliana GN At5g60390 PE 3 SV 1	44327	8.4338	835.35	12	40	8.75	5.1457	98	3	1	13.4553	0.0213438	0		14070
Q570K2	Q570K2	Q570K2 ARATH Putative uncharacterized protein At1g56070 Fragment OS Arabidopsis thaliana GN At1g56	12294	5.1711	756.475	1	8	14.4144	0.8318	8	1	0	9.1277	0.0169322	0		31474
Q56WE7	Q56WE7	Q56WE7 ARATH Annexin OS Arabidopsis thaliana GN At5g65020 PE 4 SV 1	4675	4.5923	737.864	1	4	56.0976	2.4358	7	1	0	15.5256	0.012109	0		38536
F4KCE5	F4KCE5	F4KCE5 ARATH Heat shock 70kDa protein 1 8 OS Arabidopsis thaliana GN HSC70 1 PE 3 SV 1	57200	4.8069	682.021	12	42	19.5777	6.3268	87	8	2	16.8368	0.0152697	0		34508
Q56W96	Q56W96	Q56W96 ARATH Putative jasmonate inducible protein OS Arabidopsis thaliana GN At3g16460 PE 2 SV 1	39615	5.2434	650.783	11	26	35.6948	5.1273	47	7	0	13.5649	0.020914	0		32998
Q9LZ45	Q9LZ45	H2B9 ARATH Histone H2B 9 OS Arabidopsis thaliana GN At5g02570 PE 1 SV 3	14535	10.5192	608.211	3	13	18.1818	8.1814	29	3	1	12.6169	0.021645	0		5125
Q9C7X7	Q9C7X7	HSP7N ARATH Heat shock 70 kDa protein 18 OS Arabidopsis thaliana GN HSP70 18 PE 1 SV 1	68313	5.0349	570.729	10	49	12.1556	4.0056	80	6	0	16.6893	0.0136927	0		5350
Q0WM57	Q0WM57	Q0WM57 ARATH H transporting ATP synthase beta chain Mitochondrial like protein Fragment OS Arab	21028	4.6978	563.701	2	10	18.2292	10.328	18	2	0	12.3907	0.0183053	0		31635
O65719	O65719	HSP7C ARATH Heat shock 70 kDa protein 3 OS Arabidopsis thaliana GN HSP70 3 PE 1 SV 1	71103	4.7708	529.75	9	54	12.0185	6.1931	75	6	1	16.8609	0.0176691	0		5343
Q8LA78	Q8LA78	Q8LA78 ARATH Malate dehydrogenase OS Arabidopsis thaliana PE 2 SV 1	35639	7.1693	521.681	7	28	15.9639	4.1065	31	4	0	14.7371	0.0169012	0		34025
Q9LHA8	Q9LHA8	MD37C ARATH Probable mediator of RNA polymerase II transcription subunit 37c OS Arabidopsis thaliana	71057	4.9444	519.018	11	52	15.2308	5.1823	83	7	0	18.2847	0.0138316	0		6156
P24101	P24101	PER33 ARATH Peroxidase 33 OS Arabidopsis thaliana GN PER33 PE 1 SV 1	38916	6.457	516.537	7	21	11.5819	4.3111	41	4	0	17.0067	0.0166595	0		7205
Q8LF70	Q8LF70	Q8LF70 ARATH EDGP OS Arabidopsis thaliana PE 2 SV 1	45792	8.6803	500.431	9	28	26.5589	8.9224	54	6	0	15.6549	0.0128394	0		34595
C0Z2I5	C0Z2I5	C0Z2I5 ARATH AT3G08580 protein OS Arabidopsis thaliana GN AT3G08580 PE 2 SV 1	17421	9.9166	483.077	1	14	12.5786	2.9434	11	1	0	13.2916	0.0124071	0		39616
C0Z3G0	C0Z3G0	C0Z3G0 ARATH Profilin OS Arabidopsis thaliana GN AT4G29350 PE 2 SV 1	13988	4.7302	469.937	2	8	26.7176	4.7475	13	2	0	15.3645	0.0210194	0		42903
B9DHQ0	B9DHQ0	TBA5 ARATH Tubulin alpha 5 chain OS Arabidopsis thaliana GN TUBA5 PE 2 SV 2	49622	4.7752	384.908	3	33	11.7778	3.3541	21	3	0	15.021	0.0168479	0		10187
Q08682	Q08682	RSSA1 ARATH 40S ribosomal protein Sa 1 OS Arabidopsis thaliana GN RPSaA PE 1 SV 3	32270	4.8344	331.032	4	17	20.8054	8.4254	18	4	0	14.1378	0.0158371	0		9405
Q9FJU0	Q9FJU0	Q9FJU0 ARATH Malate dehydrogenase OS Arabidopsis thaliana GN At5g56720 PE 3 SV 1	36846	5.6836	322.743	4	32	15.0442	9.4856	22	4	0	22.2222	0.0202485	0		17267
Q42008	Q42008	Q42008 ARATH Cyc07 protein S phase specific Fragment OS Arabidopsis thaliana PE 2 SV 1	7185	9.6376	307.141	2	5	41.9355	10.0097	8	2	0	19.4411	0.013006	0		46458
Q683E8	Q683E8	Q683E8 ARATH Vacuolar type H ATPase subunit B3 VHA B3 OS Arabidopsis thaliana GN At1g20260 PE 2 S	31187	5.2169	302.147	4	27	32.6007	7.5445	26	4	1	14.4859	0.0157775	0		47645
F4JUT9	F4JUT9	F4JUT9 ARATH Plasma membrane associated cation binding protein 1 OS Arabidopsis thaliana GN PCAP1 PE	18977	10.3231	270.123	3	16	24.5509	7.0483	16	3	0	20.5564	0.0257193	0		50954
Q56ZZ2	Q56ZZ2	Q56ZZ2 ARATH 40S ribosomal protein S3A like protein OS Arabidopsis thaliana GN At3g04840 PE 4 SV 1	10625	4.639	260.11	3	13	35.7895	8.2951	13	3	0	22.1613	0.0188396	0		52221
Q56ZD4	Q56ZD4	Q56ZD4 ARATH Elongation factor 1 alpha Fragment OS Arabidopsis thaliana GN At1g07940 PE 2 SV 1	10342	10.5313	242.66	7	9	28.7234	4.9831	20	3	1	8.2138	0.0270442	0		44644
F4JZ39	F4JZ39	F4JZ39 ARATH Sulfurtransferase 18 OS Arabidopsis thaliana GN STR18 PE 4 SV 1	15059	5.1898	204.421	3	11	38.4058	2.5064	12	3	0	26.7971	0.0227073	0		32622
Q4PSL7	Q4PSL7	RL82 ARATH 60S ribosomal protein L8 2 OS Arabidopsis thaliana GN RPL8B PE 2 SV 3	27979	10.9111	197.867	5	20	18.8462	6.6747	37	3	0	12.5208	0.0144689	0		9134
Q8LFV7	Q8LFV7	Q8LFV7 ARATH Phosphoglycerate kinase putative OS Arabidopsis thaliana PE 2 SV 1	42121	5.3348	194.629	4	29	8.2294	1.2385	17	2	0	7.7328	0.00811596	0		34761
Q0WW72	Q0WW72	Q0WW72 ARATH 60S ribosomal Protein L12 like OS Arabidopsis thaliana GN At3g53430 PE 2 SV 1	17958	9.4667	176.198	5	25	21.6867	8.6365	15	3	0	17.4785	0.0208101	0		31705
Q9LUT2	Q9LUT2	METK4 ARATH S adenosylmethionine synthase 4 OS Arabidopsis thaliana GN METK4 PE 1 SV 1	42768	5.4153	165.547	10	35	9.4148	5.74	52	4	0	15.7969	0.0159926	0		6233
Q94BN4	Q94BN4	Q94BN4 ARATH 5 methyltetrahydropteroyltriglutamate homocysteine methyltransferase OS Arabidopsis th	84557	6.0582	161.402	8	54	14.1176	10.5282	36	8	0	17.6225	0.0175995	0		35583
Q56WY7	Q56WY7	Q56WY7 ARATH Phosphoglycerate dehydrogenase like protein OS Arabidopsis thaliana GN At4g34200 PE 2 S	27425	4.6734	154.449	1	15	8.1081	0.3481	9	1	0	9.7044	0.0184974	0		48432
O04318	O04318	NSP3 ARATH Nitrile specifier protein 3 OS Arabidopsis thaliana GN NSP3 PE 2 SV 1	51200	4.862	139.992	7	35	10.7066	9.1418	27	5	0	19.4373	0.0230377	0		6768
P53494	P53494	ACT4 ARATH Actin 4 OS Arabidopsis thaliana GN ACT4 PE 1 SV 1	41751	5.2397	138.953	3	35	12.2016	4.5761	16	3	0	13.2302	0.0162141	0		315
Q56WE0	Q56WE0	Q56WE0 ARATH Heat shock protein 90 Fragment OS Arabidopsis thaliana GN At5g56010 PE 2 SV 1	42549	4.8587	131.775	7	31	20.3753	9.9054	28	6	0	20.4625	0.0168344	0		41832
Q56WK5	Q56WK5	Q56WK5 ARATH Enolase OS Arabidopsis thaliana GN At2g36530 PE 2 SV 1	28202	4.8019	124.396	5	20	31.6406	3.5181	25	4	0	20.8727	0.0212988	0		45007
A0JQ11	A0JQ11	A0JQ11 ARATH At1g75980 OS Arabidopsis thaliana GN At1g75980 PE 2 SV 1	25411	4.8499	112.651	3	20	32.4444	3.6141	14	3	0	17.4199	0.0231034	0		13402
B9DFS7	B9DFS7	B9DFS7 ARATH AT4G00810 protein OS Arabidopsis thaliana GN AT4G00810 PE 4 SV 1	11299	4.0003	104.57	1	7	36.2832	8.9528	5	1	0	25.2908	0.0199156	0		45176
P53496	P53496	ACT11 ARATH Actin 11 OS Arabidopsis thaliana GN ACT11 PE 1 SV 1	41647	5.0711	103.988	4	34	19.3634	7.2226	18	4	1	15.7648	0.0178596	0		310
B9DFU6	B9DFU6	B9DFU6 ARATH AT3G08590 protein OS Arabidopsis thaliana GN AT3G08590 PE 2 SV 1	60726	5.4324	92.7576	4	42	14.4643	3.474	12	4	0	18.0611	0.0193581	0		37549

## Sheet: SIMKK-YFP Root5
Accession	Entry	Description	mW (Da)	pI (pH)	PLGS Score	Peptides	Theoretical Peptides	Coverage (%)	Precursor RMS Mass Error (ppm)	Products	Digest Peptides	Modified Peptides	Products RMS Mass Error (ppm)	Products RMS RT Error (min)	Amount (fmol)	Amount (ngrams)	Protein ID
Q9SR37	Q9SR37	BGL23 ARATH Beta glucosidase 23 OS Arabidopsis thaliana GN BGLU23 PE 1 SV 1	59682	6.4605	11758.5	41	35	50.5725	8.122	431	17	0	14.0445	0.0181134	17429.6	1040.91	1231
O50008	O50008	METE ARATH 5 methyltetrahydropteroyltriglutamate homocysteine methyltransferase OS Arabidopsis thal	84303	6.0601	3770.01	47	54	43.1373	7.7727	266	23	1	15.9159	0.022378	5858.33	494.19	6229
P25858	P25858	G3PC ARATH Glyceraldehyde 3 phosphate dehydrogenase cytosolic OS Arabidopsis thaliana GN GAPC PE 1	36891	6.7198	9044.26	29	26	47.0414	7.1573	256	11	1	13.4658	0.0197267	10079.8	372.089	4462
Q9LHB9	Q9LHB9	PER32 ARATH Peroxidase 32 OS Arabidopsis thaliana GN PER32 PE 1 SV 3	38822	6.2168	13361.8	25	25	35.2273	6.8626	225	10	0	15.5578	0.0230937	8112.54	315.149	7204
Q9LYG3	Q9LYG3	MAOP2 ARATH NADP dependent malic enzyme 2 OS Arabidopsis thaliana GN NADP ME2 PE 1 SV 1	64372	5.9733	4039.82	18	44	52.381	5.8768	138	14	0	17.3482	0.0205437	3900.16	251.221	6078
P22953	P22953	MD37E ARATH Probable mediator of RNA polymerase II transcription subunit 37e OS Arabidopsis thaliana	71313	4.8272	1702.92	26	53	42.3963	10.2906	174	19	0	20.2973	0.0234178	3216.18	229.5	6158
Q9M1J5	Q9M1J5	Q9M1J5 ARATH Putative uncharacterized protein F24I3 110 OS Arabidopsis thaliana GN F24I3 110 PE 4 SV	40743	7.9808	145.185	4	27	21.2366	6.4154	10	3	0	20.8555	0.0310576	4936.27	201.246	33078
Q9FPF0	Q9FPF0	Q9FPF0 ARATH AT3G14990 protein OS Arabidopsis thaliana GN At3g14990 PE 2 SV 1	41830	5.1405	8426.53	31	23	46.9388	6.3326	232	14	1	14.0736	0.0178037	4656.28	194.9	18665
Q9LF98	Q9LF98	Q9LF98 ARATH Fructose bisphosphate aldolase OS Arabidopsis thaliana GN F8J2 100 PE 1 SV 1	38515	6.0187	7240.24	26	29	61.7318	8.7991	204	14	0	16.6486	0.0204937	4538.75	174.923	19369
F4JTV4	F4JTV4	F4JTV4 ARATH Adenosylhomocysteinase OS Arabidopsis thaliana GN MEE58 PE 3 SV 1	48375	6.4005	2377.7	11	35	28.4091	7.769	98	8	0	16.941	0.0185986	3378.41	163.539	48062
O04314	O04314	O04314 ARATH Jasmonate inducible protein isolog OS Arabidopsis thaliana GN T02O04 8 PE 2 SV 1	32138	5.3608	8711.96	8	19	43.2886	5.7287	74	6	0	14.3701	0.0221927	4678.71	150.458	12558
Q9SMU8	Q9SMU8	PER34 ARATH Peroxidase 34 OS Arabidopsis thaliana GN PER34 PE 1 SV 1	38807	7.5005	5835.76	16	24	35.694	9.7069	125	10	0	17.3618	0.0181067	3781.37	146.839	7206
Q9LKR3	Q9LKR3	MD37A ARATH Mediator of RNA polymerase II transcription subunit 37a OS Arabidopsis thaliana GN MED37	73583	4.8922	877.282	17	62	27.0553	7.7282	91	11	0	17.9294	0.021572	1953.77	143.855	6154
Q0WNJ6	Q0WNJ6	CLAH1 ARATH Clathrin heavy chain 1 OS Arabidopsis thaliana GN CHC1 PE 1 SV 1	193121	5.0988	73.2048	9	129	10.5572	10.0471	40	9	1	20.6258	0.0245934	743.443	143.667	2004
Q9SIB9	Q9SIB9	ACO2M ARATH Aconitate hydratase 2 mitochondrial OS Arabidopsis thaliana GN ACO2 PE 1 SV 2	108132	6.7418	510.861	20	70	31.5152	8.805	87	16	0	19.6064	0.0245071	1206.6	130.556	293
O80852	O80852	GSTF9 ARATH Glutathione S transferase F9 OS Arabidopsis thaliana GN GSTF9 PE 1 SV 1	24130	6.1827	7285.69	14	13	41.8605	7.898	106	6	1	14.2393	0.0193844	5092.58	122.965	4983
Q9SGH6	Q9SGH6	DOX1 ARATH Alpha dioxygenase 1 OS Arabidopsis thaliana GN DOX1 PE 1 SV 1	73111	5.8319	1675.41	12	58	21.1268	7.6313	74	8	1	17.9716	0.0234827	1667.73	122.008	3089
Q9SUR0	Q9SUR0	Q9SUR0 ARATH AT4G23670 protein OS Arabidopsis thaliana GN F9D16 140 PE 1 SV 1	17506	5.9004	1704.53	14	15	40.3974	10.4628	58	5	0	16.6252	0.0175273	6595.72	115.543	19228
Q9ZVS5	Q9ZVS5	Q9ZVS5 ARATH Aspartyl protease like protein OS Arabidopsis thaliana GN F15K9 16 PE 2 SV 1	46118	9.3497	1007.74	13	27	22.5806	7.1405	61	7	0	15.6821	0.0163314	2386.58	110.136	15010
Q9ZP06	Q9ZP06	MDHM1 ARATH Malate dehydrogenase 1 mitochondrial OS Arabidopsis thaliana GN At1g53240 PE 1 SV 1	35781	8.5353	11387.2	9	23	52.7859	8.1481	98	8	0	14.0096	0.0182533	2464.46	88.2388	6172
Q1H583	Q1H583	GDL18 ARATH GDSL esterase lipase At1g54000 OS Arabidopsis thaliana GN At1g54000 PE 2 SV 1	43166	6.7158	3397.01	8	24	28.6445	7.99	52	6	0	15.9017	0.0166244	1900.11	82.0738	4596
Q96262	Q96262	PCAP1 ARATH Plasma membrane associated cation binding protein 1 OS Arabidopsis thaliana GN PCAP1 PE	24568	4.7935	2397.25	11	27	45.3333	8.879	69	6	0	14.3421	0.0217324	3276.07	80.5383	7102
Q94A28	Q94A28	ACO3M ARATH Aconitate hydratase 3 mitochondrial OS Arabidopsis thaliana GN ACO3 PE 1 SV 3	108413	6.7258	380.087	12	68	22.3116	7.6603	46	11	0	17.8894	0.0220329	718.228	77.9143	295
Q9SAJ4	Q9SAJ4	Q9SAJ4 ARATH Phosphoglycerate kinase OS Arabidopsis thaliana GN T8K14 3 PE 1 SV 1	42105	5.3348	1069.48	10	29	32.419	7.3472	42	7	0	14.3157	0.0225124	1771.07	74.6186	14609
P31168	P31168	COR47 ARATH Dehydrin COR47 OS Arabidopsis thaliana GN COR47 PE 1 SV 2	29878	4.5491	948.346	5	23	38.8679	7.5983	32	4	0	17.2181	0.0178587	2451.7	73.298	2233
Q9LZF6	Q9LZF6	CD48E ARATH Cell division control protein 48 homolog E OS Arabidopsis thaliana GN CDC48E PE 1 SV 2	89901	4.895	779.536	13	71	16.2963	10.1357	55	9	0	15.5178	0.0200176	803.726	72.3018	1822
O04309	O04309	MB31 ARATH Myrosinase binding protein like At3g16470 OS Arabidopsis thaliana GN At3g16470 PE 1 SV 1	48466	4.9512	712.33	6	30	19.9557	8.5972	35	4	0	19.8896	0.0225078	1410.5	68.4042	6099
Q94CE5	Q94CE5	GATP ARATH Gamma aminobutyrate transaminase POP2 mitochondrial OS Arabidopsis thaliana GN POP2 PE 1	55152	7.9094	1054.33	9	34	31.5476	6.9524	52	7	0	18.523	0.0216548	1235.49	68.1839	4547
P48491	P48491	TPIS ARATH Triosephosphate isomerase cytosolic OS Arabidopsis thaliana GN CTIMC PE 1 SV 2	27152	5.2224	1585.73	13	20	42.126	10.9837	70	8	0	17.6591	0.0254798	2325.41	63.1793	10396
Q9SF85	Q9SF85	ADK1 ARATH Adenosine kinase 1 OS Arabidopsis thaliana GN ADK1 PE 1 SV 1	37811	5.1281	715.11	9	28	35.1744	11.0992	46	7	0	24.6619	0.0210985	1617.29	61.1923	341
C0Z2R2	C0Z2R2	C0Z2R2 ARATH AT4G30190 protein OS Arabidopsis thaliana GN AT4G30190 PE 2 SV 1	89644	9.074	99.1295	7	72	9.0686	10.7131	32	5	0	22.0698	0.017233	650.197	58.3239	36347
Q9LZ66	Q9LZ66	SIR ARATH Sulfite reductase ferredoxin chloroplastic OS Arabidopsis thaliana GN SIR PE 1 SV 1	71904	8.3578	455.613	4	47	9.19	9.6998	26	3	0	11.623	0.0240287	783.255	56.3554	9731
O80912	O80912	PER23 ARATH Peroxidase 23 OS Arabidopsis thaliana GN PER23 PE 2 SV 1	38076	7.9506	953.104	8	21	19.4842	5.8569	32	4	0	16.4272	0.0270238	1439.24	54.836	7194
Q0WWT6	Q0WWT6	Q0WWT6 ARATH Putative mitochondrial processing peptidase Fragment OS Arabidopsis thaliana GN At3g0	51498	5.6385	692.112	14	38	41.5584	9.4667	63	11	0	21.1787	0.0210917	1059.38	54.5898	34347
Q9ZVF3	Q9ZVF3	ML328 ARATH MLP like protein 328 OS Arabidopsis thaliana GN MLP328 PE 1 SV 1	17501	5.3247	979.916	11	13	39.7351	11.5378	38	4	0	18.8882	0.0195283	3075.85	53.8671	6262
Q9SJL8	Q9SJL8	METK3 ARATH S adenosylmethionine synthase 3 OS Arabidopsis thaliana GN METK3 PE 1 SV 1	42470	5.7171	412.127	7	35	31.5385	11.0214	33	5	0	20.068	0.0179427	1254	53.2919	6232
P42761	P42761	GSTFA ARATH Glutathione S transferase F10 OS Arabidopsis thaliana GN GSTF10 PE 1 SV 3	24214	5.3524	4223.82	6	15	30.6977	9.2322	46	4	0	20.4473	0.0202631	2182.87	52.8911	4984
Q9C525	Q9C525	BGL21 ARATH Beta glucosidase 21 OS Arabidopsis thaliana GN BGLU21 PE 2 SV 1	59625	6.5768	581.711	12	43	21.9466	9.0528	55	8	0	17.9834	0.0208828	847.33	50.5549	1229
Q9SYT0	Q9SYT0	ANXD1 ARATH Annexin D1 OS Arabidopsis thaliana GN ANN1 PE 1 SV 1	36181	5.048	317.028	4	26	18.2965	10.3795	25	4	0	19.1107	0.0206774	1375.08	49.7828	652
Q56WD9	Q56WD9	THIK2 ARATH 3 ketoacyl CoA thiolase 2 peroxisomal OS Arabidopsis thaliana GN PED1 PE 1 SV 2	48548	8.3549	357.853	6	31	19.697	7.6785	26	4	0	17.5209	0.0238695	1018.29	49.4675	10281
Q56ZI2	Q56ZI2	PATL2 ARATH Patellin 2 OS Arabidopsis thaliana GN PATL2 PE 1 SV 2	75961	4.7232	481.965	10	84	15.959	5.8083	40	6	0	21.5183	0.0210019	645.351	49.0519	7094
Q547G3	Q547G3	Q547G3 ARATH Putative initiation factor 5A OS Arabidopsis thaliana PE 2 SV 1	17129	5.489	629.587	3	17	31.4465	7.2616	17	2	0	17.9682	0.0207734	2698.41	46.2516	33090
Q9LYR4	Q9LYR4	Q9LYR4 ARATH Putative transaldolase OS Arabidopsis thaliana GN T22N19 70 PE 2 SV 1	47669	6.0218	421.733	3	38	14.1553	5.4014	17	3	0	16.1868	0.016504	961.457	45.8607	19001
O04499	O04499	PMG1 ARATH 2 3 bisphosphoglycerate independent phosphoglycerate mutase 1 OS Arabidopsis thaliana GN	60541	5.1687	489.845	7	43	29.4434	5.8016	35	7	1	19.5107	0.0256004	752.801	45.6044	7582
Q93WJ8	Q93WJ8	MDAR4 ARATH Probable monodehydroascorbate reductase cytoplasmic isoform 4 OS Arabidopsis thaliana G	47450	5.0594	411.646	6	38	20.9195	9.5091	30	6	0	17.5895	0.0310578	960.424	45.6009	6166
O04311	O04311	O04311 ARATH AT3G16450 protein OS Arabidopsis thaliana GN T02O04 5 PE 1 SV 1	32002	4.895	1183.6	5	21	37.6667	9.3383	40	5	0	20.9963	0.0220663	1409.92	45.1495	16680
P42763	P42763	ERD14 ARATH Dehydrin ERD14 OS Arabidopsis thaliana GN ERD14 PE 1 SV 1	20773	5.2414	769.885	2	19	7.027	10.3473	16	1	0	14.5734	0.0155876	2166.37	45.031	3389
Q9FG93	Q9FG93	MNS4 ARATH Probable alpha mannosidase I MNS4 OS Arabidopsis thaliana GN MNS4 PE 2 SV 1	70051	4.6154	210.477	4	38	10.7372	9.8076	13	3	0	24.1375	0.0180152	639.794	44.8469	6292
Q9C5M3	Q9C5M3	LUP1 ARATH Lupeol synthase 1 OS Arabidopsis thaliana GN LUP1 PE 1 SV 1	87295	6.0081	73.6218	4	55	5.6803	7.3143	15	4	0	27.2711	0.0257448	492.664	43.0354	5943
B1GV36	B1GV36	B1GV36 ARATH Cinnamate 4 hydroxylase OS Arabidopsis thaliana GN C4H PE 3 SV 1	57793	9.0764	96.2276	8	40	19.604	9.6692	26	6	1	19.1944	0.0213205	742.272	42.9259	18647
P24102	P24102	PER22 ARATH Peroxidase 22 OS Arabidopsis thaliana GN PER22 PE 1 SV 2	38084	5.5626	843.372	6	22	20.3438	6.5213	33	4	0	20.6556	0.0205275	1117.61	42.5904	7193
Q9SN86	Q9SN86	MDHP ARATH Malate dehydrogenase chloroplastic OS Arabidopsis thaliana GN At3g47520 PE 1 SV 1	42379	8.755	915.298	11	31	41.6873	7.4696	42	9	0	19.4533	0.0249117	991.624	42.0505	6174
F4I576	F4I576	F4I576 ARATH Monodehydroascorbate reductase OS Arabidopsis thaliana GN MDAR6 PE 4 SV 1	52082	7.725	388.972	7	39	17.8423	10.4252	19	4	0	17.6786	0.0246094	796.881	41.5299	32517
O04204	O04204	RLA01 ARATH 60S acidic ribosomal protein P0 1 OS Arabidopsis thaliana GN RPP0A PE 1 SV 1	33645	5.0004	4358.76	3	17	24.9211	8.0753	27	3	1	11.3224	0.0165911	1204.02	40.5356	9138
Q9SJQ0	Q9SJQ0	Q9SJQ0 ARATH Pyruvate kinase OS Arabidopsis thaliana GN At2g36580 PE 1 SV 2	57472	5.9161	101.786	5	38	16.888	7.4023	21	4	0	12.9602	0.0258318	692.221	39.8086	17738
F4JWM1	F4JWM1	F4JWM1 ARATH 40S ribosomal protein S16 3 OS Arabidopsis thaliana GN At5g18380 PE 3 SV 1	16043	10.1871	1603.94	1	16	10.7914	1.0406	7	1	0	14.7015	0.01103	2469.87	39.6515	32328
Q9LKR9	Q9LKR9	Q9LKR9 ARATH Putative uncharacterized protein T15F17 a OS Arabidopsis thaliana GN T15F17 a PE 4 SV 1	79037	5.8035	75.9759	3	46	7.1124	4.3324	16	3	0	25.7297	0.0258186	497.942	39.3811	49179
Q96511	Q96511	PER69 ARATH Peroxidase 69 OS Arabidopsis thaliana GN PER69 PE 1 SV 1	35656	9.6226	1693.53	4	26	16.9184	6.0154	21	3	0	16.7208	0.0231309	1093.02	38.9977	7244
Q9C6C3	Q9C6C3	AGD2 ARATH ADP ribosylation factor GTPase activating protein AGD2 OS Arabidopsis thaliana GN AGD2 PE	87748	6.2023	81.5952	6	57	8.8918	9.8726	24	6	0	23.4645	0.0213586	442.87	38.8853	391
Q1JPL7	Q1JPL7	PME18 ARATH Pectinesterase pectinesterase inhibitor 18 OS Arabidopsis thaliana GN PME18 PE 1 SV 3	61648	8.9724	297.635	7	43	12.2083	6.8484	32	4	0	17.1503	0.0239978	624.074	38.4976	7523
P47998	P47998	CYSK1 ARATH Cysteine synthase OS Arabidopsis thaliana GN OASA1 PE 1 SV 2	33783	5.8065	590.946	10	26	31.9876	6.4161	38	5	0	20.4559	0.0206828	1134.34	38.3464	2602
Q9SH69	Q9SH69	Q9SH69 ARATH 6 phosphogluconate dehydrogenase decarboxylating OS Arabidopsis thaliana GN At1g64190	53344	5.1594	443.374	8	40	26.694	10.8205	33	7	0	15.0699	0.0267108	697.464	37.229	15823
P59226	P59226	H32 ARATH Histone H3 2 OS Arabidopsis thaliana GN HTR2 PE 1 SV 2	15258	11.7072	16527.8	3	12	23.5294	2.8896	65	1	0	11.7025	0.0140643	2338.92	35.7104	5126
C0Z2H6	C0Z2H6	C0Z2H6 ARATH AT1G07890 protein OS Arabidopsis thaliana GN AT1G07890 PE 2 SV 1	20905	4.8245	1943.15	11	19	26.8421	5.719	41	4	0	11.5983	0.013447	1682.76	35.201	45156
A8MQQ1	A8MQQ1	A8MQQ1 ARATH 60S ribosomal protein L3 1 OS Arabidopsis thaliana GN RP1 PE 3 SV 1	35041	10.5086	152.227	1	31	4.5752	12.091	9	1	0	18.1668	0.0140988	991.527	34.767	24555
Q9ZU25	Q9ZU25	MPPA1 ARATH Probable mitochondrial processing peptidase subunit alpha 1 OS Arabidopsis thaliana GN A	54367	5.8951	672.835	8	38	29.4235	9.2431	37	7	1	21.5765	0.0246681	637.813	34.6984	6335
Q9M1M0	Q9M1M0	Q9M1M0 ARATH Arabinose kinase like protein OS Arabidopsis thaliana GN F18P9 10 PE 4 SV 1	105669	5.6984	124.206	7	79	11.8257	5.7817	26	5	0	20.8209	0.0314606	322.943	34.1469	15407
Q42406	Q42406	CP18D ARATH Peptidyl prolyl cis trans isomerase CYP18 4 OS Arabidopsis thaliana GN CYP18 4 PE 1 SV 1	18366	8.9852	446.852	3	13	29.0698	7.9935	16	3	0	18.0663	0.0218346	1843.38	33.8777	2247
Q9LZ45	Q9LZ45	H2B9 ARATH Histone H2B 9 OS Arabidopsis thaliana GN At5g02570 PE 1 SV 3	14535	10.5192	1145.85	5	13	35.6061	9.2017	29	4	1	14.475	0.01689	2305.17	33.5267	5125
Q8GRX1	Q8GRX1	BGL34 ARATH Myrosinase 4 OS Arabidopsis thaliana GN TGG4 PE 1 SV 1	57505	8.076	131.167	5	33	14.4814	9.2069	25	4	0	22.8118	0.0289635	569.243	32.7556	1242
F4K6P9	F4K6P9	F4K6P9 ARATH Glutamate dehydrogenase 2 OS Arabidopsis thaliana GN GDH2 PE 3 SV 1	33189	6.3259	214.047	12	24	30.7443	9.6994	31	6	0	17.1093	0.0184915	972.109	32.2836	37719
Q9C8Y9	Q9C8Y9	BGL22 ARATH Beta glucosidase 22 OS Arabidopsis thaliana GN BGLU22 PE 2 SV 1	59743	6.7892	337.578	10	42	18.3206	11.5201	48	8	0	19.8923	0.0225906	535.074	31.9872	1230
Q9SG80	Q9SG80	ASD1 ARATH Alpha L arabinofuranosidase 1 OS Arabidopsis thaliana GN ASD1 PE 1 SV 1	74997	5.3839	200.417	1	40	3.2448	1.4908	11	1	0	16.4097	0.0179762	424.279	31.8399	860
Q9LMC9	Q9LMC9	GLT2 ARATH Germin like protein subfamily T member 2 OS Arabidopsis thaliana GN At1g18980 PE 2 SV 1	23168	9.043	210.681	2	9	20	7.9058	9	2	0	14.5193	0.0226581	1372.08	31.8097	4840
Q9SID0	Q9SID0	SCRK1 ARATH Probable fructokinase 1 OS Arabidopsis thaliana GN At2g31390 PE 2 SV 1	35253	5.1513	598.99	6	27	28.6154	8.9879	33	5	1	18.9618	0.0252244	889.152	31.3652	9610
F4JMS5	F4JMS5	F4JMS5 ARATH Glutamate cysteine ligase OS Arabidopsis thaliana GN GSH1 PE 4 SV 1	53446	7.5498	415.1	5	35	15.304	9.0168	19	4	0	26.0838	0.01625	583.142	31.187	46270
Q41963	Q41963	TIP12 ARATH Aquaporin TIP1 2 OS Arabidopsis thaliana GN TIP1 2 PE 1 SV 2	25832	4.7479	278.737	5	3	16.996	10.3132	25	2	0	11.5969	0.018809	1194.09	30.8658	10329
Q9FG14	Q9FG14	Q9FG14 ARATH Gb AAF23201 1 OS Arabidopsis thaliana GN At5g06560 PE 2 SV 1	59389	5.4695	87.824	7	47	12.1622	11.0337	22	5	0	20.1331	0.024758	511.911	30.4213	29979
Q9FF53	Q9FF53	PIP24 ARATH Probable aquaporin PIP2 4 OS Arabidopsis thaliana GN PIP2 4 PE 1 SV 1	30931	8.0858	12545.3	12	22	21.6495	6.3485	141	3	2	11.5471	0.019061	964.439	29.8513	7399
Q8W4M5	Q8W4M5	PFPB1 ARATH Pyrophosphate fructose 6 phosphate 1 phosphotransferase subunit beta 1 OS Arabidopsis t	61420	5.7123	134.018	7	42	27.5618	10.6029	28	7	2	22.5482	0.0279882	475.216	29.2066	7293
Q38799	Q38799	ODPB ARATH Pyruvate dehydrogenase E1 component subunit beta mitochondrial OS Arabidopsis thaliana G	39151	5.5287	167.645	3	26	19.0083	15.51	15	3	0	19.0401	0.0217468	736.833	28.8662	6851
Q9SYM5	Q9SYM5	RHM1 ARATH Probable rhamnose biosynthetic enzyme 1 OS Arabidopsis thaliana GN RHM1 PE 1 SV 1	75323	6.8817	152.836	5	51	15.5456	10.3677	22	5	0	26.9008	0.0266804	382.63	28.8396	8973
P30184	P30184	AMPL1 ARATH Leucine aminopeptidase 1 OS Arabidopsis thaliana GN PM25 PE 1 SV 1	54475	5.5543	480.872	6	39	19.4231	7.6686	26	5	0	18.6253	0.0205102	523.764	28.5501	614
F4JBH8	F4JBH8	F4JBH8 ARATH Hydroxysteroid dehydrogenase 2 OS Arabidopsis thaliana GN HSD2 PE 3 SV 1	35692	7.8488	80.1274	3	23	13.0841	5.6041	11	3	0	18.7096	0.023356	789.197	28.1867	32602
P60040	P60040	RL72 ARATH 60S ribosomal protein L7 2 OS Arabidopsis thaliana GN RPL7B PE 1 SV 1	28153	10.3427	549.645	6	31	32.6446	7.2863	33	5	0	19.2464	0.0172754	980.977	27.6352	9128
P93028	P93028	UBE11 ARATH Ubiquitin activating enzyme E1 1 OS Arabidopsis thaliana GN UBA1 PE 1 SV 1	120175	4.9347	69.8047	6	79	9.8148	8.0883	19	5	1	22.2234	0.0227077	226.721	27.2634	10719
Q9XGZ0	Q9XGZ0	MAOP3 ARATH NADP dependent malic enzyme 3 OS Arabidopsis thaliana GN NADP ME3 PE 1 SV 1	64569	6.5684	1588.69	6	46	19.898	6.5475	50	5	0	20.2298	0.0197311	415.868	26.8694	6079
Q8LFC0	Q8LFC0	IDH1 ARATH Isocitrate dehydrogenase NAD regulatory subunit 1 mitochondrial OS Arabidopsis thalian	39601	8.1508	398.037	3	22	13.079	8.2274	27	2	0	17.5496	0.0295154	674.257	26.7188	5421
P93004	P93004	PIP27 ARATH Aquaporin PIP2 7 OS Arabidopsis thaliana GN PIP2 7 PE 1 SV 2	29723	9.0298	3417.19	5	16	28.5714	10.9453	77	3	0	14.9722	0.0230307	891.715	26.522	7402
Q8L9Z8	Q8L9Z8	Q8L9Z8 ARATH Putative uncharacterized protein OS Arabidopsis thaliana PE 2 SV 1	33489	5.6237	366.495	4	23	16	6.3557	17	3	0	16.4679	0.0281095	786.381	26.2645	34333
Q9FGX1	Q9FGX1	ACLB2 ARATH ATP citrate synthase beta chain protein 2 OS Arabidopsis thaliana GN ACLB 2 PE 1 SV 1	65786	7.4841	620.735	7	47	23.3553	7.7571	34	6	0	21.7939	0.0229171	397.202	26.147	290
Q0WLB5	Q0WLB5	CLAH2 ARATH Clathrin heavy chain 2 OS Arabidopsis thaliana GN CHC2 PE 1 SV 1	193147	5.0795	102.374	9	129	10.3934	10.3619	45	9	1	19.5497	0.0244026	127.465	24.6353	2005
P28769	P28769	TCPA ARATH T complex protein 1 subunit alpha OS Arabidopsis thaliana GN CCT1 PE 2 SV 1	59192	5.8685	209.275	6	47	19.4495	5.6282	23	6	2	22.0329	0.0251229	413.637	24.4995	10236
RANDOM5190	RANDOM5190	Random Sequence 5190	80397	8.3525	79.5541	6	51	21.0155	9.5692	23	6	0	22.668	0.0297188	303.349	24.3704	59487
O65719	O65719	HSP7C ARATH Heat shock 70 kDa protein 3 OS Arabidopsis thaliana GN HSP70 3 PE 1 SV 1	71103	4.7708	942.112	22	54	39.5994	10.1208	127	17	0	21.6223	0.0266174	335.334	23.8583	5343
P46286	P46286	RL81 ARATH 60S ribosomal protein L8 1 OS Arabidopsis thaliana GN RPL8A PE 1 SV 2	27841	11.321	126.255	5	22	24.4186	9.1865	24	4	1	20.1403	0.0230682	809.736	22.5586	9133
P48523	P48523	CADH4 ARATH Cinnamyl alcohol dehydrogenase 4 OS Arabidopsis thaliana GN CAD4 PE 1 SV 1	39072	5.1938	566.495	7	29	32.3288	7.9985	31	6	0	15.431	0.0175947	564.072	22.0542	1626
RANDOM37366	RANDOM37366	Random Sequence 37366	108208	6.0593	93.689	5	81	8.4449	10.5413	19	5	0	17.1201	0.0233647	202.862	21.9653	91663
Q9XEE2	Q9XEE2	ANXD2 ARATH Annexin D2 OS Arabidopsis thaliana GN ANN2 PE 2 SV 1	36243	5.6884	146.333	6	26	22.7129	10.4479	21	5	0	23.3364	0.0383958	601.003	21.7962	653
Q56YW8	Q56YW8	Q56YW8 ARATH Putative aspartic proteinase OS Arabidopsis thaliana GN At1g11910 PE 2 SV 1	21906	4.3641	351.039	3	15	16.0976	3.2902	22	2	0	20.3443	0.020384	953.845	20.9095	36161
Q9FWR4	Q9FWR4	DHAR1 ARATH Glutathione S transferase DHAR1 mitochondrial OS Arabidopsis thaliana GN DHAR1 PE 1 SV	23626	5.4917	967.562	9	16	47.4178	8.3041	35	7	1	20.6869	0.0247898	870.419	20.5776	2993
Q8W4H8	Q8W4H8	GDL19 ARATH GDSL esterase lipase At1g54010 OS Arabidopsis thaliana GN At1g54010 PE 1 SV 1	43115	8.0625	2733.06	7	27	22.5389	9.1085	40	4	0	13.297	0.016173	469.922	20.274	4597
F4JJH4	F4JJH4	F4JJH4 ARATH Subtilase family protein OS Arabidopsis thaliana GN At4g21323 PE 4 SV 1	86484	6.3636	77.9065	6	50	9.0909	13.1646	19	5	0	26.0734	0.0214696	233.934	20.2443	32965
RANDOM3782	RANDOM3782	Random Sequence 3782	35567	9.7749	98.5498	3	29	17.3633	7.8063	10	3	0	24.8972	0.0282579	567.821	20.2089	58079
Q9SMQ9	Q9SMQ9	Q9SMQ9 ARATH DnaJ like protein OS Arabidopsis thaliana GN T5J17 130 PE 2 SV 1	42377	9.2831	119.618	5	36	13.1313	6.0797	14	4	0	12.4256	0.0258738	465.533	19.7407	19106
B9DHY1	B9DHY1	B9DHY1 ARATH AT3G14067 protein Fragment OS Arabidopsis thaliana GN AT3G14067 PE 2 SV 1	62546	6.174	98.8043	4	32	14.8087	6.7927	23	4	0	23.2213	0.0228813	313.753	19.6364	31948
B3H533	B3H533	B3H533 ARATH AAA type ATPase family protein OS Arabidopsis thaliana GN At1g45000 PE 4 SV 1	37548	8.3857	174.252	6	37	20	5.9268	26	5	0	19.5787	0.0322272	506.626	19.035	22495
Q9LDZ0	Q9LDZ0	HSP7J ARATH Heat shock 70 kDa protein 10 mitochondrial OS Arabidopsis thaliana GN HSP70 10 PE 1 SV	72945	5.4673	237.03	4	65	13.1965	14.2285	17	4	0	21.4638	0.0242111	254.226	18.5562	5349
Q9LDN9	Q9LDN9	PER37 ARATH Peroxidase 37 OS Arabidopsis thaliana GN PER37 PE 2 SV 1	38178	7.5342	502.625	8	25	24.2775	7.573	37	5	0	19.4805	0.0200388	483.149	18.4576	7209
RANDOM53260	RANDOM53260	Random Sequence 53260	30436	8.8651	79.9708	2	20	11.5672	7.3403	11	2	0	14.1303	0.0243811	603.705	18.3864	107557
Q9ZT91	Q9ZT91	EFTM ARATH Elongation factor Tu mitochondrial OS Arabidopsis thaliana GN TUFA PE 1 SV 1	49378	6.2461	93.8247	5	39	16.2996	5.7132	20	4	0	18.9253	0.0187627	362.398	17.906	3307
C0LGD7	C0LGD7	Y1684 ARATH Probable LRR receptor like serine threonine protein kinase At1g06840 OS Arabidopsis thal	105558	6.4001	120.054	9	67	12.0672	9.1099	21	6	1	19.8314	0.0181512	166.53	17.5898	11298
Q9SLA8	Q9SLA8	FABI ARATH Enoyl acyl carrier protein reductase NADH chloroplastic OS Arabidopsis thaliana GN M	41188	9.2723	323.796	7	32	28.718	7.8149	34	7	1	22.5507	0.0272886	422.623	17.418	3558
O65282	O65282	CH10C ARATH 20 kDa chaperonin chloroplastic OS Arabidopsis thaliana GN CPN21 PE 1 SV 2	26785	9.3492	285.836	5	24	31.6206	9.8793	24	4	0	16.2189	0.0217339	634.776	17.0132	1902
RANDOM4728	RANDOM4728	Random Sequence 4728	64678	8.4481	82.972	5	42	12.1739	5.8966	16	4	0	24.9138	0.0374156	261.725	16.939	59025
P46422	P46422	GSTF2 ARATH Glutathione S transferase F2 OS Arabidopsis thaliana GN GSTF2 PE 1 SV 3	24113	5.9015	615.101	13	18	51.4151	9.3115	54	9	0	23.7961	0.0221533	700.712	16.9072	4976
Q9C9C6	Q9C9C6	RL62 ARATH 60S ribosomal protein L6 2 OS Arabidopsis thaliana GN RPL6B PE 2 SV 1	25992	10.6199	306.616	4	19	18.8841	5.4773	25	4	0	18.7424	0.0232101	636.642	16.5582	9125
RANDOM18395	RANDOM18395	Random Sequence 18395	51267	7.7309	129.716	5	54	19.9557	10.4839	18	5	0	25.8782	0.0216306	322.461	16.5426	72692
RANDOM14333	RANDOM14333	Random Sequence 14333	70160	9.2053	95.0162	5	54	10.72	14.2391	18	5	0	23.8726	0.0186552	234.994	16.4975	68630
Q9SJ36	Q9SJ36	RS172 ARATH 40S ribosomal protein S17 2 OS Arabidopsis thaliana GN RPS17B PE 2 SV 3	15941	10.4681	2290.73	3	10	15.7143	9.3251	14	2	0	18.9629	0.0190255	1029.56	16.4231	9350
Q570U9	Q570U9	Q570U9 ARATH 2 dehydro 3 deoxyphosphoheptonate aldolase OS Arabidopsis thaliana GN At4g33510 PE 2 SV	28111	9.6588	108.9	3	25	18.1818	10.292	9	2	0	15.8301	0.0265949	571.895	16.0869	41395
Q9LHA8	Q9LHA8	MD37C ARATH Probable mediator of RNA polymerase II transcription subunit 37c OS Arabidopsis thaliana	71057	4.9444	899.745	17	52	28.6154	11.1319	114	12	1	23.4188	0.0243414	225.935	16.0644	6156
B9DFR9	B9DFR9	B9DFR9 ARATH AT2G45960 protein OS Arabidopsis thaliana GN PIP1B PE 2 SV 1	29113	9.0965	9580.38	19	19	41.2409	7.0581	241	6	0	13.4848	0.0234172	551.377	16.0627	14868
Q9XI93	Q9XI93	Q9XI93 ARATH At1g13930 F16A14 27 OS Arabidopsis thaliana GN F7A19 2 PE 1 SV 1	16153	4.6238	477.746	2	12	16.129	8.7382	16	2	0	15.7444	0.0264963	976.441	15.7829	25997
P34790	P34790	CP18C ARATH Peptidyl prolyl cis trans isomerase CYP18 3 OS Arabidopsis thaliana GN CYP18 3 PE 1 SV 1	18361	7.8486	371.454	7	11	47.093	5.6014	32	5	1	19.923	0.0220427	856.653	15.7392	2246
P01966	P01966	HBA BOVIN Hemoglobin subunit alpha OS Bos taurus GN HBA PE 1 SV 2	15174	9.1221	1201.16	7	10	57.0423	9.9231	38	6	0	18.4807	0.0170347	1000	15.1844	54297
F4KDU5	F4KDU5	F4KDU5 ARATH 60S ribosomal protein L4 2 OS Arabidopsis thaliana GN At5g02870 PE 4 SV 1	44564	10.78	177.609	8	24	21.4286	5.5795	32	3	0	15.0826	0.0226689	338.304	15.086	32816
Q9SRT9	Q9SRT9	RGP1 ARATH UDP arabinopyranose mutase 1 OS Arabidopsis thaliana GN RGP1 PE 1 SV 1	40602	5.5095	586.461	5	35	23.5294	8.6434	22	5	0	20.5893	0.0180562	370.367	15.0477	8903
F4KGV2	F4KGV2	F4KGV2 ARATH 14 3 3 like protein GF14 lambda OS Arabidopsis thaliana GN GRF6 PE 3 SV 1	27700	4.611	1612.4	12	22	36.5854	7.6874	63	8	1	19.028	0.0233519	541.634	15.0133	40069
Q8GTS2	Q8GTS2	Q8GTS2 ARATH At2g16770 OS Arabidopsis thaliana GN bZIP23 PE 2 SV 1	27282	6.0676	76.074	2	14	13.6546	1.1366	8	2	0	20.0087	0.0159036	543.645	14.8414	14946
Q9SKK4	Q9SKK4	GSL ARATH Probable 2 oxoacid dependent dioxygenase OS Arabidopsis thaliana GN GSL OH PE 2 SV 1	40325	5.8314	165.723	7	29	28.4123	4.6352	30	6	1	21.2653	0.0227179	361.434	14.5844	4966
RANDOM37038	RANDOM37038	Random Sequence 37038	45873	9.9069	66.6183	3	30	12.5628	7.9792	13	3	0	28.5012	0.0266419	314.861	14.4528	91335
Q9S9N1	Q9S9N1	HSP7E ARATH Heat shock 70 kDa protein 5 OS Arabidopsis thaliana GN HSP70 5 PE 2 SV 1	70870	5.1178	722.246	15	50	16.8731	9.8594	87	9	0	23.9809	0.0218272	193.89	13.7496	5344
RANDOM14300	RANDOM14300	Random Sequence 14300	40865	4.5165	130.388	4	29	18.7166	9.6976	18	4	0	22.1967	0.0270983	334.139	13.6634	68597
Q39161	Q39161	NIR ARATH Ferredoxin nitrite reductase chloroplastic OS Arabidopsis thaliana GN NIR1 PE 1 SV 1	65463	5.8784	181.363	3	56	12.4573	11.2353	14	3	0	20.3524	0.0183093	207.705	13.6058	6679
Q96522	Q96522	PER45 ARATH Peroxidase 45 OS Arabidopsis thaliana GN PER45 PE 1 SV 1	35806	9.304	163.873	5	25	19.3846	14.3997	18	4	0	24.8393	0.0282968	378.294	13.5538	7218
Q9ZVF2	Q9ZVF2	ML329 ARATH MLP like protein 329 OS Arabidopsis thaliana GN MLP329 PE 2 SV 1	17590	5.1801	508.828	6	15	28.4768	14.5204	26	5	0	20.6318	0.019027	768.451	13.5262	6263
P25701	P25701	ACP2 ARATH Acyl carrier protein 2 chloroplastic OS Arabidopsis thaliana GN ACP2 PE 1 SV 2	14518	5.088	2585.84	7	11	15.4412	5.6831	53	1	0	12.0831	0.0112602	927.757	13.4782	301
Q6NMK5	Q6NMK5	Q6NMK5 ARATH At2g26290 OS Arabidopsis thaliana PE 2 SV 1	28998	10.0327	127.489	6	25	31.8898	9.2291	17	5	0	21.9239	0.0198022	463.466	13.4481	25700
RANDOM29066	RANDOM29066	Random Sequence 29066	20322	10.9948	141.389	3	14	31.2849	11.959	11	3	0	20.9991	0.0239081	649.384	13.2057	83363
Q9FJV7	Q9FJV7	Q9FJV7 ARATH Uncharacterized protein OS Arabidopsis thaliana GN At5g42610 PE 2 SV 1	34237	9.1404	240.717	6	23	24.9147	7.5252	22	5	0	14.4416	0.0217703	378.601	12.9709	14703
P20115	P20115	CISY4 ARATH Citrate synthase 4 mitochondrial OS Arabidopsis thaliana GN CSY4 PE 1 SV 3	52749	6.4257	102.495	5	34	13.7131	10.3895	24	4	2	20.127	0.0198819	238.302	12.5782	1985
O48646	O48646	GPX6 ARATH Probable phospholipid hydroperoxide glutathione peroxidase 6 mitochondrial OS Arabidopsi	25568	9.6925	168.877	3	17	24.1379	8.8246	11	3	0	14.4467	0.018344	478.221	12.2349	4903
Q9LFW1	Q9LFW1	RGP2 ARATH UDP arabinopyranose mutase 2 OS Arabidopsis thaliana GN RGP2 PE 1 SV 1	40863	5.6891	334.496	6	36	31.3889	12.102	21	6	0	22.1502	0.0198899	298.603	12.21	8904
Q6LAE1	Q6LAE1	Q6LAE1 ARATH Mitochondrial ribosomal protein S13 Fragment OS Arabidopsis thaliana PE 2 SV 1	8807	10.1708	1961.12	3	9	25.3165	11.0893	17	1	0	19.6813	0.0202365	1382.26	12.1824	45754
Q9SJQ9	Q9SJQ9	Q9SJQ9 ARATH Fructose bisphosphate aldolase OS Arabidopsis thaliana GN At2g36460 PE 1 SV 1	38362	7.1711	5348.75	9	28	30.1676	11.4058	86	7	0	19.0782	0.0213728	315.919	12.1271	16801
Q0WM94	Q0WM94	Q0WM94 ARATH Cysteine protease component of protease inhibitor complex Fragment OS Arabidopsis tha	32445	5.8116	182.968	6	17	16.3333	8.4885	19	3	0	15.7809	0.0233433	368.336	11.9587	38873
Q9SI94	Q9SI94	Q9SI94 ARATH En Spm like transposon protein OS Arabidopsis thaliana GN At2g11690 PE 2 SV 1	38558	6.7344	107.444	4	24	23.5795	10.8273	15	4	0	15.6425	0.023606	305.819	11.7995	47413
RANDOM39710	RANDOM39710	Random Sequence 39710	42286	5.7202	68.4607	5	30	17.4263	12.3752	19	4	0	20.9413	0.0232561	265.811	11.2473	94007
Q94A52	Q94A52	RH2 ARATH DEAD box ATP dependent RNA helicase 2 OS Arabidopsis thaliana GN RH2 PE 2 SV 2	45815	5.7929	85.9872	2	42	11.2745	10.1803	11	2	0	15.5165	0.0213858	243.773	11.1757	8927
F4K007	F4K007	F4K007 ARATH Luminal binding protein 2 OS Arabidopsis thaliana GN BIP2 PE 3 SV 1	67358	4.9924	876.704	16	58	25.6117	7.5963	85	10	0	17.7135	0.0227919	161.12	10.8596	51671
P39207	P39207	NDK1 ARATH Nucleoside diphosphate kinase 1 OS Arabidopsis thaliana GN NDPK1 PE 1 SV 1	16489	6.3636	690.403	3	13	26.1745	7.8681	10	2	0	10.2357	0.0282191	654.407	10.7977	6569
Q9SZX3	Q9SZX3	ASSY ARATH Argininosuccinate synthase chloroplastic OS Arabidopsis thaliana GN At4g24830 PE 2 SV 3	53811	6.2357	120.151	8	53	22.0648	10.3881	30	6	1	23.2807	0.0197842	186.866	10.0619	904
Q9LHT3	Q9LHT3	Q9LHT3 ARATH N glyceraldehyde 2 phosphotransferase like OS Arabidopsis thaliana PE 4 SV 1	31713	4.953	94.318	6	24	21.1073	9.5666	17	5	1	22.4625	0.0244991	312.19	9.9068	30598
B9DHI0	B9DHI0	B9DHI0 ARATH AT1G56110 protein Fragment OS Arabidopsis thaliana GN AT1G56110 PE 2 SV 1	48434	8.1828	318.588	5	32	18.0556	7.6952	17	4	1	27.627	0.0203145	201.433	9.7624	39611
A8MR07	A8MR07	A8MR07 ARATH Pyruvate kinase OS Arabidopsis thaliana GN At3g52990 PE 2 SV 1	51857	6.2417	163.682	4	30	12.6582	7.4754	19	3	0	16.7987	0.0211574	184.436	9.5703	19250
Q9SL67	Q9SL67	PRS4B ARATH 26S proteasome regulatory subunit 4 homolog B OS Arabidopsis thaliana GN RPT2B PE 2 SV 1	49316	5.7409	121.013	6	41	20.5418	10.1139	27	6	1	24.6068	0.0227498	193.569	9.552	8242
P59259	P59259	H4 ARATH Histone H4 OS Arabidopsis thaliana GN At1g07660 PE 1 SV 2	11402	11.8771	1801.12	8	11	44.6602	5.6508	37	5	0	18.8791	0.0146875	836.35	9.5423	5133
Q8H1B3	Q8H1B3	MD37B ARATH Probable mediator of RNA polymerase II transcription subunit 37b OS Arabidopsis thaliana	75102	4.7562	122.629	5	61	11.5556	14.2564	24	5	0	18.651	0.0214859	125.588	9.4379	6155
Q42560	Q42560	ACO1 ARATH Aconitate hydratase 1 OS Arabidopsis thaliana GN ACO1 PE 1 SV 2	98089	5.946	427.308	11	65	15.9243	8.3671	52	8	1	15.6563	0.0249926	95.198	9.3439	292
RANDOM33755	RANDOM33755	Random Sequence 33755	58120	5.2203	69.7275	3	35	10.9827	11.7599	15	3	0	23.4412	0.0161324	157.733	9.1559	88052
F4IHG3	F4IHG3	F4IHG3 ARATH Leucine rich repeat LRR family protein OS Arabidopsis thaliana GN At2g15042 PE 4 SV 1	61324	6.3607	74.1791	5	36	11.2339	6.7171	18	4	0	22.2621	0.0185325	148.918	9.1382	35739
RANDOM49151	RANDOM49151	Random Sequence 49151	42680	4.7558	146.69	5	21	15.8031	9.2471	16	4	0	23.6153	0.0222273	207.473	8.8606	103448
P31265	P31265	TCTP ARATH Translationally controlled tumor protein homolog OS Arabidopsis thaliana GN TCTP PE 1 SV	18898	4.3156	578.086	4	18	41.6667	3.5151	19	4	0	20.217	0.0240261	465.522	8.8032	10238
Q9FLX7	Q9FLX7	NDUA5 ARATH Probable NADH dehydrogenase ubiquinone 1 alpha subcomplex subunit 5 mitochondrial OS	19166	4.5057	572.021	2	18	20.7101	6.0036	12	2	0	11.7468	0.0122609	457.032	8.7654	6580
O49499	O49499	CAMT4 ARATH Caffeoyl CoA O methyltransferase 1 OS Arabidopsis thaliana GN CCOAOMT1 PE 1 SV 1	29136	4.96	212.575	6	29	39.7683	9.3964	29	6	1	21.8105	0.0231231	270.594	7.8892	1677
RANDOM43309	RANDOM43309	Random Sequence 43309	57372	8.257	136.805	5	40	15.9136	9.4484	16	4	1	19.3921	0.0245985	136.4	7.8305	97606
Q9LD28	Q9LD28	H2A6 ARATH Histone H2A 6 OS Arabidopsis thaliana GN RAT5 PE 1 SV 1	13649	10.5864	193.68	6	10	47.6923	7.1917	17	4	0	22.7597	0.0216608	569.796	7.7822	5107
Q9SIJ8	Q9SIJ8	Q9SIJ8 ARATH Adenine nucleotide alpha hydrolases like protein OS Arabidopsis thaliana GN RD2 PE 2 SV	20574	5.2978	631.819	3	19	16.5775	7.0308	14	2	0	16.5316	0.0259905	363.647	7.4866	18131
Q9M2D8	Q9M2D8	Y3126 ARATH Uncharacterized protein At3g61260 OS Arabidopsis thaliana GN At3g61260 PE 1 SV 1	23130	5.3875	376.891	2	18	16.9811	13.2809	11	2	0	18.3601	0.0209738	321.189	7.4337	11418
RANDOM36419	RANDOM36419	Random Sequence 36419	81012	7.2898	78.7465	5	66	11.7647	11.7631	21	5	0	25.3863	0.0224059	91.6772	7.4215	90716
RANDOM53299	RANDOM53299	Random Sequence 53299	33582	4.7736	230.991	4	26	25.6667	9.7686	16	4	0	20.4295	0.0289784	214.85	7.2197	107596
Q93ZG7	Q93ZG7	RH38 ARATH DEAD box ATP dependent RNA helicase 38 OS Arabidopsis thaliana GN RH38 PE 2 SV 2	55349	4.9871	92.7252	5	50	19.9597	7.8868	17	5	0	26.6735	0.0204862	128.871	7.1374	8936
Q42449	Q42449	PROF1 ARATH Profilin 1 OS Arabidopsis thaliana GN PRO1 PE 1 SV 1	14257	4.5044	366.916	2	11	24.4275	6.8088	7	2	0	22.8353	0.0155055	496.824	7.0878	8224
F4I1C1	F4I1C1	F4I1C1 ARATH 14 3 3 like protein GF14 epsilon OS Arabidopsis thaliana GN GRF10 PE 3 SV 1	28550	4.6575	469.886	6	26	33.4661	8.4462	19	4	0	16.3971	0.022734	247.656	7.0751	32835
F4HQT1	F4HQT1	F4HQT1 ARATH Glyceraldehyde 3 phosphate dehydrogenase OS Arabidopsis thaliana GN GAPC2 PE 3 SV 1	33884	6.811	9756.77	29	24	42.5806	7.047	258	10	1	13.2301	0.0191997	204.607	6.9374	33195
F4IRX7	F4IRX7	F4IRX7 ARATH SOUL heme binding like protein OS Arabidopsis thaliana GN SOUL 1 PE 4 SV 1	24909	9.2391	197.423	6	26	22.2222	8.853	25	4	1	17.6594	0.0266071	271.504	6.7672	45467
P57106	P57106	MDHC2 ARATH Malate dehydrogenase cytoplasmic 2 OS Arabidopsis thaliana GN At5g43330 PE 2 SV 1	35652	6.349	1785.09	12	28	22.8916	6.2208	80	5	0	15.0782	0.0238497	181.659	6.4807	6169
Q8L7N0	Q8L7N0	Q8L7N0 ARATH At5g16070 OS Arabidopsis thaliana GN At5g16070 PE 2 SV 1	58890	5.8213	83.3218	4	46	13.4579	1.842	16	4	0	24.2619	0.0292292	108.935	6.4193	15604
Q9FG81	Q9FG81	Q9FG81 ARATH Aluminum induced protein like OS Arabidopsis thaliana GN At5g43830 PE 2 SV 1	27491	6.4211	176.235	2	19	17.9283	4.2384	10	2	0	22.0678	0.0146524	230.357	6.3369	19236
RANDOM17882	RANDOM17882	Random Sequence 17882	38610	6.407	110.375	2	33	11.9883	4.6254	9	2	0	18.9359	0.0331326	162.428	6.2753	72179
Q9C944	Q9C944	H2AV3 ARATH Probable histone H2A variant 3 OS Arabidopsis thaliana GN At1g52740 PE 1 SV 1	14262	10.7443	1776.3	5	9	38.806	9.3164	30	4	1	16.7094	0.0222943	432.877	6.1779	5112
Q8LEX1	Q8LEX1	Q8LEX1 ARATH Putative uncharacterized protein OS Arabidopsis thaliana PE 2 SV 1	39389	8.9233	86.2724	2	24	8.8571	3.732	7	2	0	17.5491	0.0278073	155.42	6.1084	36527
Q0WNZ5	Q0WNZ5	Q0WNZ5 ARATH 5 methyltetrahydropteroyltriglutamate homocysteine methyltransferase OS Arabidopsis th	90536	8.0378	1348.16	8	60	7.0197	8.8207	46	5	1	14.8611	0.0159338	64.009	5.7989	13474
RANDOM17805	RANDOM17805	Random Sequence 17805	48997	6.4032	67.3212	4	29	16.1435	6.79	15	4	0	21.3684	0.0264334	118.264	5.7984	72102
Q9LTQ3	Q9LTQ3	Q9LTQ3 ARATH Similarity to protein translation inhibitor OS Arabidopsis thaliana PE 4 SV 1	15150	5.2802	1391.36	2	14	26.5734	8.8851	16	2	1	20.0526	0.0190609	369.396	5.6002	35566
P22954	P22954	MD37D ARATH Probable mediator of RNA polymerase II transcription subunit 37c OS Arabidopsis thaliana	71342	4.8344	870.284	20	51	31.853	12.1517	122	15	0	22.2515	0.0240886	77.3319	5.5205	6157
Q02971	Q02971	CADH7 ARATH Cinnamyl alcohol dehydrogenase 7 OS Arabidopsis thaliana GN CAD7 PE 1 SV 2	38220	6.8212	76.0645	5	29	10.6443	6.9461	15	3	1	21.7402	0.0336614	141.352	5.4061	1629
Q9FFR3	Q9FFR3	Q9FFR3 ARATH 6 phosphogluconate dehydrogenase decarboxylating OS Arabidopsis thaliana GN At5g41670	53284	5.4677	180.126	6	39	21.7659	12.1276	24	6	0	20.0917	0.0267536	99.4236	5.301	12230
P24704	P24704	SODC1 ARATH Superoxide dismutase Cu Zn 1 OS Arabidopsis thaliana GN CSD1 PE 1 SV 2	15088	5.1484	538.397	3	5	25	8.979	15	3	0	14.4356	0.0182221	338.768	5.1146	9817
RANDOM29919	RANDOM29919	Random Sequence 29919	21869	7.2109	137.387	4	16	27.1795	10.0691	13	2	0	17.4014	0.0367698	233.013	5.0991	84216
Q9M5K2	Q9M5K2	DLDH2 ARATH Dihydrolipoyl dehydrogenase 2 mitochondrial OS Arabidopsis thaliana GN LPD2 PE 1 SV 1	53951	6.5847	68.8124	3	42	12.2288	5.9473	11	3	0	15.7487	0.0258557	89.063	4.8082	3026
RANDOM43616	RANDOM43616	Random Sequence 43616	74777	6.4352	100.149	6	55	13.0952	8.9081	17	5	0	25.1542	0.0217519	62.7063	4.692	97913
A0MFH4	A0MFH4	LOR16 ARATH Protein LURP one related 16 OS Arabidopsis thaliana GN At5g20640 PE 2 SV 2	23694	9.3477	93.96	2	23	11.1628	15.2411	9	2	0	24.1482	0.0219315	188.933	4.4795	5845
F4I848	F4I848	F4I848 ARATH ATP binding protein OS Arabidopsis thaliana GN At1g57650 PE 4 SV 1	77975	5.3146	74.8389	4	61	12.7219	9.4348	13	4	0	17.4024	0.019258	57.3565	4.4753	47298
Q6Y657	Q6Y657	RIR2B ARATH Putative ribonucleoside diphosphate reductase small chain B OS Arabidopsis thaliana GN R	38305	4.6516	83.7234	2	33	15.015	15.2017	7	2	0	22.4851	0.0233753	115.623	4.4319	8988
P48348	P48348	14338 ARATH 14 3 3 like protein GF14 kappa OS Arabidopsis thaliana GN GRF8 PE 2 SV 2	28010	4.6282	1360.36	8	22	25.8064	6.945	50	6	1	19.3522	0.0247498	155.435	4.3566	10
Q9ZW20	Q9ZW20	Q9ZW20 ARATH Putative tropinone reductase OS Arabidopsis thaliana GN At2g29370 PE 2 SV 1	28702	6.3613	109.2	2	24	15.2985	8.9498	10	2	1	19.3089	0.0320472	144.885	4.1612	13818
RANDOM33932	RANDOM33932	Random Sequence 33932	41945	5.4181	126.816	3	23	17.5853	7.4784	12	3	0	22.0551	0.0236996	98.3886	4.1296	88229
Q9S762	Q9S762	Q9S762 ARATH ATP phosphoribosyl transferase OS Arabidopsis thaliana GN AtATP PRT1 PE 2 SV 1	44528	6.0005	96.0594	4	28	13.8686	5.925	16	3	1	17.4192	0.0246912	89.9856	4.0094	16008
Q9ZVX8	Q9ZVX8	PIP28 ARATH Probable aquaporin PIP2 8 OS Arabidopsis thaliana GN PIP2 8 PE 1 SV 1	29481	9.0509	13131.9	12	16	18.705	6.3501	138	3	1	12.0213	0.0189802	133.864	3.9491	7403
Q9M0R6	Q9M0R6	ATL35 ARATH Putative RING H2 finger protein ATL35 OS Arabidopsis thaliana GN ATL35 PE 2 SV 1	34294	7.145	106.537	2	25	4.3046	3.9926	9	2	0	19.2384	0.0197753	113.128	3.8822	977
RANDOM17042	RANDOM17042	Random Sequence 17042	11562	5.3992	180.002	2	8	23.5849	11.2159	8	2	0	22.6899	0.0281125	323.159	3.7389	71339
Q38843	Q38843	Q38843 ARATH CIP1 Fragment OS Arabidopsis thaliana PE 1 SV 1	53467	4.6716	115.077	5	99	18.9362	7.3297	20	5	0	21.9039	0.0185248	68.1972	3.6486	38747
Q96300	Q96300	14337 ARATH 14 3 3 like protein GF14 nu OS Arabidopsis thaliana GN GRF7 PE 1 SV 1	29805	4.546	327.077	9	27	31.3208	8.225	34	7	1	18.6173	0.0227881	121.533	3.6247	9
RANDOM4553	RANDOM4553	Random Sequence 4553	67461	5.0528	73.1602	4	50	13.9344	7.038	14	4	0	20.5067	0.0254191	53.4913	3.6109	58850
O82191	O82191	MAOP1 ARATH NADP dependent malic enzyme 1 OS Arabidopsis thaliana GN NADP ME1 PE 1 SV 1	64238	6.3159	76.6863	4	46	13.9415	5.5088	21	4	1	23.4515	0.027007	55.6327	3.576	6077
RANDOM19888	RANDOM19888	Random Sequence 19888	46037	6.0793	78.405	2	31	12.0482	4.1269	7	2	0	19.6758	0.0236949	77.4211	3.5666	74185
RANDOM52175	RANDOM52175	Random Sequence 52175	40103	5.5234	76.5605	5	30	18.2825	11.123	21	5	1	19.1948	0.0175699	88.0708	3.5244	106472
RANDOM43870	RANDOM43870	Random Sequence 43870	33547	8.5972	73.5515	2	24	12.4161	2.8327	7	2	0	19.5477	0.0302407	100.066	3.348	98167
RANDOM28584	RANDOM28584	Random Sequence 28584	22985	9.2895	74.7673	4	20	36.4078	8.9312	15	4	1	21.2429	0.0277145	142.47	3.2769	82881
Q8LAA6	Q8LAA6	PIP15 ARATH Probable aquaporin PIP1 5 OS Arabidopsis thaliana GN PIP1 5 PE 2 SV 2	30626	9.0505	8509.8	15	20	22.6481	7.3652	208	3	0	11.4122	0.0227202	91.5077	2.8044	7395
Q9SEI4	Q9SEI4	PRS6B ARATH 26S protease regulatory subunit 6B homolog OS Arabidopsis thaliana GN RPT3 PE 1 SV 1	45722	5.2621	76.6673	6	35	19.3627	10.4715	25	5	1	23.1025	0.0302451	59.8619	2.7388	8243
Q9SKG9	Q9SKG9	Q9SKG9 ARATH En Spm like transposon protein OS Arabidopsis thaliana GN At2g13750 PE 2 SV 1	18512	10.4352	101.785	2	16	20.8589	9.2344	10	2	0	16.8715	0.0226362	144.671	2.68	41197
RANDOM8598	RANDOM8598	Random Sequence 8598	21230	7.2977	72.5981	4	19	22.9167	12.4981	14	4	0	22.3125	0.0199668	118.037	2.5076	62895
Q8RYC2	Q8RYC2	ACT5 ARATH Putative actin 5 OS Arabidopsis thaliana GN ACT5 PE 5 SV 1	42090	5.0193	178.43	6	35	21.6931	8.3505	23	4	0	20.7097	0.0215549	58.3594	2.4579	316
RANDOM36911	RANDOM36911	Random Sequence 36911	12658	4.921	137.011	1	8	17.8571	2.4621	4	1	0	21.9955	0.0265594	191.642	2.4274	91208
Q9SK39	Q9SK39	SBP3 ARATH Probable steroid binding protein 3 OS Arabidopsis thaliana GN MP3 PE 1 SV 1	11024	4.6025	304.673	1	8	8	6.1667	5	1	0	7.496	0.0159521	218.087	2.4058	9504
O81796	O81796	IDH3 ARATH Isocitrate dehydrogenase NAD regulatory subunit 3 mitochondrial OS Arabidopsis thalian	39931	7.1999	386.535	3	24	6.7935	9.4005	25	2	0	20.3925	0.0239011	59.1178	2.3622	5423
P27323	P27323	HS901 ARATH Heat shock protein 90 1 OS Arabidopsis thaliana GN HSP90 1 PE 1 SV 3	80584	4.7699	131.854	4	72	7.5714	6.7897	17	3	0	18.1166	0.031079	27.6772	2.2318	5323
Q56WD4	Q56WD4	Q56WD4 ARATH Putative receptor like protein kinase OS Arabidopsis thaliana GN At2g01820 PE 2 SV 1	34309	5.5067	125.684	2	26	9.8039	14.6196	6	2	0	14.6546	0.036705	64.3159	2.208	37398
Q9ZUX4	Q9ZUX4	UMP2 ARATH Uncharacterized protein At2g27730 mitochondrial OS Arabidopsis thaliana GN At2g27730 PE	11940	10.0999	652.8	1	6	13.2743	1.1773	10	1	0	20.1839	0.0161546	157.562	1.8825	10797
O49326	O49326	NSP2 ARATH Nitrile specifier protein 2 OS Arabidopsis thaliana GN NSP2 PE 2 SV 1	51182	5.3877	117.528	8	35	19.5329	7.9791	22	6	0	24.4731	0.020711	31.2639	1.6012	6767
Q9SSQ6	Q9SSQ6	Q9SSQ6 ARATH F6D8 24 protein OS Arabidopsis thaliana GN F6D8 24 PE 3 SV 1	39633	5.5911	121.552	4	33	19.5965	12.2624	14	4	0	25.5788	0.0181867	38.955	1.5449	45783
RANDOM45407	RANDOM45407	Random Sequence 45407	20724	4.4214	105.699	3	20	17.5824	11.361	10	3	0	29.3384	0.0232715	72.239	1.498	99704
P27521	P27521	CA4 ARATH Chlorophyll a b binding protein 4 chloroplastic OS Arabidopsis thaliana GN LHCA4 PE 1 SV	27716	6.2419	125.543	4	19	31.8725	7.1111	13	4	0	26.4001	0.0211816	49.1979	1.3644	1610
Q9FJU0	Q9FJU0	Q9FJU0 ARATH Malate dehydrogenase OS Arabidopsis thaliana GN At5g56720 PE 3 SV 1	36846	5.6836	721.635	2	32	11.7994	6.0313	16	2	0	18.7994	0.0124447	13.7743	0.5079	17267
F4J405	F4J405	F4J405 ARATH Plant invertase pectin methylesterase inhibitor superfamily protein OS Arabidopsis thal	11979	7.9924	93.2905	2	7	24.1071	7.5949	10	2	0	11.5821	0.015692	35.3968	0.4243	32418
Q8GZK9	Q8GZK9	Q8GZK9 ARATH Actin 8 Fragment OS Arabidopsis thaliana PE 4 SV 1	9567	8.6739	2443.65	4	9	15.9091	9.3326	22	2	0	16.6549	0.0164726	36.9172	0.3534	44655
Q42277	Q42277	Q42277 ARATH Tonoplast intrinsic protein Fragment OS Arabidopsis thaliana PE 2 SV 1	12189	8.8109	31425.3	13	8	49.5727	8.2206	141	4	1	12.3029	0.0188479	0		35219
C0Z355	C0Z355	C0Z355 ARATH AT1G56070 protein OS Arabidopsis thaliana GN AT1G56070 PE 2 SV 1	23606	6.1729	13005.1	9	15	32.8638	7.3899	73	7	1	18.1313	0.0183158	0		37599
A8MSF6	A8MSF6	A8MSF6 ARATH Aquaporin PIP1 3 OS Arabidopsis thaliana GN PIP1C PE 3 SV 1	22503	9.8945	12316.9	17	11	33.1776	6.6714	227	4	0	11.9949	0.0228623	0		16530
Q56ZW5	Q56ZW5	Q56ZW5 ARATH NADP specific isocitrate dehydrogenase like protein Fragment OS Arabidopsis thaliana	9762	5.1304	9161.05	7	9	70	10.5193	48	6	0	19.5819	0.0222703	0		36162
C0Z2I5	C0Z2I5	C0Z2I5 ARATH AT3G08580 protein OS Arabidopsis thaliana GN AT3G08580 PE 2 SV 1	17421	9.9166	8281.23	15	14	35.2201	7.6398	174	4	2	19.818	0.0129422	0		39616
Q56WY3	Q56WY3	Q56WY3 ARATH Putative uncharacterized protein At1g56070 OS Arabidopsis thaliana GN At1g56070 PE 2 SV	40133	5.4272	7768.67	11	31	31.9559	6.7948	70	9	1	15.5101	0.0195202	0		39976
A8MQR4	A8MQR4	A8MQR4 ARATH 60S acidic ribosomal protein P0 2 OS Arabidopsis thaliana GN At3g09200 PE 4 SV 1	30598	4.5597	7623.77	4	15	39.0244	2.1655	41	4	0	13.7458	0.0170206	0		25606
Q9ZVS4	Q9ZVS4	Q9ZVS4 ARATH Aspartyl protease like protein OS Arabidopsis thaliana GN F15K9 17 PE 2 SV 1	45688	8.6783	7117.03	21	28	46.4203	7.2827	139	11	0	15.0337	0.021033	0		18873
Q42294	Q42294	Q42294 ARATH Ribosomal protein P0 Fragment OS Arabidopsis thaliana PE 2 SV 2	7947	10.0787	5465.54	2	3	40.8451	5.1696	15	2	0	18.2701	0.0141426	0		41793
Q56YZ4	Q56YZ4	Q56YZ4 ARATH Translation elongation factor eEF 1 alpha chain Fragment OS Arabidopsis thaliana GN A	15538	10.2332	4632.47	9	12	45.4545	9.3979	77	3	0	16.1454	0.0162041	0		41373
A6QRB8	A6QRB8	A6QRB8 ARATH At1g13370 OS Arabidopsis thaliana PE 2 SV 1	15348	11.5856	4600.44	7	12	23.5294	6.6541	74	1	0	16.9745	0.0185671	0		33135
Q8H135	Q8H135	Q8H135 ARATH ATP synthase subunit beta Fragment OS Arabidopsis thaliana GN At5g08670 PE 2 SV 1	48227	5.2798	4408.04	30	32	48.2063	9.2138	165	15	1	15.6968	0.0218405	0		35454
A8MSE8	A8MSE8	A8MSE8 ARATH Elongation factor 1 alpha OS Arabidopsis thaliana GN At5g60390 PE 3 SV 1	44327	8.4338	3806.89	15	40	28	7.3804	150	5	0	14.8309	0.0164201	0		14070
Q944M3	Q944M3	Q944M3 ARATH Enolase OS Arabidopsis thaliana PE 2 SV 1	34891	5.2059	3635.79	9	27	33.8462	6.5409	59	6	0	15.4668	0.0175194	0		48245
F4JB06	F4JB06	F4JB06 ARATH Ribosomal protein S5 Elongation factor G III V family protein OS Arabidopsis thaliana G	85149	5.2998	3550.64	8	60	14.9935	5.9091	62	8	1	15.0434	0.0212947	0		32503
Q01525	Q01525	14332 ARATH 14 3 3 like protein GF14 omega OS Arabidopsis thaliana GN GRF2 PE 2 SV 2	29143	4.5099	3485.1	7	27	23.166	7.517	44	5	0	14.2658	0.0200651	0		4
Q41979	Q41979	Q41979 ARATH Glutathione S transferase III Fragment OS Arabidopsis thaliana PE 2 SV 1	13034	6.1166	3424.24	5	7	40.5172	3.1102	32	3	0	11.574	0.0128461	0		36786
Q41934	Q41934	Q41934 ARATH Peptidyl prolyl cis trans isomerase Fragment OS Arabidopsis thaliana PE 2 SV 1	5701	5.5069	3404.24	1	5	28.3019	3.1419	11	1	0	14.9455	0.0107647	0		38427
Q8GZK2	Q8GZK2	Q8GZK2 ARATH Actin 8 Fragment OS Arabidopsis thaliana PE 4 SV 1	8005	9.7123	3116.69	4	8	18.9189	7.9824	23	2	0	17.0162	0.0150403	0		45024
Q593N9	Q593N9	Q593N9 ARATH At1g04410 Fragment OS Arabidopsis thaliana GN At1g04410 PE 4 SV 1	13146	8.2385	2855.55	10	8	47.619	6.9047	52	3	0	13.2556	0.0278359	0		17343
Q8GZH0	Q8GZH0	Q8GZH0 ARATH Actin 8 Fragment OS Arabidopsis thaliana PE 4 SV 1	9549	8.6618	2719.57	6	9	40.9091	7.9374	26	3	0	18.1051	0.0166792	0		34291
A7KNE3	A7KNE3	A7KNE3 ARATH ATP synthase subunit alpha Fragment OS Arabidopsis thaliana PE 2 SV 1	49785	5.9073	2673.17	9	33	29.8056	12.0341	78	6	0	18.0138	0.0211976	0		12176
F4IT14	F4IT14	F4IT14 ARATH Thiocyanate methyltransferase 1 OS Arabidopsis thaliana GN HOL1 PE 4 SV 1	18491	4.5214	2615.75	5	14	41.7178	4.0642	24	4	0	14.9518	0.0216699	0		38393
Q570K4	Q570K4	Q570K4 ARATH Vacuolar type H ATPase subunit A OS Arabidopsis thaliana GN At1g78900 PE 4 SV 1	9464	5.5248	2547.27	4	7	27.1605	4.962	19	2	0	15.1481	0.0187342	0		41384
Q8L9Z4	Q8L9Z4	Q8L9Z4 ARATH Isocitrate dehydrogenase NADP OS Arabidopsis thaliana PE 2 SV 1	45730	6.512	2413.46	12	36	26.3415	9.0485	73	9	1	20.6102	0.0241254	0		39439
Q42008	Q42008	Q42008 ARATH Cyc07 protein S phase specific Fragment OS Arabidopsis thaliana PE 2 SV 1	7185	9.6376	2234.74	3	5	41.9355	6.8804	14	2	0	20.353	0.0183276	0		46458
Q0WNN2	Q0WNN2	Q0WNN2 ARATH Putative cytosolic factor protein Fragment OS Arabidopsis thaliana GN At1g72150 PE 2	15602	4.3815	2124.79	3	28	43.9716	6.9437	19	3	0	16.1302	0.0108966	0		53366
Q56W96	Q56W96	Q56W96 ARATH Putative jasmonate inducible protein OS Arabidopsis thaliana GN At3g16460 PE 2 SV 1	39615	5.2434	2008.66	15	26	54.7684	9.4919	76	11	0	16.8548	0.0226243	0		32998
Q8LDU8	Q8LDU8	Q8LDU8 ARATH Acyl carrier protein ACP putative OS Arabidopsis thaliana PE 2 SV 1	14656	5.088	1946.6	3	11	15.4412	3.6358	23	1	0	13.558	0.0161931	0		33074
Q683E8	Q683E8	Q683E8 ARATH Vacuolar type H ATPase subunit B3 VHA B3 OS Arabidopsis thaliana GN At1g20260 PE 2 S	31187	5.2169	1846.47	7	27	42.4908	8.6958	43	6	0	20.379	0.0217392	0		47645
Q94BN4	Q94BN4	Q94BN4 ARATH 5 methyltetrahydropteroyltriglutamate homocysteine methyltransferase OS Arabidopsis th	84557	6.0582	1782.07	26	54	30.5882	7.8834	117	16	2	16.8041	0.021759	0		35583
P42644	P42644	14333 ARATH 14 3 3 like protein GF14 psi OS Arabidopsis thaliana GN GRF3 PE 1 SV 2	28588	4.5324	1770.42	8	27	34.5098	6.6471	32	6	0	18.7298	0.0227207	0		5
P51427	P51427	RS52 ARATH 40S ribosomal protein S5 2 OS Arabidopsis thaliana GN RPS5B PE 1 SV 2	22907	10.0212	1740.39	5	17	28.0193	7.476	44	4	0	17.8034	0.0199841	0		9392
F4ID64	F4ID64	F4ID64 ARATH Peroxiredoxin 2B OS Arabidopsis thaliana GN TPX1 PE 4 SV 1	13037	5.4066	1725.02	2	7	42.9752	6.0296	16	2	0	19.2031	0.0215506	0		32717
Q0WW58	Q0WW58	Q0WW58 ARATH Cysteine proteinase RD21A Fragment OS Arabidopsis thaliana GN At1g47128 PE 2 SV 1	21861	6.7881	1697.46	2	12	7.9208	6.9961	14	1	0	13.6173	0.0188809	0		46979
A8MS03	A8MS03	A8MS03 ARATH 40S ribosomal protein S6 1 OS Arabidopsis thaliana GN RPS6 PE 4 SV 1	21381	11.87	1559.4	1	12	9.0426	0.6588	7	1	0	15.2158	0.0098848	0		23216
B9DHX4	B9DHX4	B9DHX4 ARATH Malate dehydrogenase Fragment OS Arabidopsis thaliana GN AT1G04410 PE 2 SV 1	26062	6.5997	1356.15	10	24	42.6778	8.7965	53	6	0	18.6176	0.0181169	0		31947
Q0WL95	Q0WL95	Q0WL95 ARATH AT3G18780 protein OS Arabidopsis thaliana GN At3g18780 PE 2 SV 1	41849	5.2397	1242.42	10	35	23.6074	8.6845	53	6	0	19.8252	0.018969	0		27522
Q8VZJ2	Q8VZJ2	Q8VZJ2 ARATH AT4g16260 dl4170c OS Arabidopsis thaliana GN At4g16260 PE 2 SV 1	37688	6.8582	1238.91	4	21	15.6977	6.5194	31	3	0	12.8655	0.0173316	0		12571
P53494	P53494	ACT4 ARATH Actin 4 OS Arabidopsis thaliana GN ACT4 PE 1 SV 1	41751	5.2397	1237.95	9	35	25.9947	6.6741	52	6	0	19.0676	0.0184769	0		315
Q8W4G8	Q8W4G8	Q8W4G8 ARATH Fructose bisphosphate aldolase OS Arabidopsis thaliana GN F17C15 11 PE 2 SV 1	38634	8.0691	1183.71	6	26	17.5487	9.9468	48	5	0	19.3437	0.0183073	0		17189
Q0WLP0	Q0WLP0	Q0WLP0 ARATH HEAT SHOCK PROTEIN 81 2 Fragment OS Arabidopsis thaliana GN At5g56030 PE 2 SV 1	24378	4.4478	1051.68	5	16	32.5688	7.5511	21	5	0	29.7879	0.0144813	0		45087
Q9LFF6	Q9LFF6	H2B8 ARATH Histone H2B 8 OS Arabidopsis thaliana GN At3g53650 PE 1 SV 3	15215	10.5456	1041.77	3	13	18.8406	8.0235	22	2	1	14.0032	0.0155676	0		5124
B9DFF8	B9DFF8	B9DFF8 ARATH AT4G14960 protein OS Arabidopsis thaliana GN TUA6 PE 2 SV 1	47204	8.0105	1005.38	9	28	24.8244	9.3913	56	7	0	20.6934	0.0200992	0		19839
B9DHQ0	B9DHQ0	TBA5 ARATH Tubulin alpha 5 chain OS Arabidopsis thaliana GN TUBA5 PE 2 SV 2	49622	4.7752	991.978	9	33	22.2222	10.2413	54	7	0	19.9039	0.0185153	0		10187
Q9SIE7	Q9SIE7	Q9SIE7 ARATH Expressed protein OS Arabidopsis thaliana GN At2g22170 PE 2 SV 1	20116	4.9475	954.024	7	11	14.7541	7.5703	27	3	0	9.6297	0.0200441	0		14481
Q08682	Q08682	RSSA1 ARATH 40S ribosomal protein Sa 1 OS Arabidopsis thaliana GN RPSaA PE 1 SV 3	32270	4.8344	948.281	7	17	31.8792	6.923	40	6	1	16.1981	0.0211823	0		9405
P24101	P24101	PER33 ARATH Peroxidase 33 OS Arabidopsis thaliana GN PER33 PE 1 SV 1	38916	6.457	913.85	11	21	22.5989	9.9376	45	7	0	21.3374	0.0253068	0		7205
Q9C7X7	Q9C7X7	HSP7N ARATH Heat shock 70 kDa protein 18 OS Arabidopsis thaliana GN HSP70 18 PE 1 SV 1	68313	5.0349	897.203	19	49	29.3355	11.8239	120	14	1	21.8651	0.0238497	0		5350
F4JHB6	F4JHB6	F4JHB6 ARATH Putative aquaporin PIP1 4 OS Arabidopsis thaliana GN PIP1 4 PE 3 SV 1	23312	8.3987	893.562	4	16	20.0913	9.5	25	3	0	19.4147	0.025578	0		33780
F4K5H6	F4K5H6	F4K5H6 ARATH 3 isopropylmalate dehydrogenase 3 OS Arabidopsis thaliana GN IMD1 PE 3 SV 1	33083	8.7059	829.965	5	27	32	7.6643	19	4	0	15.3518	0.0239674	0		39064
Q9C885	Q9C885	Q9C885 ARATH Ribosomal protein L9 5 partial Fragment OS Arabidopsis thaliana GN T16O9 23 PE 4 SV	16943	10.1318	771.213	2	13	20.8054	3.519	14	2	0	15.6079	0.0166521	0		30714
B9DI55	B9DI55	B9DI55 ARATH AT3G09840 protein OS Arabidopsis thaliana GN AT3G09840 PE 2 SV 1	89337	4.9426	770.035	14	71	15.3276	9.9602	57	9	0	14.2394	0.019578	0		31971
A8MQ96	A8MQ96	A8MQ96 ARATH 40S ribosomal protein S15 4 OS Arabidopsis thaliana GN At5g09510 PE 3 SV 1	13403	11.2866	752.612	3	10	38.9831	5.1538	22	3	1	17.1722	0.0305381	0		12208
O49485	O49485	O49485 ARATH D 3 phosphoglycerate dehydrogenase OS Arabidopsis thaliana GN AT4g34200 PE 1 SV 1	63285	6.1366	747.1	9	37	32.0066	9.3678	64	8	0	18.4535	0.0233019	0		12823
C0Z2C2	C0Z2C2	C0Z2C2 ARATH Glutamine synthetase OS Arabidopsis thaliana GN AT1G66200 PE 2 SV 1	29521	4.4821	734.395	3	16	30.9963	6.6775	21	3	0	15.6305	0.0194125	0		36335
B9DI27	B9DI27	B9DI27 ARATH AT3G13920 protein Fragment OS Arabidopsis thaliana GN AT3G13920 PE 2 SV 1	27455	5.651	672.438	3	26	19.4093	6.869	13	3	0	16.0788	0.0200265	0		42733
Q9LK36	Q9LK36	SAHH2 ARATH Adenosylhomocysteinase 2 OS Arabidopsis thaliana GN SAHH2 PE 1 SV 1	53124	5.3751	665.846	5	36	15.8763	8.2421	34	5	0	16.7474	0.0223809	0		9478
Q8L994	Q8L994	Q8L994 ARATH T complex protein 1 subunit delta OS Arabidopsis thaliana PE 2 SV 1	57721	7.5685	654.231	3	45	15.2985	4.8758	29	3	1	13.7333	0.0208041	0		35530
Q9FGT8	Q9FGT8	Q9FGT8 ARATH Outer membrane lipoprotein Blc OS Arabidopsis thaliana GN K21L19 6 PE 2 SV 1	21420	5.942	645.231	2	10	22.043	3.3173	15	2	0	18.2991	0.0219844	0		19748
Q0WMC0	Q0WMC0	Q0WMC0 ARATH Adenosylhomocysteinase Fragment OS Arabidopsis thaliana GN At4g13940 PE 2 SV 1	10811	9.373	638.232	3	4	8.3333	7.0886	19	1	0	17.4855	0.0084601	0		42339
Q8GRU8	Q8GRU8	Q8GRU8 ARATH Putative heat shock protein 90 OS Arabidopsis thaliana GN At5g56010 PE 2 SV 1	59408	4.4357	628.84	14	49	25.6654	8.6211	58	11	0	22.5106	0.0225587	0		17906
C0SUV0	C0SUV0	C0SUV0 ARATH Putative uncharacterized protein At1g12840 Fragment OS Arabidopsis thaliana GN At1g12	42592	5.2375	617.517	5	32	26.1333	8.5805	25	5	0	21.5707	0.0264207	0		42873
Q56ZW2	Q56ZW2	Q56ZW2 ARATH Adenosine kinase like protein Fragment OS Arabidopsis thaliana GN At3g09820 PE 2 SV 1	19746	5.5523	614.269	4	15	34.6369	9.5525	20	3	0	19.2641	0.0227248	0		50400
Q8RWH2	Q8RWH2	Q8RWH2 ARATH Isocitrate dehydrogenase NADP OS Arabidopsis thaliana GN At1g65930 PE 2 SV 1	45703	6.1111	591.854	10	36	24.878	8.4778	50	7	1	23.3602	0.0262722	0		37361
Q08112	Q08112	RS151 ARATH 40S ribosomal protein S15 1 OS Arabidopsis thaliana GN RPS15A PE 1 SV 1	17118	10.7847	584.264	4	12	41.4474	10.4891	25	4	1	18.4451	0.0305963	0		9340
Q56WV5	Q56WV5	Q56WV5 ARATH Putative uncharacterized protein At1g09640 OS Arabidopsis thaliana GN At1g09640 PE 2 SV	17622	4.5399	578.899	4	11	20.8054	7.8515	25	2	0	16.6065	0.0208912	0		31090
O65202	O65202	ACOX1 ARATH Peroxisomal acyl coenzyme A oxidase 1 OS Arabidopsis thaliana GN ACX1 PE 1 SV 1	74255	7.4621	562.246	3	49	11.4458	10.8401	16	3	0	15.0319	0.0240671	0		296
F4ID91	F4ID91	F4ID91 ARATH Glutamine synthetase OS Arabidopsis thaliana GN GSR2 PE 3 SV 1	40365	4.9693	553.389	5	28	20.5479	9.4667	20	3	0	19.2359	0.017094	0		35167
P93832	P93832	LEU32 ARATH 3 isopropylmalate dehydrogenase 2 chloroplastic OS Arabidopsis thaliana GN IMDH2 PE 1 S	43343	5.694	530.319	5	34	16.7901	6.8881	25	4	0	21.0865	0.0181253	0		5786
F4HUA0	F4HUA0	F4HUA0 ARATH Elongation factor 1 alpha OS Arabidopsis thaliana GN At1g07930 PE 4 SV 1	41347	9.583	485.729	10	38	21.7742	10.5766	52	5	0	13.524	0.0220899	0		37723
O04308	O04308	MPPA2 ARATH Probable mitochondrial processing peptidase subunit alpha 2 OS Arabidopsis thaliana GN A	54019	6.0233	484.934	3	31	8.016	9.0877	18	2	0	15.1263	0.0165087	0		6336
P0DH91	P0DH91	ARF2B ARATH ADP ribosylation factor 2 B OS Arabidopsis thaliana GN ARF2 B PE 2 SV 1	20579	6.5169	480.668	4	13	27.6243	11.0496	9	3	0	21.191	0.0221415	0		757
O65581	O65581	O65581 ARATH Fructose bisphosphate aldolase OS Arabidopsis thaliana GN M3E9 40 PE 1 SV 1	38269	5.5106	480.296	4	23	10.6145	13.6608	32	3	0	22.6559	0.0200192	0		12875
Q8GWA5	Q8GWA5	Q8GWA5 ARATH Putative actin OS Arabidopsis thaliana GN At2g42170 PE 1 SV 1	37058	4.7545	478.487	6	28	14.5897	8.5459	27	4	1	17.0072	0.0210013	0		19587
P41377	P41377	IF4A2 ARATH Eukaryotic initiation factor 4A 2 OS Arabidopsis thaliana GN TIF4A 2 PE 1 SV 1	46732	5.3097	393.411	5	40	21.6019	6.4582	22	5	0	18.702	0.0189194	0		5438
Q712H0	Q712H0	Q712H0 ARATH Putative uncharacterized protein Fragment OS Arabidopsis thaliana PE 2 SV 1	53416	4.6668	392.806	12	56	17.0431	6.7357	42	7	0	20.1545	0.0188309	0		39283
B9DHB6	B9DHB6	B9DHB6 ARATH AT3G16400 protein OS Arabidopsis thaliana GN AT3G16400 PE 2 SV 1	51637	5.1757	389.82	11	36	14.0426	8.8541	41	5	0	18.7699	0.0229574	0		33730
Q0WLG8	Q0WLG8	Q0WLG8 ARATH Putative uncharacterized protein At1g70850 OS Arabidopsis thaliana GN At1g70850 PE 2 SV	35547	4.9797	382.667	8	21	28.7975	8.2541	36	5	0	20.1991	0.0266232	0		36833
Q9SLK0	Q9SLK0	Q9SLK0 ARATH Isocitrate dehydrogenase NADP OS Arabidopsis thaliana GN F20D21 16 PE 2 SV 1	47203	7.6498	381.134	2	34	5.7692	10.6763	13	2	0	19.7731	0.02225	0		13626
Q8LA84	Q8LA84	Q8LA84 ARATH Putative porin OS Arabidopsis thaliana PE 2 SV 1	29421	9.1809	374.619	3	23	23.5507	8.7186	15	3	0	21.1889	0.0186851	0		48377
Q9CAI7	Q9CAI7	IF4A3 ARATH Eukaryotic initiation factor 4A 3 OS Arabidopsis thaliana GN TIF4A 3 PE 1 SV 1	46740	4.9792	364.662	3	39	11.1111	12.5575	12	3	0	21.9583	0.0203053	0		5439
Q9XFT0	Q9XFT0	Q9XFT0 ARATH Cytosolic phosphoglucomutase Fragment OS Arabidopsis thaliana GN PGMc PE 2 SV 2	55723	5.5248	356.33	6	46	23.1969	5.8374	26	6	1	22.7262	0.0239845	0		36085
Q56Z05	Q56Z05	Q56Z05 ARATH Glutathione reductase cytosolic Fragment OS Arabidopsis thaliana GN At3g24170 PE 2 S	25733	6.1069	346.24	2	9	19.8347	5.1294	9	2	0	18.292	0.0201326	0		31065
Q42060	Q42060	Q42060 ARATH Tubulin beta chain TUB5 Fragment OS Arabidopsis thaliana PE 2 SV 1	13779	8.5128	346.185	6	9	20.3252	8.3835	21	2	0	21.9867	0.0219108	0		39419
Q8LEH5	Q8LEH5	Q8LEH5 ARATH Putative uncharacterized protein OS Arabidopsis thaliana PE 2 SV 1	16178	4.7184	342.187	2	12	16.129	4.1728	11	2	0	20.9523	0.0224647	0		31533
C0Z2L8	C0Z2L8	C0Z2L8 ARATH AT1G09640 protein OS Arabidopsis thaliana GN At1g09640 PE 2 SV 1	29813	4.7866	325.494	5	15	18.8679	7.5893	29	3	0	16.5692	0.020658	0		19011
P42645	P42645	14335 ARATH 14 3 3 like protein GF14 upsilon OS Arabidopsis thaliana GN GRF5 PE 1 SV 2	30163	4.5326	324.471	8	32	26.4925	6.3961	30	6	1	17.5659	0.0215493	0		7
Q8H158	Q8H158	Q8H158 ARATH Putative heat shock protein 81 2 HSP81 2 OS Arabidopsis thaliana GN At5g56030 PE 2 SV	80040	4.7569	323.633	14	69	19.7425	8.5585	58	11	0	18.6971	0.023298	0		39244
Q56WU3	Q56WU3	Q56WU3 ARATH Ketol acid reductoisomerase OS Arabidopsis thaliana GN At3g58610 PE 2 SV 1	37958	5.1432	293.251	8	23	16.8605	10.1082	44	4	0	18.8905	0.0153919	0		36867
A8MRH4	A8MRH4	A8MRH4 ARATH 60S ribosomal protein L7 2 OS Arabidopsis thaliana GN AT2G01250 PE 2 SV 1	21539	10.5075	289.424	4	22	23.913	9.1291	18	3	0	19.1683	0.0155688	0		13534
Q9ZVQ3	Q9ZVQ3	GSTZ1 ARATH Glutathione S transferase Z1 OS Arabidopsis thaliana GN GSTZ1 PE 1 SV 1	24871	5.4694	280.594	4	16	26.2443	6.8584	11	3	0	19.9468	0.0226812	0		5023
O04316	O04316	NSP4 ARATH Nitrile specifier protein 4 OS Arabidopsis thaliana GN NSP4 PE 2 SV 1	67562	4.8111	245.304	11	43	12.7625	8.52	43	6	1	15.5103	0.0237714	0		6769
Q9FWA3	Q9FWA3	Q9FWA3 ARATH 6 phosphogluconate dehydrogenase decarboxylating OS Arabidopsis thaliana GN F11A12 5 P	53543	7.2079	215.817	3	36	5.9671	9.0908	16	2	0	21.1242	0.028929	0		13973
Q8LB97	Q8LB97	Q8LB97 ARATH 3 methyladenine DNA glycosylase putative OS Arabidopsis thaliana PE 2 SV 1	43859	5.4736	209.529	5	32	16.8317	8.6903	27	4	0	23.055	0.0179993	0		30517
B9DGD1	B9DGD1	B9DGD1 ARATH Glutamine synthetase OS Arabidopsis thaliana GN AT5G35630 PE 2 SV 1	47381	6.4437	168.613	5	31	13.7209	9.2137	12	3	0	25.9634	0.0222525	0		33149
P60039	P60039	RL73 ARATH 60S ribosomal protein L7 3 OS Arabidopsis thaliana GN RPL7C PE 2 SV 1	27922	10.3306	162.573	4	27	18.595	6.5859	23	3	2	19.5833	0.0171487	0		9129
P49227	P49227	RL52 ARATH 60S ribosomal protein L5 2 OS Arabidopsis thaliana GN RPL5B PE 2 SV 3	34415	9.4812	155.917	6	22	9.9668	7.3321	12	2	0	14.4268	0.0108827	0		9123
Q8LC74	Q8LC74	Q8LC74 ARATH Vegetative storage protein like OS Arabidopsis thaliana PE 2 SV 1	31021	7.9001	152.627	3	24	11.0294	4.0221	15	2	0	14.2575	0.022401	0		38435
Q8H153	Q8H153	Q8H153 ARATH Putative glycoprotein EP1 OS Arabidopsis thaliana GN At1g78850 PE 2 SV 1	49050	7.5504	148.104	7	33	21.0884	10.8066	35	6	0	28.206	0.0248918	0		33109
C0Z2Q9	C0Z2Q9	C0Z2Q9 ARATH AT3G13920 protein OS Arabidopsis thaliana GN AT3G13920 PE 2 SV 1	44951	5.5757	131.382	5	39	17.5879	6.6057	16	5	0	19.0793	0.0195065	0		51619
Q0WN31	Q0WN31	Q0WN31 ARATH Putative phosphoglucomutase OS Arabidopsis thaliana GN At1g70730 PE 2 SV 1	63442	5.4481	127.927	4	53	14.0171	6.1196	13	4	0	24.6715	0.0222914	0		34973
Q84WM2	Q84WM2	Q84WM2 ARATH At3g15730 MSJ11 13 OS Arabidopsis thaliana PE 2 SV 1	59526	4.9462	127.792	6	42	21.7973	7.9158	18	5	0	20.62	0.0220432	0		44565
B9DFK6	B9DFK6	B9DFK6 ARATH Catalase OS Arabidopsis thaliana GN AT4G35090 PE 2 SV 1	54990	6.3549	123.033	10	35	29.3249	9.2315	35	8	0	24.9326	0.0207323	0		31932
Q9STY8	Q9STY8	Q9STY8 ARATH Hydroxysteroid dehydrogenase 2 OS Arabidopsis thaliana GN T21L8 100 PE 3 SV 1	34661	7.8358	116.845	3	20	14.2857	4.1792	13	3	0	19.1917	0.0227615	0		17251
Q8GY15	Q8GY15	Q8GY15 ARATH Putative tubulin beta 6 chain OS Arabidopsis thaliana GN At5g12250 MXC9 21 PE 2 SV 1	50580	4.4813	105.095	9	31	13.363	10.2393	33	5	0	23.0722	0.0240143	0		33438
B9DGS0	B9DGS0	B9DGS0 ARATH AT5G13490 protein OS Arabidopsis thaliana GN AT5G13490 PE 2 SV 1	41719	10.0822	96.349	9	32	9.0909	8.9577	26	4	0	13.5296	0.0215053	0		36981
P12411	P12411	TBB1 ARATH Tubulin beta 1 chain OS Arabidopsis thaliana GN TUBB1 PE 2 SV 1	50184	4.4905	95.259	9	31	15.66	9.8583	36	5	0	26.5894	0.0258834	0		10189
F4HWJ6	F4HWJ6	F4HWJ6 ARATH Arabinogalactan protein 31 OS Arabidopsis thaliana GN AGP31 PE 4 SV 1	33910	10.467	90.5231	2	15	12.0635	7.9796	12	2	0	21.1699	0.0269037	0		39685
Q9SF16	Q9SF16	Q9SF16 ARATH AT3g11830 F26K24 12 OS Arabidopsis thaliana GN F26K24 12 PE 2 SV 1	59738	5.9718	86.3387	3	46	10.2334	11.0185	19	3	0	16.0545	0.0225881	0		14709
B9DHF9	B9DHF9	B9DHF9 ARATH 3 oxoacyl acyl carrier protein synthase 3 OS Arabidopsis thaliana GN AT1G62640 PE 2 S	42831	7.0787	86.2876	3	28	12.3762	5.9007	9	2	0	22.5569	0.021306	0		36329
B9DFE5	B9DFE5	B9DFE5 ARATH AT1G64110 protein Fragment OS Arabidopsis thaliana GN AT1G64110 PE 2 SV 1	85725	6.2611	84.1224	6	74	10.2731	8.8323	19	4	0	24.9727	0.02497	0		47901
F4JPJ7	F4JPJ7	F4JPJ7 ARATH H ATPase 2 OS Arabidopsis thaliana GN HA2 PE 3 SV 1	108247	6.7115	80.4796	7	79	9.2762	9.6315	34	5	1	21.0232	0.0177831	0		37680
Q8LFN3	Q8LFN3	Q8LFN3 ARATH Putative chaperonin OS Arabidopsis thaliana PE 2 SV 1	58952	5.7762	72.9665	3	45	9.3458	8.7315	12	3	0	19.1739	0.0311116	0		39850
Q8LBV2	Q8LBV2	Q8LBV2 ARATH Major latex protein MLP149 putative OS Arabidopsis thaliana PE 2 SV 1	20332	6.6042	69.8037	5	11	22.2222	8.2214	12	3	0	21.3889	0.0260406	0		38752
P20649	P20649	PMA1 ARATH ATPase 1 plasma membrane type OS Arabidopsis thaliana GN AHA1 PE 1 SV 3	104157	6.2351	68.8218	7	76	8.3246	9.771	29	5	0	25.943	0.0181845	0		7503

## Sheet: Col0_1
Accession	Entry	Description	mW (Da)	pI (pH)	PLGS Score	Peptides	Theoretical Peptides	Coverage (%)	Precursor RMS Mass Error (ppm)	Products	Digest Peptides	Modified Peptides	Products RMS Mass Error (ppm)	Products RMS RT Error (min)	Amount (fmol)	Amount (ngrams)	Protein ID
Q9SR37	Q9SR37	BGL23 ARATH Beta glucosidase 23 OS Arabidopsis thaliana GN BGLU23 PE 1 SV 1	59682	6.4605	13465.2	36	35	36.4504	6.6522	335	12	0	14.817	0.0171117	3675.16	219.483	1231
O50008	O50008	METE ARATH 5 methyltetrahydropteroyltriglutamate homocysteine methyltransferase OS Arabidopsis thal	84303	6.0601	3593.23	21	54	22.2222	5.9494	160	11	0	10.718	0.0197392	1358.38	114.589	6229
P0DH99	P0DH99	EF1A1 ARATH Elongation factor 1 alpha 1 OS Arabidopsis thaliana GN A1 PE 1 SV 1	49470	9.4614	1688.79	15	43	15.8129	4.7061	124	6	1	15.2252	0.0205549	2265.24	112.135	3291
A8MSE8	A8MSE8	A8MSE8 ARATH Elongation factor 1 alpha OS Arabidopsis thaliana GN At5g60390 PE 3 SV 1	44327	8.4338	1725.81	13	40	14.25	5.2203	118	6	1	15.9323	0.0187183	1786.24	79.2309	14070
Q9LYG3	Q9LYG3	MAOP2 ARATH NADP dependent malic enzyme 2 OS Arabidopsis thaliana GN NADP ME2 PE 1 SV 1	64372	5.9733	2743.19	14	44	34.0136	8.2741	113	10	0	16.1793	0.0219531	747.778	48.1666	6078
Q9LHB9	Q9LHB9	PER32 ARATH Peroxidase 32 OS Arabidopsis thaliana GN PER32 PE 1 SV 3	38822	6.2168	4076.41	15	25	32.1023	6.2006	120	8	0	17.38	0.0238445	1016.94	39.5052	7204
O04310	O04310	O04310 ARATH Jacalin like lectin domain containing protein OS Arabidopsis thaliana GN T02O04 4 PE 2	72429	5.1647	933.05	9	37	18.0142	7.9408	48	7	0	17.6509	0.0220702	496.276	35.9669	13343
Q9LF98	Q9LF98	Q9LF98 ARATH Fructose bisphosphate aldolase OS Arabidopsis thaliana GN F8J2 100 PE 1 SV 1	38515	6.0187	1649.23	12	29	45.2514	6.31	82	10	2	15.2573	0.0213302	902.607	34.7864	19369
C0Z392	C0Z392	C0Z392 ARATH AT3G16420 protein OS Arabidopsis thaliana GN AT3G16420 PE 2 SV 1	29808	5.3425	3289.14	5	18	30.0725	7.7933	38	4	0	12.5051	0.0182053	1139.56	33.9889	39646
Q9ZVS5	Q9ZVS5	Q9ZVS5 ARATH Aspartyl protease like protein OS Arabidopsis thaliana GN F15K9 16 PE 2 SV 1	46118	9.3497	1652.61	13	27	18.894	7.8433	59	6	0	17.498	0.014289	593.055	27.3684	15010
A7XB43	A7XB43	A7XB43 ARATH S adenosyl L homocystein hydrolase OS Arabidopsis thaliana PE 2 SV 1	53148	5.5767	1652.7	14	38	24.3299	8.4815	93	9	1	16.7338	0.0214871	508.757	27.0575	48746
F4JB05	F4JB05	F4JB05 ARATH Ribosomal protein S5 Elongation factor G III V family protein OS Arabidopsis thaliana G	90935	5.6973	1417.87	11	67	12.0732	9.0985	67	9	1	19.3291	0.0144423	294.346	26.784	32961
P11574	P11574	VATB1 ARATH V type proton ATPase subunit B1 OS Arabidopsis thaliana GN VHA B1 PE 2 SV 2	54073	4.7963	855.984	7	40	25.7202	5.7735	48	6	0	16.9686	0.0221602	492.421	26.6437	10868
Q8H135	Q8H135	Q8H135 ARATH ATP synthase subunit beta Fragment OS Arabidopsis thaliana GN At5g08670 PE 2 SV 1	48227	5.2798	1317.69	13	32	30.2691	7.372	70	12	3	16.5697	0.0175725	504.607	24.3508	35454
Q56XI5	Q56XI5	Q56XI5 ARATH Cysteine proteinase RD21A OS Arabidopsis thaliana GN At1g47128 PE 2 SV 1	47803	4.7891	905.885	5	27	8.3141	6.6277	34	3	0	13.5841	0.0179879	455.169	21.773	53392
Q84VW9	Q84VW9	CAPP3 ARATH Phosphoenolpyruvate carboxylase 3 OS Arabidopsis thaliana GN PPC3 PE 2 SV 2	110090	5.6429	164.396	7	89	10.3306	9.7489	33	7	0	22.4951	0.025364	186.463	20.5408	1699
B9DGT7	B9DGT7	TBA2 ARATH Tubulin alpha 2 chain OS Arabidopsis thaliana GN TUBA2 PE 2 SV 2	49509	4.743	905.966	6	34	19.7778	5.1612	33	5	0	20.8312	0.0183503	375.719	18.6135	10184
Q9FPF0	Q9FPF0	Q9FPF0 ARATH AT3G14990 protein OS Arabidopsis thaliana GN At3g14990 PE 2 SV 1	41830	5.1405	2259.45	9	23	22.1939	4.5784	54	7	1	14.8023	0.0149407	439.683	18.404	18665
O80912	O80912	PER23 ARATH Peroxidase 23 OS Arabidopsis thaliana GN PER23 PE 2 SV 1	38076	7.9506	1116.94	18	21	42.1203	7.6912	93	11	0	18.4035	0.0266307	480.766	18.3175	7194
Q9SGH6	Q9SGH6	DOX1 ARATH Alpha dioxygenase 1 OS Arabidopsis thaliana GN DOX1 PE 1 SV 1	73111	5.8319	185.721	9	58	16.2754	7.782	33	6	0	16.297	0.0188014	238.05	17.4153	3089
Q9ZP06	Q9ZP06	MDHM1 ARATH Malate dehydrogenase 1 mitochondrial OS Arabidopsis thaliana GN At1g53240 PE 1 SV 1	35781	8.5353	3717.79	8	23	31.085	6.7895	65	6	0	18.0795	0.0142912	481.756	17.249	6172
Q9SMU8	Q9SMU8	PER34 ARATH Peroxidase 34 OS Arabidopsis thaliana GN PER34 PE 1 SV 1	38807	7.5005	3320.41	12	24	20.9632	7.9216	60	6	0	14.3957	0.0148861	441.514	17.145	7206
O04311	O04311	O04311 ARATH AT3G16450 protein OS Arabidopsis thaliana GN T02O04 5 PE 1 SV 1	32002	4.895	789.904	9	21	28.6667	7.7344	45	5	0	17.8545	0.0192377	492.149	15.7599	16680
P0CB23	P0CB23	Y4862 ARATH Uncharacterized protein At4g38062 OS Arabidopsis thaliana GN At4g38062 PE 2 SV 1	122632	4.8759	107.735	9	140	9.7143	14.1557	39	8	0	28.151	0.0217111	126.049	15.4673	11563
P01966	P01966	HBA BOVIN Hemoglobin subunit alpha OS Bos taurus GN HBA PE 1 SV 2	15174	9.1221	9781.34	18	10	48.5915	7.2657	146	5	0	11.5235	0.0125563	1000	15.1844	54297
O49485	O49485	O49485 ARATH D 3 phosphoglycerate dehydrogenase OS Arabidopsis thaliana GN AT4g34200 PE 1 SV 1	63285	6.1366	991.71	10	37	28.524	10.301	49	10	0	20.1498	0.0247238	237.514	15.0406	12823
O80852	O80852	GSTF9 ARATH Glutathione S transferase F9 OS Arabidopsis thaliana GN GSTF9 PE 1 SV 1	24130	6.1827	8122.25	9	13	28.8372	5.9045	89	4	0	11.781	0.0176847	613.586	14.8156	4983
O23254	O23254	O23254 ARATH Serine hydroxymethyltransferase OS Arabidopsis thaliana GN dl3005c PE 2 SV 1	51685	6.8654	210.14	10	32	14.4374	9.1549	45	7	1	20.3749	0.0216278	281.737	14.5709	12772
Q9C525	Q9C525	BGL21 ARATH Beta glucosidase 21 OS Arabidopsis thaliana GN BGLU21 PE 2 SV 1	59625	6.5768	403.896	16	43	24.0458	7.6113	66	8	0	15.1839	0.0243868	241.188	14.3902	1229
Q8RYD5	Q8RYD5	Q8RYD5 ARATH Isocitrate dehydrogenase NADP OS Arabidopsis thaliana GN IDH PE 2 SV 1	45697	6.1124	1460.83	11	36	21.7073	6.0823	60	9	1	15.8064	0.0185522	311.455	14.2417	39218
Q9SYT0	Q9SYT0	ANXD1 ARATH Annexin D1 OS Arabidopsis thaliana GN ANN1 PE 1 SV 1	36181	5.048	590.558	6	26	22.082	11.2942	34	6	0	18.5449	0.0230048	385.671	13.9627	652
Q43348	Q43348	INVA3 ARATH Acid beta fructofuranosidase 3 vacuolar OS Arabidopsis thaliana GN BFRUCT3 PE 1 SV 1	72183	5.1954	157.432	6	36	12.5	8.8212	21	4	1	20.9174	0.0267279	192.638	13.9139	5490
P24102	P24102	PER22 ARATH Peroxidase 22 OS Arabidopsis thaliana GN PER22 PE 1 SV 2	38084	5.5626	1665.92	23	22	26.9341	6.5908	104	8	1	15.4816	0.0191953	343.407	13.0867	7193
Q9SJL8	Q9SJL8	METK3 ARATH S adenosylmethionine synthase 3 OS Arabidopsis thaliana GN METK3 PE 1 SV 1	42470	5.7171	1391.69	8	35	13.8462	6.3479	47	4	0	17.5789	0.0131074	287.171	12.2041	6232
Q9C8Y9	Q9C8Y9	BGL22 ARATH Beta glucosidase 22 OS Arabidopsis thaliana GN BGLU22 PE 2 SV 1	59743	6.7892	635.995	14	42	15.458	6.2689	59	6	0	16.9457	0.0242916	199.089	11.9017	1230
Q0WW26	Q0WW26	COPG ARATH Coatomer subunit gamma OS Arabidopsis thaliana GN At4g34450 PE 1 SV 2	98428	4.8746	151.521	5	80	8.0135	10.2653	17	4	0	21.6314	0.0233091	118.331	11.6545	2220
Q9LMU2	Q9LMU2	Q9LMU2 ARATH At1g17860 F2H15 8 OS Arabidopsis thaliana GN F2H15 9 PE 2 SV 1	22067	8.9669	3177.03	1	16	7.6531	1.1079	13	1	0	14.6744	0.00816207	469.924	10.3767	18761
Q1H583	Q1H583	GDL18 ARATH GDSL esterase lipase At1g54000 OS Arabidopsis thaliana GN At1g54000 PE 2 SV 1	43166	6.7158	386.001	7	24	27.8772	6.1892	29	6	0	16.5362	0.0227129	198.492	8.5737	4596
C0Z2R2	C0Z2R2	C0Z2R2 ARATH AT4G30190 protein OS Arabidopsis thaliana GN AT4G30190 PE 2 SV 1	89644	9.074	104.883	6	72	9.3137	8.8747	25	5	1	22.2867	0.0168336	94.373	8.4654	36347
P48491	P48491	TPIS ARATH Triosephosphate isomerase cytosolic OS Arabidopsis thaliana GN CTIMC PE 1 SV 2	27152	5.2224	1385	7	20	27.9528	6.7764	45	4	0	14.8172	0.0210268	304.093	8.2619	10396
RANDOM13776	RANDOM13776	Random Sequence 13776	68115	8.3787	226.516	8	43	16.2295	8.8809	40	7	1	22.8665	0.0192097	115.844	7.8959	68073
Q8LBV2	Q8LBV2	Q8LBV2 ARATH Major latex protein MLP149 putative OS Arabidopsis thaliana PE 2 SV 1	20332	6.6042	135.137	9	11	10.5556	6.0263	58	2	0	13.3099	0.0128368	403.424	7.8027	38752
P24101	P24101	PER33 ARATH Peroxidase 33 OS Arabidopsis thaliana GN PER33 PE 1 SV 1	38916	6.457	3168.97	13	21	24.8588	6.5564	78	7	0	16.907	0.0227688	198.733	7.739	7205
P47998	P47998	CYSK1 ARATH Cysteine synthase OS Arabidopsis thaliana GN OASA1 PE 1 SV 2	33783	5.8065	502.669	4	26	15.8385	3.2095	23	4	0	18.1848	0.0223678	228.859	7.7366	2602
A8MRZ7	A8MRZ7	A8MRZ7 ARATH Translational initiation factor 4A 1 OS Arabidopsis thaliana GN EIF4A1 PE 3 SV 1	45671	5.8475	133.098	2	39	8.209	1.2685	10	2	0	14.5367	0.0255303	168.487	7.7	20833
Q42406	Q42406	CP18D ARATH Peptidyl prolyl cis trans isomerase CYP18 4 OS Arabidopsis thaliana GN CYP18 4 PE 1 SV 1	18366	8.9852	1271.36	3	13	27.3256	7.3829	19	3	0	17.0388	0.0227365	418.658	7.6941	2247
P30184	P30184	AMPL1 ARATH Leucine aminopeptidase 1 OS Arabidopsis thaliana GN PM25 PE 1 SV 1	54475	5.5543	744.004	6	39	23.4615	6.4616	29	5	0	20.3166	0.0177161	140.783	7.674	614
Q94A28	Q94A28	ACO3M ARATH Aconitate hydratase 3 mitochondrial OS Arabidopsis thaliana GN ACO3 PE 1 SV 3	108413	6.7258	245.598	7	68	11.9598	11.5153	31	7	1	17.3241	0.0170501	70.2724	7.6232	295
P53492	P53492	ACT7 ARATH Actin 7 OS Arabidopsis thaliana GN ACT7 PE 1 SV 1	41708	5.1583	645.893	8	35	25.1989	8.0189	49	6	0	17.3166	0.0229742	171.58	7.161	317
F4HSX9	F4HSX9	F4HSX9 ARATH Tetratricopeptide repeat domain containing protein OS Arabidopsis thaliana GN At1g27500	71139	4.743	106.281	2	47	10	13.1365	6	2	0	24.7373	0.0197628	98.2907	6.9968	32644
P41916	P41916	RAN1 ARATH GTP binding nuclear protein Ran 1 OS Arabidopsis thaliana GN RAN1 PE 1 SV 1	25259	6.4153	197.106	2	18	9.9548	2.1865	8	2	0	21.3701	0.0171323	269.222	6.8048	8755
RANDOM38947	RANDOM38947	Random Sequence 38947	62496	5.4267	128.152	4	36	15.1625	11.6331	15	3	0	25.9036	0.0185615	105.618	6.5933	93244
Q56WD9	Q56WD9	THIK2 ARATH 3 ketoacyl CoA thiolase 2 peroxisomal OS Arabidopsis thaliana GN PED1 PE 1 SV 2	48548	8.3549	221.05	4	31	16.8831	14.4699	19	4	1	18.5992	0.0241425	130.916	6.3597	10281
RANDOM23722	RANDOM23722	Random Sequence 23722	72729	9.3027	151.11	6	49	9.9693	4.4633	36	6	0	17.6818	0.0224379	87.3708	6.3585	78019
Q9LYR4	Q9LYR4	Q9LYR4 ARATH Putative transaldolase OS Arabidopsis thaliana GN T22N19 70 PE 2 SV 1	47669	6.0218	193.268	5	38	12.3288	7.0783	20	4	0	14.6861	0.0233014	127.906	6.101	19001
Q94CE5	Q94CE5	GATP ARATH Gamma aminobutyrate transaminase POP2 mitochondrial OS Arabidopsis thaliana GN POP2 PE 1	55152	7.9094	553.809	3	34	18.6508	6.3165	16	3	0	18.7272	0.0223818	109.957	6.0683	4547
Q9LZ45	Q9LZ45	H2B9 ARATH Histone H2B 9 OS Arabidopsis thaliana GN At5g02570 PE 1 SV 3	14535	10.5192	5597.23	4	13	26.5152	7.7502	30	3	0	14.966	0.0166965	416.97	6.0645	5125
B9DHQ7	B9DHQ7	B9DHQ7 ARATH AT4G01850 protein Fragment OS Arabidopsis thaliana GN AT4G01850 PE 2 SV 1	33649	8.1674	1193.12	9	26	28.4314	7.7874	42	5	1	19.2803	0.0136525	178.006	5.9935	34111
Q8LED9	Q8LED9	CXE16 ARATH Probable carboxylesterase 16 OS Arabidopsis thaliana GN CXE16 PE 2 SV 1	49337	7.8565	150.187	6	36	23.991	13.9707	30	5	0	22.8486	0.0181961	118.632	5.8566	2568
Q96511	Q96511	PER69 ARATH Peroxidase 69 OS Arabidopsis thaliana GN PER69 PE 1 SV 1	35656	9.6226	268.312	3	26	17.5227	2.7629	20	3	1	17.3603	0.0215428	163.172	5.8218	7244
O23349	O23349	O23349 ARATH Amine oxidase OS Arabidopsis thaliana GN dl3510w PE 1 SV 1	73736	9.0939	146.558	3	46	8.9231	7.0068	8	2	0	17.1806	0.0152709	78.5528	5.7959	13798
RANDOM11728	RANDOM11728	Random Sequence 11728	75182	7.3726	202.197	4	58	13.9053	9.1438	19	4	0	21.7269	0.0218895	75.7627	5.6996	66025
RANDOM46807	RANDOM46807	Random Sequence 46807	32939	7.6492	323.576	3	25	7.7441	8.2394	14	2	0	16.5752	0.0194124	171.911	5.6663	101104
Q9SA73	Q9SA73	Q9SA73 ARATH At1g30580 OS Arabidopsis thaliana GN T5I8 3 PE 2 SV 1	44443	6.3609	432.386	4	32	10.4061	10.3816	21	3	0	21.8131	0.0231403	118.276	5.2599	13198
Q9SRH6	Q9SRH6	HIR3 ARATH Hypersensitive induced response protein 3 OS Arabidopsis thaliana GN HIR3 PE 1 SV 1	31301	5.5098	907.271	4	30	15.7895	6.8802	19	3	0	18.6276	0.0251662	166.841	5.2256	5245
B6EUC8	B6EUC8	B6EUC8 ARATH Beta fructofuranosidase insoluble isoenzyme CWINV3 OS Arabidopsis thaliana GN FRUCT5 P	62658	5.4108	95.6293	9	44	19.6396	9.744	33	6	0	24.2448	0.0301487	82.3759	5.1648	19323
O04499	O04499	PMG1 ARATH 2 3 bisphosphoglycerate independent phosphoglycerate mutase 1 OS Arabidopsis thaliana GN	60541	5.1687	118.373	5	43	21.3645	2.5006	20	5	0	23.6202	0.026613	84.6953	5.1308	7582
Q9FWR4	Q9FWR4	DHAR1 ARATH Glutathione S transferase DHAR1 mitochondrial OS Arabidopsis thaliana GN DHAR1 PE 1 SV	23626	5.4917	121.633	2	16	13.1455	5.5841	11	2	0	19.6956	0.0212107	205.076	4.8482	2993
Q8L7D3	Q8L7D3	Q8L7D3 ARATH Putative uncharacterized protein not annotated OS Arabidopsis thaliana GN not annotated	34193	4.403	103.053	1	20	6.6879	12.1684	4	1	0	20.8435	0.0083039	138.372	4.7344	16838
B9DG17	B9DG17	B9DG17 ARATH 40S ribosomal protein Sa 1 OS Arabidopsis thaliana GN P40 PE 2 SV 1	31960	4.8344	356.411	3	17	17.3469	8.1187	10	3	0	29.1586	0.0169053	144.706	4.6279	26116
P29197	P29197	CH60A ARATH Chaperonin CPN60 mitochondrial OS Arabidopsis thaliana GN CPN60 PE 1 SV 2	61242	5.4836	153.784	5	51	18.0243	8.4153	24	5	1	21.5479	0.0187225	72.8579	4.4648	1904
Q9LKR3	Q9LKR3	MD37A ARATH Mediator of RNA polymerase II transcription subunit 37a OS Arabidopsis thaliana GN MED37	73583	4.8922	937.337	8	62	15.0972	7.8088	56	7	0	18.578	0.0167813	59.9396	4.4133	6154
O49006	O49006	PME3 ARATH Pectinesterase pectinesterase inhibitor 3 OS Arabidopsis thaliana GN PME3 PE 2 SV 2	64215	9.1002	512.324	6	49	19.5946	6.7078	31	5	0	18.111	0.0195579	67.564	4.3414	7546
RANDOM4808	RANDOM4808	Random Sequence 4808	41156	4.6274	94.7405	2	27	4.9046	13.5533	10	2	0	21.9381	0.0274116	104.869	4.3071	59105
Q9SAJ4	Q9SAJ4	Q9SAJ4 ARATH Phosphoglycerate kinase OS Arabidopsis thaliana GN T8K14 3 PE 1 SV 1	42105	5.3348	192.595	3	29	5.985	4.7917	12	2	0	11.4183	0.0211474	100.831	4.2482	14609
P42763	P42763	ERD14 ARATH Dehydrin ERD14 OS Arabidopsis thaliana GN ERD14 PE 1 SV 1	20773	5.2414	472.827	4	19	28.1081	6.9339	18	3	0	22.917	0.0192583	203.592	4.2319	3389
RANDOM36155	RANDOM36155	Random Sequence 36155	28512	6.2375	109.31	2	17	10.3846	5.4029	11	2	0	20.4524	0.0337286	145.333	4.1464	90452
Q9SJ36	Q9SJ36	RS172 ARATH 40S ribosomal protein S17 2 OS Arabidopsis thaliana GN RPS17B PE 2 SV 3	15941	10.4681	585.253	1	10	8.5714	3.0965	7	1	0	10.7173	0.00707388	258.292	4.1202	9350
P48641	P48641	GSHRC ARATH Glutathione reductase cytosolic OS Arabidopsis thaliana GN At3g24170 PE 2 SV 1	53836	6.362	241.033	3	27	14.2285	7.263	15	3	0	16.7626	0.0196872	75.0599	4.0435	4964
Q9ASS3	Q9ASS3	Q9ASS3 ARATH 60S ribosomal protein like OS Arabidopsis thaliana GN At5g02870 PE 2 SV 1	34334	10.7122	523.804	9	18	17.5896	7.0824	56	4	0	18.5562	0.0218244	113.081	3.8851	19972
Q93VG5	Q93VG5	RS81 ARATH 40S ribosomal protein S8 1 OS Arabidopsis thaliana GN RPS8A PE 2 SV 1	24978	10.7358	199.662	2	18	13.0631	5.8517	17	2	0	16.9973	0.0180955	148.867	3.7207	9398
Q6LAE1	Q6LAE1	Q6LAE1 ARATH Mitochondrial ribosomal protein S13 Fragment OS Arabidopsis thaliana PE 2 SV 1	8807	10.1708	2895.85	2	9	25.3165	7.8018	16	1	0	14.4404	0.0175567	402.439	3.5469	45754
Q9S9N1	Q9S9N1	HSP7E ARATH Heat shock 70 kDa protein 5 OS Arabidopsis thaliana GN HSP70 5 PE 2 SV 1	70870	5.1178	887.307	8	50	12.5387	7.6919	51	7	1	19.8566	0.0174152	48.9665	3.4724	5344
RANDOM39953	RANDOM39953	Random Sequence 39953	50787	8.4543	115.329	5	38	10.917	4.7343	17	4	0	17.8572	0.0210724	67.0089	3.4053	94250
P42761	P42761	GSTFA ARATH Glutathione S transferase F10 OS Arabidopsis thaliana GN GSTF10 PE 1 SV 3	24214	5.3524	863.57	2	15	20	2.3057	17	2	0	20.5826	0.0153769	135.818	3.2909	4984
O82359	O82359	O82359 ARATH Diacylglycerol kinase like protein OS Arabidopsis thaliana GN At2g46090 PE 2 SV 1	39630	8.5573	104.832	2	28	14.8352	12.259	6	2	0	34.2418	0.044679	82.4805	3.2708	16585
RANDOM23495	RANDOM23495	Random Sequence 23495	54873	7.0056	148.16	3	39	4.0404	5.5309	23	2	0	21.3317	0.0198385	58.223	3.1969	77792
Q8W4H8	Q8W4H8	GDL19 ARATH GDSL esterase lipase At1g54010 OS Arabidopsis thaliana GN At1g54010 PE 1 SV 1	43115	8.0625	569.423	4	27	16.0622	5.3681	15	3	0	16.6876	0.0146442	73.6136	3.1759	4597
Q9STI6	Q9STI6	GAE5 ARATH UDP glucuronate 4 epimerase 5 OS Arabidopsis thaliana GN GAE5 PE 2 SV 1	48134	10.2054	343.144	3	33	16.9725	8.3432	12	3	0	24.2323	0.0281114	65.6501	3.162	4475
F4ID64	F4ID64	F4ID64 ARATH Peroxiredoxin 2B OS Arabidopsis thaliana GN TPX1 PE 4 SV 1	13037	5.4066	1713.23	2	7	42.9752	6.4595	11	2	0	19.8347	0.016763	236.341	3.0834	32717
F4KHF4	F4KHF4	F4KHF4 ARATH 3 oxoacyl acyl carrier protein synthase I OS Arabidopsis thaliana GN KAS I PE 3 SV 1	52061	8.1879	119.072	5	32	15.9509	6.9995	17	5	0	23.5895	0.0163817	56.9064	2.9645	37154
RANDOM46845	RANDOM46845	Random Sequence 46845	35888	8.9733	134.822	4	27	17.6292	9.4863	17	4	0	19.0891	0.0213923	81.297	2.9195	101142
Q56YW8	Q56YW8	Q56YW8 ARATH Putative aspartic proteinase OS Arabidopsis thaliana GN At1g11910 PE 2 SV 1	21906	4.3641	377.857	3	15	25.8537	15.6676	22	3	0	18.1839	0.0156016	132.454	2.9036	36161
Q9LW00	Q9LW00	MBD11 ARATH Methyl CpG binding domain containing protein 11 OS Arabidopsis thaliana GN MBD11 PE 1 SV	27625	4.6591	119.442	6	33	25.1968	9.2003	21	5	0	24.4785	0.0174457	104.097	2.8774	6103
Q9SID0	Q9SID0	SCRK1 ARATH Probable fructokinase 1 OS Arabidopsis thaliana GN At2g31390 PE 2 SV 1	35253	5.1513	545.179	3	27	18.4615	7.0828	15	3	0	15.8145	0.0180656	79.9262	2.8194	9610
RANDOM29895	RANDOM29895	Random Sequence 29895	32491	8.7413	112.118	3	29	12.2807	10.6296	10	3	0	23.3954	0.0226061	83.8072	2.7248	84192
RANDOM15198	RANDOM15198	Random Sequence 15198	49464	4.9059	136.738	3	33	14.1892	10.1037	10	3	0	25.8517	0.0189429	49.6674	2.4583	69495
Q9ZVX8	Q9ZVX8	PIP28 ARATH Probable aquaporin PIP2 8 OS Arabidopsis thaliana GN PIP2 8 PE 1 SV 1	29481	9.0509	642.781	2	16	22.6619	3.4667	17	2	1	14.4099	0.0286528	79.6097	2.3485	7403
Q9M880	Q9M880	STAD4 ARATH Acyl acyl carrier protein desaturase 4 chloroplastic OS Arabidopsis thaliana GN S ACP	46127	5.8021	103.305	3	37	9.1811	7.2016	13	3	0	23.1763	0.0163817	48.2343	2.2263	9973
RANDOM29683	RANDOM29683	Random Sequence 29683	111404	6.2221	94.1377	2	68	4.2596	8.8084	8	2	0	28.8779	0.019627	19.7159	2.1957	83980
RANDOM14674	RANDOM14674	Random Sequence 14674	30005	7.0627	139.241	4	32	22.7612	9.0142	17	4	0	20.4407	0.0215991	71.7	2.1527	68971
B9DHR6	B9DHR6	B9DHR6 ARATH AT1G20620 protein Fragment OS Arabidopsis thaliana GN AT1G20620 PE 2 SV 1	17169	9.9615	258.949	3	8	13.1034	2.6637	14	2	0	17.2877	0.012291	125.177	2.1506	45164
Q9LHA8	Q9LHA8	MD37C ARATH Probable mediator of RNA polymerase II transcription subunit 37c OS Arabidopsis thaliana	71057	4.9444	877.652	8	52	14.3077	9.6216	54	7	0	18.7828	0.0173644	29.4588	2.0946	6156
F4K5T2	F4K5T2	CGL ARATH Bifunctional cystathionine gamma lyase cysteine synthase OS Arabidopsis thaliana GN DES1 P	34304	5.4736	121.473	6	24	23.5294	3.6788	21	4	1	21.4046	0.0193982	60.5287	2.0777	1901
P51414	P51414	RL261 ARATH 60S ribosomal protein L26 1 OS Arabidopsis thaliana GN RPL26A PE 2 SV 2	16934	11.2154	143.268	1	10	8.2192	6.7092	7	1	0	12.2842	0.0192242	118.653	2.0105	9081
Q8GWA5	Q8GWA5	Q8GWA5 ARATH Putative actin OS Arabidopsis thaliana GN At2g42170 PE 1 SV 1	37058	4.7545	448.783	4	28	13.6778	8.5624	25	3	0	22.5015	0.0215505	52.9658	1.9641	19587
Q9FUA9	Q9FUA9	Q9FUA9 ARATH PRLI interacting factor F Fragment OS Arabidopsis thaliana PE 2 SV 1	19170	5.2681	772.253	5	11	56.0241	12.7754	22	4	0	24.3118	0.0172484	99.4633	1.908	31238
Q9SN86	Q9SN86	MDHP ARATH Malate dehydrogenase chloroplastic OS Arabidopsis thaliana GN At3g47520 PE 1 SV 1	42379	8.755	111.884	5	31	20.8437	4.9615	16	5	0	24.49	0.0209184	42.4688	1.8009	6174
F4KGU2	F4KGU2	F4KGU2 ARATH 40S ribosomal protein S6 2 OS Arabidopsis thaliana GN EMB3010 PE 4 SV 1	22083	11.2991	219.823	1	14	8.6294	3.0562	4	1	0	10.6489	0.0125099	76.1719	1.6832	43963
P51407	P51407	RLA21 ARATH 60S acidic ribosomal protein P2 1 OS Arabidopsis thaliana GN RPP2A PE 2 SV 2	11444	4.3427	599.635	4	15	65.2174	5.2769	15	3	0	18.6573	0.0171838	146.503	1.6777	9144
Q8LAM1	Q8LAM1	Q8LAM1 ARATH Putative lectin OS Arabidopsis thaliana PE 2 SV 1	32106	4.9858	942.769	6	23	23	7.4551	35	5	0	17.2801	0.0220174	51.5409	1.6558	38559
A8MR07	A8MR07	A8MR07 ARATH Pyruvate kinase OS Arabidopsis thaliana GN At3g52990 PE 2 SV 1	51857	6.2417	393.359	4	30	12.4473	5.1731	19	3	0	22.6037	0.0163891	30.5267	1.584	19250
F4JJC7	F4JJC7	F4JJC7 ARATH Uncharacterized protein OS Arabidopsis thaliana GN At4g15053 PE 4 SV 1	46506	8.5311	128.083	3	33	13.3995	12.7518	10	3	0	19.9845	0.0177121	33.3361	1.5514	47316
Q9LYR3	Q9LYR3	Q9LYR3 ARATH Ubiquinol cytochrome c reductase iron sulfur subunit OS Arabidopsis thaliana GN T22N19	26236	7.2537	111.405	3	19	25.8333	8.0502	12	3	0	21.4046	0.0307811	57.6973	1.5147	36211
P61837	P61837	PIP11 ARATH Aquaporin PIP1 1 OS Arabidopsis thaliana GN PIP1 1 PE 1 SV 1	30668	9.252	637.9	2	19	19.2308	10.6433	15	2	0	19.4764	0.0277857	48.9031	1.5008	7391
Q9M314	Q9M314	Q9M314 ARATH AT3g61540 F2A19 140 OS Arabidopsis thaliana GN F2A19 140 PE 2 SV 1	57548	6.9468	115.799	4	41	10.0971	15.9812	14	3	0	28.7564	0.0238107	25.097	1.4452	18388
Q9FWR7	Q9FWR7	Q9FWR7 ARATH F14P1 4 protein OS Arabidopsis thaliana GN F14P1 4 PE 4 SV 1	39822	6.9016	100.576	4	29	21.7765	10.1578	15	4	1	25.0967	0.0178347	33.5223	1.3358	36798
Q9FF53	Q9FF53	PIP24 ARATH Probable aquaporin PIP2 4 OS Arabidopsis thaliana GN PIP2 4 PE 1 SV 1	30931	8.0858	661.12	3	22	21.6495	8.7676	20	3	0	22.1507	0.0286856	37.8905	1.1728	7399
P23686	P23686	METK1 ARATH S adenosylmethionine synthase 1 OS Arabidopsis thaliana GN SAM1 PE 1 SV 2	43130	5.4095	903.489	9	34	16.285	6.6236	43	5	1	19.4863	0.0128442	26.6549	1.1504	6230
RANDOM22282	RANDOM22282	Random Sequence 22282	49846	6.9091	102.687	7	39	12.5858	6.5563	20	4	0	18.7183	0.0253577	22.0418	1.0969	76579
RANDOM32598	RANDOM32598	Random Sequence 32598	24147	9.4186	120.371	2	16	10.1852	2.6339	5	1	0	12.2353	0.0163424	42.9	1.0366	86895
Q6LAD9	Q6LAD9	Q6LAD9 ARATH LAMININ RECEPTOR Fragment OS Arabidopsis thaliana PE 2 SV 1	8875	9.9937	461.15	4	6	46.0526	10.2464	13	3	0	17.1758	0.0197856	115.488	1.0257	41872
C0Z2N6	C0Z2N6	C0Z2N6 ARATH AT2G21660 protein OS Arabidopsis thaliana GN AT2G21660 PE 2 SV 1	14896	4.9506	309.744	2	16	18.3007	7.2616	7	2	0	20.4913	0.0150817	63.8078	0.9511	32160
RANDOM22127	RANDOM22127	Random Sequence 22127	34357	5.4778	94.0573	4	22	23.127	9.0241	12	4	0	19.6336	0.0196103	27.2146	0.9356	76424
B0LYM3	B0LYM3	B0LYM3 ARATH Beta glucosidase 1 Fragment OS Arabidopsis thaliana GN BGL1 PE 3 SV 1	11328	6.3243	255.811	5	11	14.7059	4.5168	12	2	0	13.2344	0.024733	82.398	0.9341	36967
Q9S757	Q9S757	CYSC1 ARATH Bifunctional L 3 cyanoalanine synthase cysteine synthase C1 mitochondrial OS Arabidopsi	39901	8.79	134.925	5	34	27.9891	9.8594	23	5	1	29.2865	0.0234538	21.3482	0.8524	2601
RANDOM28422	RANDOM28422	Random Sequence 28422	21524	5.523	148.97	4	13	45.2736	5.7454	21	4	1	22.1779	0.0253837	31.4552	0.6775	82719
Q0WNZ5	Q0WNZ5	Q0WNZ5 ARATH 5 methyltetrahydropteroyltriglutamate homocysteine methyltransferase OS Arabidopsis th	90536	8.0378	263.956	3	60	5.1724	6.5656	15	2	0	22.8086	0.0202627	6.4518	0.5845	13474
B9DFR9	B9DFR9	B9DFR9 ARATH AT2G45960 protein OS Arabidopsis thaliana GN PIP1B PE 2 SV 1	29113	9.0965	674.819	2	19	21.1679	10.1585	15	2	0	18.0919	0.0241908	16.201	0.472	14868
P57106	P57106	MDHC2 ARATH Malate dehydrogenase cytoplasmic 2 OS Arabidopsis thaliana GN At5g43330 PE 2 SV 1	35652	6.349	1696.36	9	28	26.2048	8.0552	53	5	1	16.6296	0.0130905	12.5788	0.4488	6169
RANDOM12572	RANDOM12572	Random Sequence 12572	38132	8.5763	124.293	3	28	19.186	7.4088	9	3	0	18.8687	0.0204812	11.4778	0.438	66869
P29513	P29513	TBB5 ARATH Tubulin beta 5 chain OS Arabidopsis thaliana GN TUBB5 PE 2 SV 1	50310	4.4694	139.501	5	31	12.6949	7.4039	16	4	0	19.5697	0.0177108	6.4665	0.3255	10193
Q9SLM6	Q9SLM6	GSTF3 ARATH Glutathione S transferase F3 OS Arabidopsis thaliana GN GSTF3 PE 1 SV 1	24105	6.2736	210.187	11	18	18.8679	8.8804	38	5	0	18.7252	0.0160593	6.5215	0.1573	4977
Q39196	Q39196	PIP14 ARATH Probable aquaporin PIP1 4 OS Arabidopsis thaliana GN PIP1 4 PE 1 SV 1	30672	9.0579	642.135	2	19	17.4216	5.438	15	2	0	22.0304	0.0247202	2.8791	0.0884	7394
Q8GZK8	Q8GZK8	Q8GZK8 ARATH Actin 8 Fragment OS Arabidopsis thaliana PE 4 SV 1	9481	9.2556	474.613	3	9	56.8182	3.3874	10	3	0	27.3308	0.0205815	9.0116	0.0855	40240
Q8GZH2	Q8GZH2	Q8GZH2 ARATH Actin 8 Fragment OS Arabidopsis thaliana PE 4 SV 1	9479	8.2379	486.432	3	9	56.8182	7.2553	11	3	0	17.0326	0.0213506	3.9709	0.0377	49329
C0Z355	C0Z355	C0Z355 ARATH AT1G56070 protein OS Arabidopsis thaliana GN AT1G56070 PE 2 SV 1	23606	6.1729	7102.07	8	15	36.6197	6.2077	61	6	0	15.9861	0.0173325	0		37599
Q56ZW5	Q56ZW5	Q56ZW5 ARATH NADP specific isocitrate dehydrogenase like protein Fragment OS Arabidopsis thaliana	9762	5.1304	5576.98	6	9	43.3333	4.7258	40	5	1	13.358	0.0148603	0		36162
C0Z2I5	C0Z2I5	C0Z2I5 ARATH AT3G08580 protein OS Arabidopsis thaliana GN AT3G08580 PE 2 SV 1	17421	9.9166	5450.29	7	14	33.3333	3.5471	82	2	1	17.2162	0.0153458	0		39616
Q9LFF6	Q9LFF6	H2B8 ARATH Histone H2B 8 OS Arabidopsis thaliana GN At3g53650 PE 1 SV 3	15215	10.5456	5182.7	2	13	18.8406	4.6222	21	2	0	15.3977	0.0125503	0		5124
Q593N9	Q593N9	Q593N9 ARATH At1g04410 Fragment OS Arabidopsis thaliana GN At1g04410 PE 4 SV 1	13146	8.2385	4700.98	4	8	47.619	5.3481	24	3	0	13.4853	0.0224208	0		17343
Q56WY3	Q56WY3	Q56WY3 ARATH Putative uncharacterized protein At1g56070 OS Arabidopsis thaliana GN At1g56070 PE 2 SV	40133	5.4272	4178.28	11	31	31.6804	6.7818	69	8	0	18.8898	0.014946	0		39976
F4JUT8	F4JUT8	F4JUT8 ARATH Plasma membrane associated cation binding protein 1 OS Arabidopsis thaliana GN PCAP1 PE	18052	7.2502	4105.84	6	18	33.7349	6.7193	42	3	0	15.052	0.0198965	0		50000
B9DGZ4	B9DGZ4	B9DGZ4 ARATH AT1G13440 protein OS Arabidopsis thaliana GN AT1G13440 PE 2 SV 1	36848	6.7857	3155.54	18	26	38.7574	6.018	203	10	3	13.2681	0.0164794	0		33720
Q9ZVS4	Q9ZVS4	Q9ZVS4 ARATH Aspartyl protease like protein OS Arabidopsis thaliana GN F15K9 17 PE 2 SV 1	45688	8.6783	2980.78	16	28	27.0208	8.0053	112	8	1	15.5672	0.0177851	0		18873
Q0WNN2	Q0WNN2	Q0WNN2 ARATH Putative cytosolic factor protein Fragment OS Arabidopsis thaliana GN At1g72150 PE 2	15602	4.3815	2610.86	7	28	51.773	6.3294	34	4	0	14.6649	0.0162231	0		53366
C0Z255	C0Z255	C0Z255 ARATH AT4G23670 protein OS Arabidopsis thaliana GN AT4G23670 PE 4 SV 1	11615	7.5862	2583.78	5	5	30.6931	8.0654	73	1	0	11.9913	0.0213915	0		31980
A8MQP1	A8MQP1	A8MQP1 ARATH Adenosylhomocysteinase 1 OS Arabidopsis thaliana GN MEE58 PE 3 SV 1	35508	4.8624	2550.81	11	27	29.5385	8.5339	83	7	0	14.8759	0.0192033	0		18986
Q9SIJ8	Q9SIJ8	Q9SIJ8 ARATH Adenine nucleotide alpha hydrolases like protein OS Arabidopsis thaliana GN RD2 PE 2 SV	20574	5.2978	2249.37	2	19	16.5775	12.7548	12	2	0	18.7974	0.0160785	0		18131
B9DHY6	B9DHY6	B9DHY6 ARATH AT1G78900 protein Fragment OS Arabidopsis thaliana GN AT1G78900 PE 2 SV 1	51344	5.7059	1853.11	16	47	29.5896	6.5615	70	11	2	15.8443	0.0166661	0		31949
Q42277	Q42277	Q42277 ARATH Tonoplast intrinsic protein Fragment OS Arabidopsis thaliana PE 2 SV 1	12189	8.8109	1846.2	2	8	38.4615	3.676	16	2	0	14.3313	0.0297287	0		35219
F4JUT9	F4JUT9	F4JUT9 ARATH Plasma membrane associated cation binding protein 1 OS Arabidopsis thaliana GN PCAP1 PE	18977	10.3231	1621.48	5	16	20.3593	5.0473	30	2	0	17.2873	0.0251711	0		50954
F4JB06	F4JB06	F4JB06 ARATH Ribosomal protein S5 Elongation factor G III V family protein OS Arabidopsis thaliana G	85149	5.2998	1505.35	8	60	12.3859	10.5249	56	8	1	19.3774	0.0150323	0		32503
F4JTV5	F4JTV5	F4JTV5 ARATH Adenosylhomocysteinase 1 OS Arabidopsis thaliana GN MEE58 PE 3 SV 1	39993	6.0035	1466.14	13	27	31.3187	10.1112	81	8	0	15.3004	0.0177185	0		51827
Q93ZL9	Q93ZL9	Q93ZL9 ARATH AT3g18780 MVE11 16 OS Arabidopsis thaliana PE 2 SV 1	38596	6.0117	1462.54	8	32	22.5146	9.5076	51	6	0	14.2374	0.0220446	0		51983
B3H6D7	B3H6D7	B3H6D7 ARATH Fructose bisphosphate aldolase OS Arabidopsis thaliana GN At2g36460 PE 3 SV 1	28701	8.3736	1457.19	6	19	36.7041	6.6826	42	6	0	19.1539	0.0163378	0		14410
F4K007	F4K007	F4K007 ARATH Luminal binding protein 2 OS Arabidopsis thaliana GN BIP2 PE 3 SV 1	67358	4.9924	1264.45	7	58	13.2137	8.0185	57	6	0	17.5938	0.016924	0		51671
F4KCE5	F4KCE5	F4KCE5 ARATH Heat shock 70kDa protein 1 8 OS Arabidopsis thaliana GN HSC70 1 PE 3 SV 1	57200	4.8069	1247.54	16	42	33.0134	8.7702	100	14	2	21.6905	0.0189613	0		34508
Q56Z94	Q56Z94	Q56Z94 ARATH Putative mitochondrial processing peptidase OS Arabidopsis thaliana GN At3g02090 PE 4 S	12478	9.8447	1202.38	3	9	27.7778	4.3897	13	2	0	12.4452	0.00729357	0		38803
Q56WY7	Q56WY7	Q56WY7 ARATH Phosphoglycerate dehydrogenase like protein OS Arabidopsis thaliana GN At4g34200 PE 2 S	27425	4.6734	1074.2	5	15	30.1158	11.2482	22	5	0	17.8333	0.0297386	0		48432
Q9SEH3	Q9SEH3	RAD2C ARATH Ras related protein RABD2c OS Arabidopsis thaliana GN RABD2C PE 1 SV 1	22304	5.0905	1030.13	3	16	26.7327	3.1412	16	3	0	18.3923	0.0228765	0		8726
B9DHQ0	B9DHQ0	TBA5 ARATH Tubulin alpha 5 chain OS Arabidopsis thaliana GN TUBA5 PE 2 SV 2	49622	4.7752	977.567	7	33	16.4444	5.4492	44	5	0	17.8458	0.017678	0		10187
Q9C7X7	Q9C7X7	HSP7N ARATH Heat shock 70 kDa protein 18 OS Arabidopsis thaliana GN HSP70 18 PE 1 SV 1	68313	5.0349	975.378	11	49	20.0972	7.9215	70	10	1	21.6575	0.0165374	0		5350
Q944M3	Q944M3	Q944M3 ARATH Enolase OS Arabidopsis thaliana PE 2 SV 1	34891	5.2059	931.097	8	27	26.1538	6.5606	43	5	0	18.5782	0.0178173	0		48245
O65719	O65719	HSP7C ARATH Heat shock 70 kDa protein 3 OS Arabidopsis thaliana GN HSP70 3 PE 1 SV 1	71103	4.7708	908.767	13	54	22.8043	8.6616	82	11	0	22.7605	0.0185699	0		5343
Q9LUT2	Q9LUT2	METK4 ARATH S adenosylmethionine synthase 4 OS Arabidopsis thaliana GN METK4 PE 1 SV 1	42768	5.4153	888.437	8	35	11.1959	9.9863	39	4	0	20.6574	0.0109405	0		6233
Q94BN4	Q94BN4	Q94BN4 ARATH 5 methyltetrahydropteroyltriglutamate homocysteine methyltransferase OS Arabidopsis th	84557	6.0582	887.622	11	54	15.1634	5.7605	56	8	0	16.8042	0.0165163	0		35583
Q9SZN1	Q9SZN1	VATB2 ARATH V type proton ATPase subunit B2 OS Arabidopsis thaliana GN VHA B2 PE 2 SV 1	54270	4.8486	849.255	7	40	26.694	4.7081	51	7	1	16.7428	0.0208461	0		10869
A8MSF6	A8MSF6	A8MSF6 ARATH Aquaporin PIP1 3 OS Arabidopsis thaliana GN PIP1C PE 3 SV 1	22503	9.8945	846.24	1	11	16.3551	5.8103	12	1	0	16.1383	0.0264086	0		16530
C0Z2H6	C0Z2H6	C0Z2H6 ARATH AT1G07890 protein OS Arabidopsis thaliana GN AT1G07890 PE 2 SV 1	20905	4.8245	821.606	6	19	25.7895	5.4328	20	3	0	23.1482	0.0193519	0		45156
B9DGN3	B9DGN3	B9DGN3 ARATH AT2G27710 protein OS Arabidopsis thaliana GN AT2G27710 PE 4 SV 1	11436	4.4152	812.678	3	13	39.1304	3.7933	13	2	0	20.6569	0.0182305	0		42744
P43286	P43286	PIP21 ARATH Aquaporin PIP2 1 OS Arabidopsis thaliana GN PIP2 1 PE 1 SV 1	30454	8.5201	752.63	3	17	20.2091	3.002	22	3	0	14.4567	0.0274718	0		7396
B9DHB6	B9DHB6	B9DHB6 ARATH AT3G16400 protein OS Arabidopsis thaliana GN AT3G16400 PE 2 SV 1	51637	5.1757	715.393	6	36	11.2766	9.0635	31	4	0	15.9679	0.0202134	0		33730
F4JVC0	F4JVC0	F4JVC0 ARATH Glycine rich RNA binding protein 8 OS Arabidopsis thaliana GN CCR1 PE 4 SV 1	10223	4.4659	657.411	6	12	51.087	9.823	30	5	0	20.2894	0.0214686	0		32861
Q8GZI1	Q8GZI1	Q8GZI1 ARATH Actin 8 Fragment OS Arabidopsis thaliana PE 4 SV 1	9539	8.6618	644.536	4	9	57.9545	8.1223	13	4	0	13.8666	0.0261174	0		52514
C0Z2H0	C0Z2H0	C0Z2H0 ARATH AT5G60390 protein OS Arabidopsis thaliana GN AT5G60390 PE 2 SV 1	28811	9.9527	631.191	10	23	16.2264	6.1018	40	4	0	11.1427	0.0244451	0		51605
O04318	O04318	NSP3 ARATH Nitrile specifier protein 3 OS Arabidopsis thaliana GN NSP3 PE 2 SV 1	51200	4.862	621.951	3	35	5.9957	11.9977	24	2	0	16.296	0.0214551	0		6768
Q8RWH2	Q8RWH2	Q8RWH2 ARATH Isocitrate dehydrogenase NADP OS Arabidopsis thaliana GN At1g65930 PE 2 SV 1	45703	6.1111	578.81	6	36	16.0976	6.6834	32	5	1	16.9201	0.020611	0		37361
Q8LC43	Q8LC43	Q8LC43 ARATH Atpm24 1 glutathione S transferase OS Arabidopsis thaliana PE 2 SV 1	24035	6.0769	492.73	10	17	30.1887	8.6239	33	5	0	15.4828	0.0149052	0		37110
P53494	P53494	ACT4 ARATH Actin 4 OS Arabidopsis thaliana GN ACT4 PE 1 SV 1	41751	5.2397	490.783	7	35	16.1804	6.3142	40	5	1	19.31	0.0213125	0		315
Q8LFE1	Q8LFE1	Q8LFE1 ARATH Pyruvate kinase OS Arabidopsis thaliana PE 2 SV 1	57472	5.6982	472.181	4	38	16.6983	3.0671	21	4	0	24.1703	0.0171265	0		30521
Q84WM2	Q84WM2	Q84WM2 ARATH At3g15730 MSJ11 13 OS Arabidopsis thaliana PE 2 SV 1	59526	4.9462	470.205	6	42	16.0612	10.6121	28	6	1	18.3252	0.0161525	0		44565
Q42560	Q42560	ACO1 ARATH Aconitate hydratase 1 OS Arabidopsis thaliana GN ACO1 PE 1 SV 2	98089	5.946	441.856	3	65	4.4543	7.8454	17	2	0	13.9614	0.0178725	0		292
Q9FJU0	Q9FJU0	Q9FJU0 ARATH Malate dehydrogenase OS Arabidopsis thaliana GN At5g56720 PE 3 SV 1	36846	5.6836	386.476	2	32	10.3245	8.5417	16	2	1	16.6278	0.0163899	0		17267
Q56WE0	Q56WE0	Q56WE0 ARATH Heat shock protein 90 Fragment OS Arabidopsis thaliana GN At5g56010 PE 2 SV 1	42549	4.8587	377.82	9	31	22.252	8.1939	35	7	0	18.9087	0.0214066	0		41832
Q9SIE7	Q9SIE7	Q9SIE7 ARATH Expressed protein OS Arabidopsis thaliana GN At2g22170 PE 2 SV 1	20116	4.9475	371.233	5	11	10.3825	6.5987	14	2	0	15.3909	0.0234758	0		14481
P24636	P24636	TBB4 ARATH Tubulin beta 4 chain OS Arabidopsis thaliana GN TUBB4 PE 2 SV 2	49790	4.5652	354.159	4	30	9.6847	6.0004	15	3	0	21.6087	0.013116	0		10192
Q9LH19	Q9LH19	Q9LH19 ARATH Putative uncharacterized protein OS Arabidopsis thaliana GN At3g29570 PE 4 SV 1	36760	10.1909	317.659	4	10	25.9587	4.4383	15	3	0	19.7511	0.0133253	0		53062
Q8LDT6	Q8LDT6	Q8LDT6 ARATH Dolichyl di phosphooligosaccharide protein glycotransferase Oligosaccharyltransferase	48739	5.8768	297.616	4	30	12.5858	4.7777	17	3	0	16.0435	0.0223085	0		37272
Q96266	Q96266	GSTF8 ARATH Glutathione S transferase F8 chloroplastic OS Arabidopsis thaliana GN GSTF8 PE 2 SV 3	29213	8.9619	282.052	5	19	7.6046	7.5549	20	2	0	11.0592	0.0177797	0		4982
B9DHY1	B9DHY1	B9DHY1 ARATH AT3G14067 protein Fragment OS Arabidopsis thaliana GN AT3G14067 PE 2 SV 1	62546	6.174	267.185	2	32	8.3195	6.0491	11	2	0	15.6921	0.014548	0		31948
Q0WWL2	Q0WWL2	Q0WWL2 ARATH Glutamine synthetase OS Arabidopsis thaliana GN At1g66200 PE 2 SV 1	39208	4.9634	266.487	2	27	10.3933	6.5588	14	2	0	20.0232	0.0204006	0		39593
B9DGH8	B9DGH8	B9DGH8 ARATH AT3G60750 protein Fragment OS Arabidopsis thaliana GN AT3G60750 PE 2 SV 1	61171	5.1165	262.611	7	34	21.7544	8.7529	29	7	0	21.1455	0.0216371	0		31893
Q547G3	Q547G3	Q547G3 ARATH Putative initiation factor 5A OS Arabidopsis thaliana PE 2 SV 1	17129	5.489	251.1	2	17	31.4465	4.9173	10	2	0	11.5222	0.0152112	0		33090
G1C2S9	G1C2S9	G1C2S9 ARATH ATP synthase subunit alpha OS Arabidopsis thaliana GN atp1 PE 3 SV 1	54994	5.9387	249.792	5	39	16.9625	5.7652	27	4	0	17.0089	0.0191293	0		13472
Q8H173	Q8H173	RSSA2 ARATH 40S ribosomal protein Sa 2 OS Arabidopsis thaliana GN RPSaB PE 1 SV 2	30634	4.8239	214.161	2	20	14.2857	5.8443	8	2	0	22.5262	0.0145021	0		9406
Q08770	Q08770	RL102 ARATH 60S ribosomal protein L10 2 OS Arabidopsis thaliana GN RPL10B PE 2 SV 2	24893	10.8344	158.585	3	17	12.6697	9.77	11	3	0	23.5572	0.0216915	0		9051
Q94EZ0	Q94EZ0	Q94EZ0 ARATH Putative uncharacterized protein At2g46090 T3F17 26 OS Arabidopsis thaliana GN At2g460	25973	9.3759	153.924	2	19	23.0126	10.1221	7	2	0	23.7032	0.0217586	0		15391
P52410	P52410	KASC1 ARATH 3 oxoacyl acyl carrier protein synthase I chloroplastic OS Arabidopsis thaliana GN KA	50381	8.0098	145.208	6	30	18.1818	5.9114	19	5	0	26.1273	0.0185276	0		5585
O23473	O23473	O23473 ARATH Beta 1 3 glucanase class I OS Arabidopsis thaliana GN dl4170c PE 2 SV 1	33564	5.114	144.185	1	20	7.1895	2.9725	10	1	0	18.1783	0.0222103	0		20230
C0Z3B2	C0Z3B2	C0Z3B2 ARATH AT1G22530 protein OS Arabidopsis thaliana GN AT1G22530 PE 2 SV 1	60700	4.9955	132.984	5	58	12.6606	10.3582	18	5	0	19.0052	0.0177921	0		36337
P29514	P29514	TBB6 ARATH Tubulin beta 6 chain OS Arabidopsis thaliana GN TUBB6 PE 2 SV 1	50552	4.5079	131.675	4	31	8.0178	8.5698	10	3	0	17.6659	0.0175654	0		10194
B9DGT6	B9DGT6	B9DGT6 ARATH AT1G53310 protein OS Arabidopsis thaliana GN AT1G53310 PE 2 SV 1	110198	5.6459	127.942	6	93	8.5832	6.9818	25	6	0	21.4738	0.0227483	0		40025
F4KGH1	F4KGH1	F4KGH1 ARATH Annexin OS Arabidopsis thaliana GN ANNAT2 PE 3 SV 1	34851	5.7343	121.244	6	26	18.8742	9.8464	21	4	0	19.897	0.022074	0		33802
B9DI60	B9DI60	B9DI60 ARATH AT3G59760 protein Fragment OS Arabidopsis thaliana GN AT3G59760 PE 2 SV 1	22871	5.2072	110.026	2	15	13.9535	5.5473	10	2	0	15.9363	0.0188949	0		36986
Q0WN17	Q0WN17	Q0WN17 ARATH Pyruvate kinase OS Arabidopsis thaliana GN At5g63680 PE 2 SV 1	54964	6.223	106.591	4	43	9.8039	3.7061	12	3	0	23.2864	0.0202443	0		34934
F4I3J0	F4I3J0	F4I3J0 ARATH Putative GTP binding protein OS Arabidopsis thaliana GN At1g56050 PE 4 SV 1	45599	5.6237	104.114	5	31	19.4774	8.334	20	3	2	19.7419	0.015672	0		35781

## Sheet: Col0_2
Accession	Entry	Description	mW (Da)	pI (pH)	PLGS Score	Peptides	Theoretical Peptides	Coverage (%)	Precursor RMS Mass Error (ppm)	Products	Digest Peptides	Modified Peptides	Products RMS Mass Error (ppm)	Products RMS RT Error (min)	Amount (fmol)	Amount (ngrams)	Protein ID
Q9SR37	Q9SR37	BGL23 ARATH Beta glucosidase 23 OS Arabidopsis thaliana GN BGLU23 PE 1 SV 1	59682	6.4605	8012.88	30	35	33.3969	8.037	247	11	0	14.9353	0.0187705	5413.01	323.269	1231
O50008	O50008	METE ARATH 5 methyltetrahydropteroyltriglutamate homocysteine methyltransferase OS Arabidopsis thal	84303	6.0601	3762.4	29	54	29.1503	7.2631	207	14	0	14.3622	0.0216352	3204.77	270.344	6229
Q9LYG3	Q9LYG3	MAOP2 ARATH NADP dependent malic enzyme 2 OS Arabidopsis thaliana GN NADP ME2 PE 1 SV 1	64372	5.9733	5457.57	16	44	39.7959	7.7708	147	12	0	15.6874	0.0209098	1771.17	114.086	6078
P25858	P25858	G3PC ARATH Glyceraldehyde 3 phosphate dehydrogenase cytosolic OS Arabidopsis thaliana GN GAPC PE 1	36891	6.7198	5367.94	32	26	57.3964	7.2918	256	15	2	14.5346	0.0178992	2170.84	80.1352	4462
Q9LF98	Q9LF98	Q9LF98 ARATH Fructose bisphosphate aldolase OS Arabidopsis thaliana GN F8J2 100 PE 1 SV 1	38515	6.0187	3189.23	18	29	49.4413	7.2875	145	10	0	16.7781	0.0232198	1878.88	72.4116	19369
O04310	O04310	O04310 ARATH Jacalin like lectin domain containing protein OS Arabidopsis thaliana GN T02O04 4 PE 2	72429	5.1647	958.77	15	37	22.8369	9.1291	70	10	0	13.3285	0.0227466	979.785	71.0085	13343
C0Z392	C0Z392	C0Z392 ARATH AT3G16420 protein OS Arabidopsis thaliana GN AT3G16420 PE 2 SV 1	29808	5.3425	6501.43	8	18	27.1739	7.1288	79	4	0	10.4157	0.0211864	1979.42	59.0392	39646
Q9ZVS5	Q9ZVS5	Q9ZVS5 ARATH Aspartyl protease like protein OS Arabidopsis thaliana GN F15K9 16 PE 2 SV 1	46118	9.3497	1056.21	8	27	17.2811	6.0008	40	5	0	15.9628	0.0148247	1258.58	58.0811	15010
Q9SIB9	Q9SIB9	ACO2M ARATH Aconitate hydratase 2 mitochondrial OS Arabidopsis thaliana GN ACO2 PE 1 SV 2	108132	6.7418	471.134	12	70	16.1616	10.5718	59	9	1	19.3647	0.0228904	531.471	57.506	293
Q9SMU8	Q9SMU8	PER34 ARATH Peroxidase 34 OS Arabidopsis thaliana GN PER34 PE 1 SV 1	38807	7.5005	2410.43	14	24	29.1785	9.0245	61	8	0	17.089	0.015223	1334.61	51.8259	7206
Q8H135	Q8H135	Q8H135 ARATH ATP synthase subunit beta Fragment OS Arabidopsis thaliana GN At5g08670 PE 2 SV 1	48227	5.2798	2206.68	22	32	49.1031	7.6669	129	15	2	14.8025	0.0183417	992.333	47.8871	35454
P11574	P11574	VATB1 ARATH V type proton ATPase subunit B1 OS Arabidopsis thaliana GN VHA B1 PE 2 SV 2	54073	4.7963	545.495	6	40	24.2798	8.9817	38	6	0	19.6613	0.0211214	872.075	47.186	10868
Q9FPF0	Q9FPF0	Q9FPF0 ARATH AT3G14990 protein OS Arabidopsis thaliana GN At3g14990 PE 2 SV 1	41830	5.1405	4298.68	13	23	15.3061	6.2166	78	5	0	11.7926	0.0167407	1058.99	44.3264	18665
Q9SUR0	Q9SUR0	Q9SUR0 ARATH AT4G23670 protein OS Arabidopsis thaliana GN F9D16 140 PE 1 SV 1	17506	5.9004	3011.18	17	15	43.0464	6.9063	91	4	0	13.7226	0.0184139	2259.98	39.5898	19228
Q9ZP06	Q9ZP06	MDHM1 ARATH Malate dehydrogenase 1 mitochondrial OS Arabidopsis thaliana GN At1g53240 PE 1 SV 1	35781	8.5353	4977.34	12	23	56.0117	5.6704	78	11	0	17.1251	0.0142082	1026.89	36.7673	6172
Q9LK36	Q9LK36	SAHH2 ARATH Adenosylhomocysteinase 2 OS Arabidopsis thaliana GN SAHH2 PE 1 SV 1	53124	5.3751	1227.31	11	36	21.8557	8.8296	67	7	0	16.8804	0.019622	596.317	31.6998	9478
O80852	O80852	GSTF9 ARATH Glutathione S transferase F9 OS Arabidopsis thaliana GN GSTF9 PE 1 SV 1	24130	6.1827	8703.32	12	13	33.0233	6.3093	83	5	0	12.5395	0.0197048	1232.83	29.7677	4983
Q8RYD5	Q8RYD5	Q8RYD5 ARATH Isocitrate dehydrogenase NADP OS Arabidopsis thaliana GN IDH PE 2 SV 1	45697	6.1124	2301.39	14	36	14.1463	9.3302	82	7	0	15.3322	0.0162969	643.175	29.41	39218
Q9C525	Q9C525	BGL21 ARATH Beta glucosidase 21 OS Arabidopsis thaliana GN BGLU21 PE 2 SV 1	59625	6.5768	535.703	11	43	27.6718	9.0826	43	8	0	17.1159	0.0208191	473.704	28.263	1229
B9DFF8	B9DFF8	B9DFF8 ARATH AT4G14960 protein OS Arabidopsis thaliana GN TUA6 PE 2 SV 1	47204	8.0105	1445.52	5	28	13.3489	4.8348	30	4	1	18.3905	0.0161398	591.08	27.9199	19839
Q9SYT0	Q9SYT0	ANXD1 ARATH Annexin D1 OS Arabidopsis thaliana GN ANN1 PE 1 SV 1	36181	5.048	524.604	6	26	23.6593	9.6499	41	6	0	18.1602	0.0286073	770.687	27.9017	652
O23473	O23473	O23473 ARATH Beta 1 3 glucanase class I OS Arabidopsis thaliana GN dl4170c PE 2 SV 1	33564	5.114	1638.44	2	20	11.4379	2.2948	22	2	0	15.3103	0.0220909	816.918	27.4369	20230
Q9SGH6	Q9SGH6	DOX1 ARATH Alpha dioxygenase 1 OS Arabidopsis thaliana GN DOX1 PE 1 SV 1	73111	5.8319	163.182	12	58	12.8326	9.1501	42	6	0	17.8934	0.0237211	364.139	26.6397	3089
Q96262	Q96262	PCAP1 ARATH Plasma membrane associated cation binding protein 1 OS Arabidopsis thaliana GN PCAP1 PE	24568	4.7935	3138.32	10	27	44.4444	8.056	57	8	0	16.0372	0.0197073	986.354	24.2484	7102
A8MR07	A8MR07	A8MR07 ARATH Pyruvate kinase OS Arabidopsis thaliana GN At3g52990 PE 2 SV 1	51857	6.2417	1038.14	6	30	10.3376	6.9106	42	2	0	23.4153	0.0190014	460.006	23.8696	19250
P53492	P53492	ACT7 ARATH Actin 7 OS Arabidopsis thaliana GN ACT7 PE 1 SV 1	41708	5.1583	838.983	8	35	28.382	7.1447	42	7	0	18.3752	0.020514	571.087	23.8349	317
O65719	O65719	HSP7C ARATH Heat shock 70 kDa protein 3 OS Arabidopsis thaliana GN HSP70 3 PE 1 SV 1	71103	4.7708	1281.05	15	54	17.2573	9.9466	91	10	0	19.107	0.0191121	333.637	23.7375	5343
Q0WP12	Q0WP12	HOL1 ARATH Thiocyanate methyltransferase 1 OS Arabidopsis thaliana GN HOL1 PE 1 SV 1	27390	4.381	1210.27	5	20	15.4472	8.4954	19	2	0	20.9627	0.0253711	832.372	22.8138	5292
RANDOM1584	RANDOM1584	Random Sequence 1584	60637	4.9927	140.885	4	46	7.1823	9.6791	25	3	0	18.0511	0.0236068	373.097	22.5966	55881
Q94CE5	Q94CE5	GATP ARATH Gamma aminobutyrate transaminase POP2 mitochondrial OS Arabidopsis thaliana GN POP2 PE 1	55152	7.9094	1104.51	7	34	23.4127	5.4864	44	6	0	20.3256	0.0196074	381.012	21.0271	4547
A7KNE3	A7KNE3	A7KNE3 ARATH ATP synthase subunit alpha Fragment OS Arabidopsis thaliana PE 2 SV 1	49785	5.9073	450.074	7	33	9.7192	7.9597	38	4	1	10.9177	0.018152	407.377	20.294	12176
O04311	O04311	O04311 ARATH AT3G16450 protein OS Arabidopsis thaliana GN T02O04 5 PE 1 SV 1	32002	4.895	893.151	6	21	20.6667	5.7807	50	5	1	15.9061	0.0253015	618.837	19.8168	16680
Q9LMU2	Q9LMU2	Q9LMU2 ARATH At1g17860 F2H15 8 OS Arabidopsis thaliana GN F2H15 9 PE 2 SV 1	22067	8.9669	2554.88	2	16	7.6531	4.979	14	1	0	13.7776	0.0123793	850.827	18.7877	18761
Q8W4H8	Q8W4H8	GDL19 ARATH GDSL esterase lipase At1g54010 OS Arabidopsis thaliana GN At1g54010 PE 1 SV 1	43115	8.0625	1065.8	3	27	14.7668	1.0601	25	3	1	15.4047	0.0224558	434.233	18.7343	4597
Q84VW9	Q84VW9	CAPP3 ARATH Phosphoenolpyruvate carboxylase 3 OS Arabidopsis thaliana GN PPC3 PE 2 SV 2	110090	5.6429	150.838	10	89	17.2521	10.2156	47	10	2	24.0542	0.0218448	165.938	18.2797	1699
Q05431	Q05431	APX1 ARATH L ascorbate peroxidase 1 cytosolic OS Arabidopsis thaliana GN APX1 PE 1 SV 2	27543	5.6743	502.585	17	24	49.6	9.2994	63	9	0	21.355	0.0197425	661.651	18.236	733
Q94A28	Q94A28	ACO3M ARATH Aconitate hydratase 3 mitochondrial OS Arabidopsis thaliana GN ACO3 PE 1 SV 3	108413	6.7258	361.706	4	68	7.1357	10.6055	16	3	0	12.8688	0.0176345	160.565	17.4183	295
Q56ZI2	Q56ZI2	PATL2 ARATH Patellin 2 OS Arabidopsis thaliana GN PATL2 PE 1 SV 2	75961	4.7232	150.054	8	84	16.5447	11.2827	30	7	0	24.4211	0.0243253	225.764	17.1599	7094
Q56ZW2	Q56ZW2	Q56ZW2 ARATH Adenosine kinase like protein Fragment OS Arabidopsis thaliana GN At3g09820 PE 2 SV 1	19746	5.5523	500.79	2	15	19.5531	10.5914	11	2	0	25.469	0.01275	817.363	16.1508	50400
Q9LYR4	Q9LYR4	Q9LYR4 ARATH Putative transaldolase OS Arabidopsis thaliana GN T22N19 70 PE 2 SV 1	47669	6.0218	440.463	3	38	10.5023	7.3486	14	3	0	17.6034	0.022461	337.463	16.0967	19001
O80912	O80912	PER23 ARATH Peroxidase 23 OS Arabidopsis thaliana GN PER23 PE 2 SV 1	38076	7.9506	332.592	9	21	23.4957	8.8548	47	5	0	17.6857	0.0305278	417.123	15.8926	7194
P48491	P48491	TPIS ARATH Triosephosphate isomerase cytosolic OS Arabidopsis thaliana GN CTIMC PE 1 SV 2	27152	5.2224	830.959	4	20	26.378	8.7539	27	4	0	14.8672	0.0210393	576.421	15.6609	10396
O04499	O04499	PMG1 ARATH 2 3 bisphosphoglycerate independent phosphoglycerate mutase 1 OS Arabidopsis thaliana GN	60541	5.1687	250.704	3	43	14.5422	8.5008	24	3	0	17.0526	0.0198307	257.325	15.5887	7582
Q9SAJ4	Q9SAJ4	Q9SAJ4 ARATH Phosphoglycerate kinase OS Arabidopsis thaliana GN T8K14 3 PE 1 SV 1	42105	5.3348	585.444	11	29	39.6509	5.5224	35	9	0	19.5844	0.021672	365.718	15.4084	14609
P01966	P01966	HBA BOVIN Hemoglobin subunit alpha OS Bos taurus GN HBA PE 1 SV 2	15174	9.1221	4908.3	11	10	48.5915	8.3473	95	5	0	12.2112	0.0180647	1000	15.1844	54297
Q9SJ84	Q9SJ84	Q9SJ84 ARATH Actin binding calponin homology domain containing protein OS Arabidopsis thaliana GN At	73397	5.9592	107.189	6	58	12.7301	9.1239	26	6	0	23.907	0.0192757	204.083	14.9885	18132
Q9SJL8	Q9SJL8	METK3 ARATH S adenosylmethionine synthase 3 OS Arabidopsis thaliana GN METK3 PE 1 SV 1	42470	5.7171	766.06	9	35	21.5385	8.9607	48	6	0	20.6165	0.0158665	333.841	14.1874	6232
Q9FIX6	Q9FIX6	RS155 ARATH 40S ribosomal protein S15 5 OS Arabidopsis thaliana GN RPS15E PE 2 SV 1	16798	10.9614	1629.43	3	11	24.1611	4.9788	19	2	0	15.3282	0.0228442	837.38	14.0755	9344
Q9C8Y9	Q9C8Y9	BGL22 ARATH Beta glucosidase 22 OS Arabidopsis thaliana GN BGLU22 PE 2 SV 1	59743	6.7892	555.723	8	42	14.313	8.5043	33	5	0	25.048	0.0211984	231.575	13.8438	1230
Q56WD9	Q56WD9	THIK2 ARATH 3 ketoacyl CoA thiolase 2 peroxisomal OS Arabidopsis thaliana GN PED1 PE 1 SV 2	48548	8.3549	217.565	2	31	8.658	10.5288	10	2	0	22.3337	0.0241091	276.141	13.4146	10281
P42774	P42774	GBF1 ARATH G box binding factor 1 OS Arabidopsis thaliana GN GBF1 PE 2 SV 2	33911	5.9998	164.759	2	15	5.7143	6.4696	20	1	0	18.5453	0.03735	375.021	12.7254	4564
Q9LDN9	Q9LDN9	PER37 ARATH Peroxidase 37 OS Arabidopsis thaliana GN PER37 PE 2 SV 1	38178	7.5342	326.62	7	25	22.8324	7.8241	30	5	0	20.9706	0.0165834	324.474	12.3958	7209
Q9LZF6	Q9LZF6	CD48E ARATH Cell division control protein 48 homolog E OS Arabidopsis thaliana GN CDC48E PE 1 SV 2	89901	4.895	259.019	5	71	13.8272	9.5118	21	5	0	21.8385	0.0158774	137.371	12.3577	1822
Q9LIK0	Q9LIK0	PKP1 ARATH Plastidial pyruvate kinase 1 chloroplastic OS Arabidopsis thaliana GN PKP1 PE 1 SV 1	65090	5.541	280.182	5	38	20.4698	7.547	24	5	2	21.1621	0.0220813	188.424	12.2723	7414
P19171	P19171	CHIB ARATH Basic endochitinase B OS Arabidopsis thaliana GN CHI B PE 1 SV 3	36160	7.4745	189.596	3	18	16.4179	13.5653	21	3	0	23.1811	0.0220068	329.776	11.9326	1909
O65660	O65660	O65660 ARATH AT4g39730 T19P19 120 OS Arabidopsis thaliana GN AT4g39730 PE 2 SV 1	20122	4.7856	192.639	5	9	5.5249	3.6709	11	1	0	9.2108	0.0201155	589.542	11.8709	13824
Q0WW26	Q0WW26	COPG ARATH Coatomer subunit gamma OS Arabidopsis thaliana GN At4g34450 PE 1 SV 2	98428	4.8746	156.452	6	80	10.9481	9.8152	21	5	1	15.6258	0.0167595	118.785	11.6993	2220
Q9C7X7	Q9C7X7	HSP7N ARATH Heat shock 70 kDa protein 18 OS Arabidopsis thaliana GN HSP70 18 PE 1 SV 1	68313	5.0349	1309.97	13	49	18.9627	9.775	85	9	1	18.0753	0.0193006	168.694	11.5314	5350
O80517	O80517	BCB2 ARATH Uclacyanin 2 OS Arabidopsis thaliana GN At2g44790 PE 1 SV 1	20340	5.8196	688.954	2	9	11.8812	4.978	18	2	0	21.3405	0.0134271	537.71	10.9446	1171
RANDOM15476	RANDOM15476	Random Sequence 15476	43638	10.0177	97.9803	6	27	21.7054	7.7783	27	5	0	26.6713	0.0207441	249.057	10.8754	69773
C0Z2I5	C0Z2I5	C0Z2I5 ARATH AT3G08580 protein OS Arabidopsis thaliana GN AT3G08580 PE 2 SV 1	17421	9.9166	4745.22	9	14	12.5786	4.6773	112	1	0	13.1338	0.0130615	622.845	10.858	39616
Q9SRT9	Q9SRT9	RGP1 ARATH UDP arabinopyranose mutase 1 OS Arabidopsis thaliana GN RGP1 PE 1 SV 1	40602	5.5095	269.916	6	35	22.9692	7.7526	32	5	0	18.6415	0.022395	264.262	10.7368	8903
Q94F14	Q94F14	Q94F14 ARATH Glutamate dehydrogenase 2 OS Arabidopsis thaliana GN T2I1 150 PE 2 SV 1	24747	8.0061	1030.26	6	20	26.3158	6.8221	29	4	0	11.995	0.0210595	421.235	10.4313	17296
B9DFK6	B9DFK6	B9DFK6 ARATH Catalase OS Arabidopsis thaliana GN AT4G35090 PE 2 SV 1	54990	6.3549	136.407	3	35	8.2278	10.0502	13	3	0	24.8084	0.0176912	188.198	10.3556	31932
Q56YW8	Q56YW8	Q56YW8 ARATH Putative aspartic proteinase OS Arabidopsis thaliana GN At1g11910 PE 2 SV 1	21906	4.3641	522.129	5	15	32.6829	4.6483	27	4	0	25.1085	0.0188601	469.923	10.3013	36161
Q1H583	Q1H583	GDL18 ARATH GDSL esterase lipase At1g54000 OS Arabidopsis thaliana GN At1g54000 PE 2 SV 1	43166	6.7158	1300.68	6	24	24.2967	5.4205	38	6	0	19.556	0.017604	232.62	10.0478	4596
P31168	P31168	COR47 ARATH Dehydrin COR47 OS Arabidopsis thaliana GN COR47 PE 1 SV 2	29878	4.5491	250.673	5	23	32.8302	4.8529	22	4	0	16.5124	0.0226693	318.829	9.532	2233
P47998	P47998	CYSK1 ARATH Cysteine synthase OS Arabidopsis thaliana GN OASA1 PE 1 SV 2	33783	5.8065	552.962	6	26	15.8385	5.7835	28	4	0	26.2064	0.0225472	279.517	9.4491	2602
Q42560	Q42560	ACO1 ARATH Aconitate hydratase 1 OS Arabidopsis thaliana GN ACO1 PE 1 SV 2	98089	5.946	523.833	10	65	14.4766	7.4967	45	7	2	20.0383	0.0255374	95.9504	9.4178	292
Q9LV21	Q9LV21	Q9LV21 ARATH T complex protein 1 subunit delta OS Arabidopsis thaliana GN At3g18190 PE 2 SV 1	57738	7.5685	201.238	5	45	11.7537	7.3408	17	3	0	22.9335	0.0152433	148.869	8.601	20437
Q9FWR4	Q9FWR4	DHAR1 ARATH Glutathione S transferase DHAR1 mitochondrial OS Arabidopsis thaliana GN DHAR1 PE 1 SV	23626	5.4917	290.702	5	16	37.0892	4.1472	22	5	0	24.5428	0.0191884	340.742	8.0555	2993
RANDOM42015	RANDOM42015	Random Sequence 42015	80656	6.5638	123.617	2	54	6.6852	4.178	11	2	1	13.0206	0.0135238	97.1994	7.8447	96312
P42763	P42763	ERD14 ARATH Dehydrin ERD14 OS Arabidopsis thaliana GN ERD14 PE 1 SV 1	20773	5.2414	255.28	4	19	17.2973	5.066	22	3	0	14.2402	0.0176163	351.374	7.3038	3389
P42643	P42643	14331 ARATH 14 3 3 like protein GF14 chi OS Arabidopsis thaliana GN GRF1 PE 1 SV 3	29912	4.4875	174.769	5	29	12.7341	11.2781	17	4	0	15.9589	0.0254343	243.391	7.2851	3
RANDOM196	RANDOM196	Random Sequence 196	64183	5.9464	99.8563	3	44	8.1456	1.9265	12	3	0	13.6379	0.0215502	107.939	6.9323	54493
Q42449	Q42449	PROF1 ARATH Profilin 1 OS Arabidopsis thaliana GN PRO1 PE 1 SV 1	14257	4.5044	1219.59	4	11	22.9008	8.7353	18	3	0	25.2714	0.0217863	480.041	6.8484	8224
Q9SLB5	Q9SLB5	Q9SLB5 ARATH Putative uncharacterized protein At2g42450 OS Arabidopsis thaliana GN At2g42450 PE 2 SV	57089	6.8701	189.706	11	55	26.9685	12.196	33	9	0	20.5306	0.0260015	118.155	6.7496	34107
Q9C9D2	Q9C9D2	Q9C9D2 ARATH Putative uncharacterized protein F2P9 1 Fragment OS Arabidopsis thaliana GN F2P9 1 PE	46365	9.7147	276.97	2	38	6.1881	2.2133	11	2	0	19.7655	0.0202854	143.593	6.662	46557
Q9FPJ4	Q9FPJ4	RAD2B ARATH Ras related protein RABD2b OS Arabidopsis thaliana GN RABD2B PE 2 SV 1	22299	5.0907	974.432	2	16	16.3366	4.7042	15	2	0	15.4822	0.0181031	293.149	6.5411	8725
Q9LVR2	Q9LVR2	Q9LVR2 ARATH Dolichyl di phosphooligosaccharide protein glycotransferase Oligosaccharyltransferase	49203	5.8764	420.725	4	30	17.4208	4.0455	21	4	0	19.3729	0.0194728	131.974	6.4976	52965
F4ID64	F4ID64	F4ID64 ARATH Peroxiredoxin 2B OS Arabidopsis thaliana GN TPX1 PE 4 SV 1	13037	5.4066	1536.93	2	7	42.9752	5.7415	12	2	0	20.9662	0.0154381	483.245	6.3045	32717
F4K5H6	F4K5H6	F4K5H6 ARATH 3 isopropylmalate dehydrogenase 3 OS Arabidopsis thaliana GN IMD1 PE 3 SV 1	33083	8.7059	748.006	3	27	19	8.2006	13	3	0	14.3366	0.0194208	187.757	6.2156	39064
Q9SID0	Q9SID0	SCRK1 ARATH Probable fructokinase 1 OS Arabidopsis thaliana GN At2g31390 PE 2 SV 1	35253	5.1513	503.58	2	27	15.6923	6.6412	15	2	0	15.6207	0.0183303	174.147	6.1431	9610
Q94EZ7	Q94EZ7	Q94EZ7 ARATH Putative uncharacterized protein F16P17 17 OS Arabidopsis thaliana GN F16P17 17 PE 2 SV	33616	5.7687	289.024	6	24	22.5914	11.3871	18	5	0	12.7302	0.0238788	178.878	6.017	33344
Q9SRH6	Q9SRH6	HIR3 ARATH Hypersensitive induced response protein 3 OS Arabidopsis thaliana GN HIR3 PE 1 SV 1	31301	5.5098	264.041	4	30	14.386	6.6273	19	3	0	16.2706	0.0181296	188.765	5.9123	5245
Q9SIJ8	Q9SIJ8	Q9SIJ8 ARATH Adenine nucleotide alpha hydrolases like protein OS Arabidopsis thaliana GN RD2 PE 2 SV	20574	5.2978	1400.05	2	19	23.5294	7.4635	13	2	1	17.5014	0.0242784	280.112	5.7668	18131
Q39258	Q39258	VATE1 ARATH V type proton ATPase subunit E1 OS Arabidopsis thaliana GN VHA E1 PE 1 SV 2	26043	5.9945	171.022	5	29	22.6087	8.6207	14	4	0	14.1769	0.0246771	217.241	5.6613	10873
RANDOM19935	RANDOM19935	Random Sequence 19935	65012	5.6711	107.076	7	47	15.3713	5.8459	24	6	1	19.169	0.0231533	85.9115	5.5889	74232
Q9LZR9	Q9LZR9	Q9LZR9 ARATH Fructose bisphosphate aldolase OS Arabidopsis thaliana GN F17C15 110 PE 3 SV 1	38606	7.7243	325.916	5	26	20.6128	5.9262	25	4	0	19.5626	0.0190049	139.589	5.3923	16571
P42761	P42761	GSTFA ARATH Glutathione S transferase F10 OS Arabidopsis thaliana GN GSTF10 PE 1 SV 3	24214	5.3524	1254.34	13	15	44.6512	7.2139	48	8	1	21.5065	0.0207988	220.894	5.3523	4984
F4I3L1	F4I3L1	F4I3L1 ARATH Phosphoglycerate kinase OS Arabidopsis thaliana GN At1g56190 PE 3 SV 1	42588	5.2255	160.341	5	31	16.7901	9.7997	13	4	0	22.4877	0.0146818	121.998	5.199	34549
F4J8M2	F4J8M2	F4J8M2 ARATH GTP binding protein OS Arabidopsis thaliana GN emb2738 PE 4 SV 1	64450	5.0132	146.674	5	47	14.8211	7.085	15	5	0	22.9589	0.0210049	78.5738	5.0672	39022
Q9C6P3	Q9C6P3	CDPKX ARATH Calcium dependent protein kinase 33 OS Arabidopsis thaliana GN CPK33 PE 2 SV 1	58568	5.9995	97.4612	5	53	17.2745	7.9051	17	5	1	17.0141	0.0295322	85.7598	5.026	1869
Q8LAA6	Q8LAA6	PIP15 ARATH Probable aquaporin PIP1 5 OS Arabidopsis thaliana GN PIP1 5 PE 2 SV 2	30626	9.0505	1992.77	4	20	34.4948	10.7048	26	4	0	16.1806	0.0205597	158.569	4.8596	7395
RANDOM40777	RANDOM40777	Random Sequence 40777	27543	6.989	150.278	2	21	13.9344	9.6956	11	2	0	25.0608	0.0150932	169.752	4.6787	95074
Q9XFT0	Q9XFT0	Q9XFT0 ARATH Cytosolic phosphoglucomutase Fragment OS Arabidopsis thaliana GN PGMc PE 2 SV 2	55723	5.5248	163.153	3	46	11.1111	9.483	9	3	0	13.8899	0.0151985	82.3069	4.5893	36085
F4JVC0	F4JVC0	F4JVC0 ARATH Glycine rich RNA binding protein 8 OS Arabidopsis thaliana GN CCR1 PE 4 SV 1	10223	4.4659	156.913	4	12	34.7826	8.6483	22	3	0	14.7024	0.0208238	439.488	4.4961	32861
Q93YN1	Q93YN1	Q93YN1 ARATH Kinase domain containing protein OS Arabidopsis thaliana GN F19K19 4 PE 2 SV 1	43262	7.8365	110.685	4	33	16.9231	7.3997	17	4	0	19.8833	0.0236159	102.756	4.4482	20853
RANDOM6061	RANDOM6061	Random Sequence 6061	36595	7.3189	91.8644	4	25	13.3956	6.5286	14	4	1	22.6599	0.015169	119.957	4.3927	60358
Q8H1Y0	Q8H1Y0	ODPA2 ARATH Pyruvate dehydrogenase E1 component subunit alpha 2 mitochondrial OS Arabidopsis thalia	43330	7.8525	196.394	3	48	11.4504	3.1868	13	3	0	17.4806	0.0204427	99.7663	4.3257	6850
P94014	P94014	GL21 ARATH Germin like protein subfamily 2 member 1 OS Arabidopsis thaliana GN GLP4 PE 2 SV 2	22853	8.8458	1577.99	1	12	23.2877	4.0883	8	1	0	10.8332	0.0131574	187.472	4.2872	4765
A8MQR4	A8MQR4	A8MQR4 ARATH 60S acidic ribosomal protein P0 2 OS Arabidopsis thaliana GN At3g09200 PE 4 SV 1	30598	4.5597	1718.06	5	15	37.6307	4.6167	24	4	1	21.812	0.0143837	134.679	4.1236	25606
Q93YU5	Q93YU5	EXOC4 ARATH Probable exocyst complex component 4 OS Arabidopsis thaliana GN SEC8 PE 1 SV 1	116532	5.5193	151.311	8	90	15.8594	10.2531	32	7	0	22.388	0.0224442	33.9313	3.9566	3508
Q9LFW1	Q9LFW1	RGP2 ARATH UDP arabinopyranose mutase 2 OS Arabidopsis thaliana GN RGP2 PE 1 SV 1	40863	5.6891	232.328	8	36	22.2222	8.3058	39	6	0	19.1282	0.0224976	95.3014	3.8969	8904
Q0WP70	Q0WP70	Q0WP70 ARATH 5 methyltetrahydropteroyltriglutamate homocysteine S methyltransferase like protein Fr	65692	6.2217	826.574	7	43	11.8846	6.4316	45	4	1	15.1839	0.0142173	58.9631	3.8759	44296
RANDOM12934	RANDOM12934	Random Sequence 12934	14728	4.6697	222.303	2	9	25.5474	3.6613	11	2	0	16.0312	0.0492966	246.322	3.6302	67231
Q944Y2	Q944Y2	Q944Y2 ARATH 2 oxoglutarate dependent dioxygenase Fragment OS Arabidopsis thaliana GN AOP1 PE 2 SV	34556	4.9413	130.653	4	20	21.3333	10.6029	14	4	0	30.4308	0.0190595	104	3.5961	30315
Q9SU05	Q9SU05	FBK82 ARATH Putative F box kelch repeat protein At4g12810 OS Arabidopsis thaliana GN At4g12810 PE 4	44006	9.5158	99.466	3	35	7.8534	6.2475	11	3	0	14.7452	0.025771	80.159	3.5297	4048
Q94F49	Q94F49	H2A5 ARATH Probable histone H2A 5 OS Arabidopsis thaliana GN At5g27670 PE 1 SV 1	15898	10.8803	541.279	4	10	40.6667	9.3382	15	3	0	18.1728	0.0227449	220.964	3.5152	5106
F4KC60	F4KC60	F4KC60 ARATH Histidinol dehydrogenase OS Arabidopsis thaliana GN HDH PE 3 SV 1	48925	5.12	136.231	4	31	18.1416	6.2315	16	4	0	20.4609	0.025411	70.0361	3.4288	39116
Q8GZK8	Q8GZK8	Q8GZK8 ARATH Actin 8 Fragment OS Arabidopsis thaliana PE 4 SV 1	9481	9.2556	2100.48	3	9	39.7727	4.066	21	2	1	14.8415	0.020138	346.594	3.2885	40240
RANDOM15197	RANDOM15197	Random Sequence 15197	40957	4.8217	142.748	3	32	9.8093	4.1547	14	2	0	22.6139	0.0271608	79.0945	3.2416	69494
Q6LAE1	Q6LAE1	Q6LAE1 ARATH Mitochondrial ribosomal protein S13 Fragment OS Arabidopsis thaliana PE 2 SV 1	8807	10.1708	2159.2	3	9	25.3165	4.1057	18	2	1	20.4669	0.0196575	344.974	3.0404	45754
Q9S757	Q9S757	CYSC1 ARATH Bifunctional L 3 cyanoalanine synthase cysteine synthase C1 mitochondrial OS Arabidopsi	39901	8.79	226.421	7	34	36.6848	10.1173	23	6	2	19.5366	0.0221081	72.9544	2.9129	2601
RANDOM11139	RANDOM11139	Random Sequence 11139	29537	9.5958	100.461	6	22	16.2879	9.0219	16	3	0	17.2009	0.0199948	95.0737	2.81	65436
B9DGT7	B9DGT7	TBA2 ARATH Tubulin alpha 2 chain OS Arabidopsis thaliana GN TUBA2 PE 2 SV 2	49509	4.743	1374.5	5	34	10.6667	4.8807	29	4	0	18.9153	0.0141017	55.6316	2.756	10184
A8MS17	A8MS17	A8MS17 ARATH F box LRR repeat protein OS Arabidopsis thaliana GN At3g58900 PE 4 SV 1	35878	4.5923	118.426	2	28	14.0127	3.5931	6	2	0	10.6995	0.0140851	75.9217	2.7257	20569
Q8GZK9	Q8GZK9	Q8GZK9 ARATH Actin 8 Fragment OS Arabidopsis thaliana PE 4 SV 1	9567	8.6739	2171.09	5	9	29.5455	9.0067	27	3	0	18.5146	0.0197527	273.808	2.6215	44655
Q8LFC0	Q8LFC0	IDH1 ARATH Isocitrate dehydrogenase NAD regulatory subunit 1 mitochondrial OS Arabidopsis thalian	39601	8.1508	116.829	3	22	13.079	8.6047	18	3	0	18.2112	0.0242873	59.43	2.355	5421
Q9LHA8	Q9LHA8	MD37C ARATH Probable mediator of RNA polymerase II transcription subunit 37c OS Arabidopsis thaliana	71057	4.9444	1240.36	14	52	18.6154	10.1636	86	10	0	20.5124	0.0198145	31.7741	2.2592	6156
F4KBI7	F4KBI7	F4KBI7 ARATH 14 3 3 like protein GF14 psi OS Arabidopsis thaliana GN GRF3 PE 3 SV 1	28473	4.6022	585.727	6	27	18.8976	8.4219	17	4	0	15.2248	0.0219441	71.6354	2.041	32764
RANDOM13554	RANDOM13554	Random Sequence 13554	36999	7.3489	104.487	3	29	11.4198	6.8694	13	3	1	22.5374	0.0188445	52.1822	1.932	67851
Q9ZVX8	Q9ZVX8	PIP28 ARATH Probable aquaporin PIP2 8 OS Arabidopsis thaliana GN PIP2 8 PE 1 SV 1	29481	9.0509	3097.54	5	16	18.705	8.5538	61	3	1	11.9881	0.0227383	65.2391	1.9246	7403
Q56WN1	Q56WN1	GLN11 ARATH Glutamine synthetase cytosolic isozyme 1 1 OS Arabidopsis thaliana GN GLN1 1 PE 1 SV 2	39090	5.1266	143.674	8	27	38.2022	12.0278	27	7	1	25.0232	0.0160843	43.5476	1.7034	4794
Q9LDA4	Q9LDA4	PER38 ARATH Peroxidase 38 OS Arabidopsis thaliana GN PER38 PE 2 SV 1	38061	7.5341	142.71	5	25	9.5376	7.8413	18	3	0	20.3866	0.0147551	42.4503	1.6168	7210
Q9T0K7	Q9T0K7	HIBC6 ARATH 3 hydroxyisobutyryl CoA hydrolase like protein 3 mitochondrial OS Arabidopsis thaliana	46221	6.2239	236.59	2	31	8.7886	9.7968	7	2	0	14.9657	0.0177551	34.4029	1.5912	5237
RANDOM17395	RANDOM17395	Random Sequence 17395	27756	8.1628	107.873	3	18	11.7409	11.497	13	3	0	21.4157	0.0199405	55.3969	1.5386	71692
Q9FJU0	Q9FJU0	Q9FJU0 ARATH Malate dehydrogenase OS Arabidopsis thaliana GN At5g56720 PE 3 SV 1	36846	5.6836	1805.45	4	32	21.5339	8.6877	23	4	0	19.5676	0.0173088	39.4317	1.4539	17267
Q56Y84	Q56Y84	Q56Y84 ARATH Putative uncharacterized protein At1g70410 OS Arabidopsis thaliana GN At1g70410 PE 4 SV	11528	4.8972	955.615	2	10	24.5098	2.0855	10	2	0	14.2525	0.0196033	122.017	1.4076	37346
RANDOM33190	RANDOM33190	Random Sequence 33190	29261	9.7321	191.001	3	19	24.7191	4.7708	11	3	0	16.9405	0.0212726	47.1733	1.3812	87487
RANDOM42630	RANDOM42630	Random Sequence 42630	27766	5.5869	154.201	4	22	23.8866	4.4806	17	4	0	14.217	0.022493	44.6075	1.2394	96927
Q8H162	Q8H162	Q8H162 ARATH 5 methyltetrahydropteroyltriglutamate homocysteine methyltransferase OS Arabidopsis th	84430	6.2527	3417.27	24	54	26.2745	7.3307	180	12	0	15.5981	0.0217599	14.5493	1.2292	35486
Q42602	Q42602	C89A2 ARATH Cytochrome P450 89A2 OS Arabidopsis thaliana GN CYP89A2 PE 2 SV 2	58568	6.9406	127.083	3	46	8.498	11.1319	12	3	0	22.685	0.0174065	20.4793	1.2002	1600
RANDOM46200	RANDOM46200	Random Sequence 46200	22163	7.7975	143.477	3	24	20.9756	9.267	10	3	0	20.4309	0.0296231	50.7639	1.1258	100497
Q8H7A5	Q8H7A5	Q8H7A5 ARATH Putative uncharacterized protein Fragment OS Arabidopsis thaliana PE 2 SV 1	17225	9.7548	238.467	3	13	50.3145	8.0255	24	3	0	21.8264	0.0173628	55.516	0.9569	47617
Q9S9N1	Q9S9N1	HSP7E ARATH Heat shock 70 kDa protein 5 OS Arabidopsis thaliana GN HSP70 5 PE 2 SV 1	70870	5.1178	1165.54	9	50	13.7771	9.0567	61	7	0	19.6313	0.0217712	11.7548	0.8336	5344
P25701	P25701	ACP2 ARATH Acyl carrier protein 2 chloroplastic OS Arabidopsis thaliana GN ACP2 PE 1 SV 2	14518	5.088	137.619	2	11	27.9412	9.5799	13	2	1	11.518	0.0177106	54.511	0.7919	301
RANDOM10466	RANDOM10466	Random Sequence 10466	30462	9.2379	274.805	4	32	15.0183	6.9093	12	4	0	20.921	0.0156988	25.4917	0.7742	64763
RANDOM52451	RANDOM52451	Random Sequence 52451	25133	7.9259	121.482	4	17	25.3333	9.7972	11	2	0	12.5524	0.031176	30.894	0.7735	106748
Q944K7	Q944K7	Q944K7 ARATH AT3g44310 T10D17 100 OS Arabidopsis thaliana PE 2 SV 1	38154	5.7415	269.496	4	26	20.8092	5.7164	15	4	0	24.7767	0.0291526	19.8582	0.7582	39968
RANDOM39446	RANDOM39446	Random Sequence 39446	17370	5.7341	150.045	2	5	22.293	8.1824	9	2	0	17.2234	0.016246	41.5889	0.7229	93743
RANDOM3578	RANDOM3578	Random Sequence 3578	33540	9.247	225.416	2	25	8	3.8173	7	2	0	14.5136	0.0139081	19.6738	0.6603	57875
A8MSF6	A8MSF6	A8MSF6 ARATH Aquaporin PIP1 3 OS Arabidopsis thaliana GN PIP1C PE 3 SV 1	22503	9.8945	2699.25	3	11	31.7757	9.3631	24	3	0	14.8711	0.0213703	28.5173	0.6422	16530
B9DHQ7	B9DHQ7	B9DHQ7 ARATH AT4G01850 protein Fragment OS Arabidopsis thaliana GN AT4G01850 PE 2 SV 1	33649	8.1674	790.582	10	26	26.4706	10.1184	40	5	0	17.7649	0.0204008	13.4789	0.4538	34111
RANDOM46571	RANDOM46571	Random Sequence 46571	19698	4.6146	97.9886	2	12	19.4444	5.7858	7	2	0	19.799	0.0141379	19.6528	0.3874	100868
Q8L9P7	Q8L9P7	Q8L9P7 ARATH Type 2 peroxiredoxin putative OS Arabidopsis thaliana PE 2 SV 1	17400	4.9768	1087.61	2	10	32.716	10.1282	10	2	0	21.4663	0.0166727	21.831	0.3801	36156
Q9FF53	Q9FF53	PIP24 ARATH Probable aquaporin PIP2 4 OS Arabidopsis thaliana GN PIP2 4 PE 1 SV 1	30931	8.0858	2949.26	5	22	20.6186	8.4628	60	3	1	11.2656	0.0233359	6.9291	0.2145	7399
B9DHE0	B9DHE0	B9DHE0 ARATH AT3G32980 protein OS Arabidopsis thaliana GN AT3G32980 PE 2 SV 1	38822	6.2168	10197.2	21	25	35.2273	6.2846	198	9	0	14.2898	0.016155	0		37579
Q56ZW5	Q56ZW5	Q56ZW5 ARATH NADP specific isocitrate dehydrogenase like protein Fragment OS Arabidopsis thaliana	9762	5.1304	9093.07	8	9	25.5556	5.7359	53	4	0	12.6494	0.0131796	0		36162
Q42277	Q42277	Q42277 ARATH Tonoplast intrinsic protein Fragment OS Arabidopsis thaliana PE 2 SV 1	12189	8.8109	7714.81	7	8	38.4615	7.9722	67	3	1	11.9881	0.0221186	0		35219
C0Z355	C0Z355	C0Z355 ARATH AT1G56070 protein OS Arabidopsis thaliana GN AT1G56070 PE 2 SV 1	23606	6.1729	7331.1	6	15	18.7793	4.1586	62	4	1	13.295	0.0136144	0		37599
Q593N9	Q593N9	Q593N9 ARATH At1g04410 Fragment OS Arabidopsis thaliana GN At1g04410 PE 4 SV 1	13146	8.2385	3949.42	9	8	47.619	8.1924	34	3	0	14.883	0.0233603	0		17343
A8MQP1	A8MQP1	A8MQP1 ARATH Adenosylhomocysteinase 1 OS Arabidopsis thaliana GN MEE58 PE 3 SV 1	35508	4.8624	3495.4	12	27	33.2308	9.0322	80	8	0	16.5217	0.0172784	0		18986
Q944M3	Q944M3	Q944M3 ARATH Enolase OS Arabidopsis thaliana PE 2 SV 1	34891	5.2059	3364.74	9	27	24.3077	5.2108	74	5	1	17.1759	0.0191335	0		48245
Q8LA78	Q8LA78	Q8LA78 ARATH Malate dehydrogenase OS Arabidopsis thaliana PE 2 SV 1	35639	7.1693	2987.01	6	28	19.2771	7.7111	34	3	0	16.6458	0.0207246	0		34025
F4JTV5	F4JTV5	F4JTV5 ARATH Adenosylhomocysteinase 1 OS Arabidopsis thaliana GN MEE58 PE 3 SV 1	39993	6.0035	2573.3	15	27	34.6154	8.3183	90	9	0	14.5823	0.0160378	0		51827
Q8GZK2	Q8GZK2	Q8GZK2 ARATH Actin 8 Fragment OS Arabidopsis thaliana PE 4 SV 1	8005	9.7123	2497.86	3	8	31.0811	9.5596	19	2	0	18.7903	0.0191721	0		45024
Q8GZH0	Q8GZH0	Q8GZH0 ARATH Actin 8 Fragment OS Arabidopsis thaliana PE 4 SV 1	9549	8.6618	2383.82	4	9	37.5	8.0551	23	3	0	17.1885	0.0247688	0		34291
B9DHY6	B9DHY6	B9DHY6 ARATH AT1G78900 protein Fragment OS Arabidopsis thaliana GN AT1G78900 PE 2 SV 1	51344	5.7059	2235.57	13	47	27.4298	7.4039	95	8	0	17.3268	0.0196542	0		31949
Q9LZ45	Q9LZ45	H2B9 ARATH Histone H2B 9 OS Arabidopsis thaliana GN At5g02570 PE 1 SV 3	14535	10.5192	2204.79	1	13	11.3636	2.6029	11	1	0	15.3111	0.0193205	0		5125
A7XB43	A7XB43	A7XB43 ARATH S adenosyl L homocystein hydrolase OS Arabidopsis thaliana PE 2 SV 1	53148	5.5767	2158.93	12	38	19.5876	8.3891	78	8	0	17.1168	0.0176	0		48746
A8MQK3	A8MQK3	A8MQK3 ARATH Malate dehydrogenase OS Arabidopsis thaliana GN mMDH2 PE 3 SV 1	33112	9.8179	2057.27	4	19	22.7848	5.4112	32	3	0	10.944	0.0137653	0		17796
A8MQ96	A8MQ96	A8MQ96 ARATH 40S ribosomal protein S15 4 OS Arabidopsis thaliana GN At5g09510 PE 3 SV 1	13403	11.2866	2035.1	3	10	47.4576	2.7037	17	2	1	16.719	0.0185832	0		12208
P61837	P61837	PIP11 ARATH Aquaporin PIP1 1 OS Arabidopsis thaliana GN PIP1 1 PE 1 SV 1	30668	9.252	1985.26	3	19	22.7273	11.816	23	3	0	15.4291	0.0197978	0		7391
F4JB06	F4JB06	F4JB06 ARATH Ribosomal protein S5 Elongation factor G III V family protein OS Arabidopsis thaliana G	85149	5.2998	1910.04	8	60	12.9074	9.8697	63	6	1	17.7974	0.0168727	0		32503
P24101	P24101	PER33 ARATH Peroxidase 33 OS Arabidopsis thaliana GN PER33 PE 1 SV 1	38916	6.457	1868.86	11	21	19.774	9.0223	46	6	0	17.4054	0.0178058	0		7205
Q8LF70	Q8LF70	Q8LF70 ARATH EDGP OS Arabidopsis thaliana PE 2 SV 1	45792	8.6803	1849.71	8	28	17.321	5.6361	64	4	0	13.726	0.0162252	0		34595
Q9SBE3	Q9SBE3	Q9SBE3 ARATH T14P8 11 Fragment OS Arabidopsis thaliana GN T14P8 11 PE 4 SV 1	11018	6.145	1825.2	3	8	37.5	6.358	15	3	0	20.3164	0.0250753	0		34751
Q0WNN2	Q0WNN2	Q0WNN2 ARATH Putative cytosolic factor protein Fragment OS Arabidopsis thaliana GN At1g72150 PE 2	15602	4.3815	1801.62	7	28	52.4823	8.2913	36	5	0	20.1273	0.0149108	0		53366
Q56YT4	Q56YT4	Q56YT4 ARATH Peroxidase like protein Fragment OS Arabidopsis thaliana GN At2g38380 PE 2 SV 1	13336	4.7477	1761.72	4	6	12.5	11.114	19	1	0	14.3995	0.0163175	0		31251
B3H6D7	B3H6D7	B3H6D7 ARATH Fructose bisphosphate aldolase OS Arabidopsis thaliana GN At2g36460 PE 3 SV 1	28701	8.3736	1732.63	6	19	27.7154	7.4092	55	3	0	17.7735	0.0228735	0		14410
F4KCE5	F4KCE5	F4KCE5 ARATH Heat shock 70kDa protein 1 8 OS Arabidopsis thaliana GN HSC70 1 PE 3 SV 1	57200	4.8069	1589.88	15	42	23.6084	9.9629	90	11	0	19.8904	0.0204999	0		34508
A8MSE8	A8MSE8	A8MSE8 ARATH Elongation factor 1 alpha OS Arabidopsis thaliana GN At5g60390 PE 3 SV 1	44327	8.4338	1536.46	18	40	23.5	8.5637	125	9	2	17.9801	0.0206568	0		14070
B9DHQ0	B9DHQ0	TBA5 ARATH Tubulin alpha 5 chain OS Arabidopsis thaliana GN TUBA5 PE 2 SV 2	49622	4.7752	1317.6	5	33	15.5556	4.3474	31	5	0	19.6627	0.0192942	0		10187
F4K007	F4K007	F4K007 ARATH Luminal binding protein 2 OS Arabidopsis thaliana GN BIP2 PE 3 SV 1	67358	4.9924	1231.98	9	58	13.0506	9.4315	60	7	1	18.6143	0.0211676	0		51671
Q8RWH2	Q8RWH2	Q8RWH2 ARATH Isocitrate dehydrogenase NADP OS Arabidopsis thaliana GN At1g65930 PE 2 SV 1	45703	6.1111	1157.53	6	36	8.5366	10.5922	36	3	0	14.8047	0.0187173	0		37361
Q94BN4	Q94BN4	Q94BN4 ARATH 5 methyltetrahydropteroyltriglutamate homocysteine methyltransferase OS Arabidopsis th	84557	6.0582	1102.91	13	54	12.4183	6.2173	80	7	0	12.2474	0.0158592	0		35583
Q56WY7	Q56WY7	Q56WY7 ARATH Phosphoglycerate dehydrogenase like protein OS Arabidopsis thaliana GN At4g34200 PE 2 S	27425	4.6734	1015.86	3	15	24.3243	5.9674	23	3	1	15.3142	0.0236685	0		48432
P46309	P46309	GSH1 ARATH Glutamate cysteine ligase chloroplastic OS Arabidopsis thaliana GN GSH1 PE 1 SV 2	58524	6.1322	1013.68	4	39	15.3257	11.6653	16	3	0	21.6669	0.0148692	0		4962
C0Z2H0	C0Z2H0	C0Z2H0 ARATH AT5G60390 protein OS Arabidopsis thaliana GN AT5G60390 PE 2 SV 1	28811	9.9527	899.494	11	23	32.8302	6.8912	51	5	0	16.2682	0.0195083	0		51605
Q8LFE1	Q8LFE1	Q8LFE1 ARATH Pyruvate kinase OS Arabidopsis thaliana PE 2 SV 1	57472	5.6982	899.17	5	38	9.2979	7.6129	41	2	0	23.4492	0.0187861	0		30521
Q08682	Q08682	RSSA1 ARATH 40S ribosomal protein Sa 1 OS Arabidopsis thaliana GN RPSaA PE 1 SV 3	32270	4.8344	876.795	6	17	23.8255	7.2919	31	5	0	21.8881	0.0208151	0		9405
Q8LC43	Q8LC43	Q8LC43 ARATH Atpm24 1 glutathione S transferase OS Arabidopsis thaliana PE 2 SV 1	24035	6.0769	847.741	4	17	16.9811	8.1486	20	3	0	17.0498	0.0241507	0		37110
F4J8V9	F4J8V9	F4J8V9 ARATH Actin 2 OS Arabidopsis thaliana GN ACT2 PE 3 SV 1	41205	5.3251	834.81	6	34	18.0593	9.4016	34	5	0	16.6023	0.0182335	0		43234
Q0WRR9	Q0WRR9	Q0WRR9 ARATH Peptidyl prolyl cis trans isomerase OS Arabidopsis thaliana GN At4g34870 PE 2 SV 1	18366	8.9852	808.063	5	13	47.093	6.6797	25	5	0	19.0341	0.0238655	0		31640
C0SVL5	C0SVL5	C0SVL5 ARATH Putative uncharacterized protein At4g35100 Fragment OS Arabidopsis thaliana GN At4g35	29723	9.0298	727.959	2	16	19.2857	3.7202	17	2	0	16.1197	0.0261686	0		37589
Q56ZD4	Q56ZD4	Q56ZD4 ARATH Elongation factor 1 alpha Fragment OS Arabidopsis thaliana GN At1g07940 PE 2 SV 1	10342	10.5313	713.588	3	9	28.7234	13.598	15	2	0	10.708	0.0306668	0		44644
Q41979	Q41979	Q41979 ARATH Glutathione S transferase III Fragment OS Arabidopsis thaliana PE 2 SV 1	13034	6.1166	650.318	2	7	17.2414	3.5523	10	2	0	19.3711	0.0278323	0		36786
P53494	P53494	ACT4 ARATH Actin 4 OS Arabidopsis thaliana GN ACT4 PE 1 SV 1	41751	5.2397	637.858	5	35	19.3634	3.4596	34	4	0	18.1618	0.0209113	0		315
B9DHB6	B9DHB6	B9DHB6 ARATH AT3G16400 protein OS Arabidopsis thaliana GN AT3G16400 PE 2 SV 1	51637	5.1757	610.216	5	36	5.5319	7.598	35	2	0	17.0435	0.0122893	0		33730
O04313	O04313	O04313 ARATH Jacalin related lectin 31 OS Arabidopsis thaliana GN T02O04 7 PE 2 SV 1	32213	5.8326	607.821	2	17	11.1486	8.2313	13	2	1	13.5948	0.0176923	0		18517
F4I577	F4I577	F4I577 ARATH Monodehydroascorbate reductase OS Arabidopsis thaliana GN MDAR6 PE 4 SV 1	44995	8.7424	590.905	9	35	20.4327	5.5705	29	6	0	25.9126	0.016521	0		33927
Q8LFV7	Q8LFV7	Q8LFV7 ARATH Phosphoglycerate kinase putative OS Arabidopsis thaliana PE 2 SV 1	42121	5.3348	585.444	13	29	35.6608	6.0649	45	9	1	18.9547	0.0208785	0		34761
Q56WE0	Q56WE0	Q56WE0 ARATH Heat shock protein 90 Fragment OS Arabidopsis thaliana GN At5g56010 PE 2 SV 1	42549	4.8587	504.054	6	31	19.3029	10.6064	32	4	0	12.8025	0.0189269	0		41832
F4K5B9	F4K5B9	F4K5B9 ARATH Aspartyl protease family protein OS Arabidopsis thaliana GN At5g07030 PE 4 SV 1	48662	9.8965	462.19	5	29	6.1538	4.004	18	3	0	17.1656	0.0133915	0		36421
P24636	P24636	TBB4 ARATH Tubulin beta 4 chain OS Arabidopsis thaliana GN TUBB4 PE 2 SV 2	49790	4.5652	456.159	4	30	13.964	10.6948	20	4	0	23.6992	0.01862	0		10192
Q0WW58	Q0WW58	Q0WW58 ARATH Cysteine proteinase RD21A Fragment OS Arabidopsis thaliana GN At1g47128 PE 2 SV 1	21861	6.7881	430.192	2	12	7.9208	3.8893	10	1	0	10.6026	0.0134531	0		46979
Q547G3	Q547G3	Q547G3 ARATH Putative initiation factor 5A OS Arabidopsis thaliana PE 2 SV 1	17129	5.489	419.467	4	17	46.5409	9.3551	19	4	1	17.0686	0.0228006	0		33090
B9DI33	B9DI33	B9DI33 ARATH AT1G07940 protein Fragment OS Arabidopsis thaliana GN AT1G07940 PE 2 SV 1	20047	9.9597	415.923	4	15	26.8817	12.3489	21	3	0	15.7261	0.0277333	0		42776
Q0WUV8	Q0WUV8	Q0WUV8 ARATH Elongation factor Tu OS Arabidopsis thaliana GN At4g02930 PE 2 SV 1	49378	6.2461	382.82	5	39	17.8414	9.8771	28	5	0	19.7024	0.0186944	0		42449
B9DHY1	B9DHY1	B9DHY1 ARATH AT3G14067 protein Fragment OS Arabidopsis thaliana GN AT3G14067 PE 2 SV 1	62546	6.174	373.639	5	32	12.3128	7.9542	21	4	1	16.8542	0.0241439	0		31948
B9DGH8	B9DGH8	B9DGH8 ARATH AT3G60750 protein Fragment OS Arabidopsis thaliana GN AT3G60750 PE 2 SV 1	61171	5.1165	333.064	9	34	22.9825	9.9702	40	8	0	21.8618	0.0230229	0		31893
Q570J1	Q570J1	Q570J1 ARATH ATP citrate lyase subunit B Fragment OS Arabidopsis thaliana GN At5g49460 PE 2 SV 1	20503	9.8016	313.966	4	15	10.3825	8.0163	9	1	0	10.6038	0.00544765	0		31069
Q8VY60	Q8VY60	Q8VY60 ARATH Putative uncharacterized protein At1g15260 OS Arabidopsis thaliana GN At1g15260 PE 2 SV	20259	9.5682	279.923	3	21	17.4157	8.4028	12	2	0	22.479	0.0211786	0		22565
C0SVD5	C0SVD5	C0SVD5 ARATH Putative uncharacterized protein At3g44310 Fragment OS Arabidopsis thaliana GN At3g44	38128	5.8178	269.759	4	26	20.8092	3.6485	15	4	0	24.9443	0.0300037	0		32059
Q8H173	Q8H173	RSSA2 ARATH 40S ribosomal protein Sa 2 OS Arabidopsis thaliana GN RPSaB PE 1 SV 2	30634	4.8239	255.648	3	20	14.2857	3.4118	12	3	0	22.6547	0.0190553	0		9406
B9DGT6	B9DGT6	B9DGT6 ARATH AT1G53310 protein OS Arabidopsis thaliana GN AT1G53310 PE 2 SV 1	110198	5.6459	181.198	10	93	19.7518	6.6864	42	10	3	20.9214	0.023894	0		40025
F4HSX1	F4HSX1	F4HSX1 ARATH Adenine phosphoribosyltransferase 1 OS Arabidopsis thaliana GN APT1 PE 3 SV 1	30968	7.9252	164.673	2	19	8.4507	4.4438	9	2	0	16.597	0.0133734	0		32643
Q0WUJ1	Q0WUJ1	Q0WUJ1 ARATH Monodehydroascorbate reductase NADH like protein OS Arabidopsis thaliana GN At5g03630	47450	5.0594	162.249	7	38	22.5287	11.3273	28	7	0	20.3422	0.0179259	0		44299
Q9SH90	Q9SH90	Q9SH90 ARATH Putative uncharacterized protein At2g37970 OS Arabidopsis thaliana GN T8P21 12 PE 2 SV	23700	8.7583	127.951	4	26	25.5814	6.8149	15	4	0	28.5525	0.0214775	0		15824
Q8GWA5	Q8GWA5	Q8GWA5 ARATH Putative actin OS Arabidopsis thaliana GN At2g42170 PE 1 SV 1	37058	4.7545	118.473	2	28	12.462	4.7215	12	2	1	18.5267	0.0220711	0		19587
Q4PSX7	Q4PSX7	Q4PSX7 ARATH Putative cytochrome P450 OS Arabidopsis thaliana GN At1g64930 PE 2 SV 1	59095	8.0863	118.391	3	42	11.3503	8.1958	12	3	0	23.8694	0.0147587	0		36866
O22666	O22666	RGP3 ARATH UDP arabinopyranose mutase 3 OS Arabidopsis thaliana GN RGP3 PE 1 SV 2	41254	5.2419	114.483	4	36	16.8508	8.4418	17	4	1	22.568	0.019297	0		8905
B9DGT0	B9DGT0	B9DGT0 ARATH AT1G11840 protein OS Arabidopsis thaliana GN AT1G11840 PE 2 SV 1	31954	4.9819	101.432	6	23	16.6078	7.2376	22	4	0	25.6006	0.027591	0		37568
Q2V4M4	Q2V4M4	Q2V4M4 ARATH Catalase 3 OS Arabidopsis thaliana GN CAT3 PE 1 SV 3	43921	7.3652	99.2597	2	26	6.8966	9.541	8	2	0	24.5642	0.0179233	0		20041

## Sheet: Col0_3
Accession	Entry	Description	mW (Da)	pI (pH)	PLGS Score	Peptides	Theoretical Peptides	Coverage (%)	Precursor RMS Mass Error (ppm)	Products	Digest Peptides	Modified Peptides	Products RMS Mass Error (ppm)	Products RMS RT Error (min)	Amount (fmol)	Amount (ngrams)	Protein ID
Q9SR37	Q9SR37	BGL23 ARATH Beta glucosidase 23 OS Arabidopsis thaliana GN BGLU23 PE 1 SV 1	59682	6.4605	5086.31	21	35	35.687	6.7979	188	12	0	14.699	0.0164214	3379.43	201.822	1231
P25858	P25858	G3PC ARATH Glyceraldehyde 3 phosphate dehydrogenase cytosolic OS Arabidopsis thaliana GN GAPC PE 1	36891	6.7198	7583.89	28	26	45.2663	6.0242	242	13	4	14.7147	0.0164957	5327.36	196.656	4462
Q9SYZ7	Q9SYZ7	U496A ARATH UPF0496 protein At4g34320 OS Arabidopsis thaliana GN At4g34320 PE 1 SV 1	42026	8.2615	100.016	4	35	18.7166	5.8996	15	4	0	29.111	0.019471	3690.4	155.195	10547
Q9LHB9	Q9LHB9	PER32 ARATH Peroxidase 32 OS Arabidopsis thaliana GN PER32 PE 1 SV 3	38822	6.2168	10539	21	25	27.5568	5.7044	195	8	0	12.4049	0.0160915	3440.28	133.645	7204
Q9LF98	Q9LF98	Q9LF98 ARATH Fructose bisphosphate aldolase OS Arabidopsis thaliana GN F8J2 100 PE 1 SV 1	38515	6.0187	7033.76	37	29	62.8492	6.6182	275	15	0	13.4428	0.0192188	2902.61	111.866	19369
Q8H135	Q8H135	Q8H135 ARATH ATP synthase subunit beta Fragment OS Arabidopsis thaliana GN At5g08670 PE 2 SV 1	48227	5.2798	4776.3	35	32	61.6592	6.472	260	18	2	13.1718	0.0215852	1789.4	86.3512	35454
Q9SMU8	Q9SMU8	PER34 ARATH Peroxidase 34 OS Arabidopsis thaliana GN PER34 PE 1 SV 1	38807	7.5005	1921.98	16	24	24.6459	5.4535	76	7	0	14.2312	0.0214517	2003.84	77.8135	7206
P31168	P31168	COR47 ARATH Dehydrin COR47 OS Arabidopsis thaliana GN COR47 PE 1 SV 2	29878	4.5491	3188.33	11	23	51.3208	7.9145	88	7	0	18.4612	0.0200361	2236.93	66.8772	2233
Q9LKR3	Q9LKR3	MD37A ARATH Mediator of RNA polymerase II transcription subunit 37a OS Arabidopsis thaliana GN MED37	73583	4.8922	2254	17	62	23.6173	6.6003	108	12	1	13.4115	0.0189429	826.813	60.8778	6154
Q9LYG3	Q9LYG3	MAOP2 ARATH NADP dependent malic enzyme 2 OS Arabidopsis thaliana GN NADP ME2 PE 1 SV 1	64372	5.9733	2481.16	9	44	32.6531	5.8146	70	9	0	14.7785	0.0207112	779.449	50.2066	6078
Q96262	Q96262	PCAP1 ARATH Plasma membrane associated cation binding protein 1 OS Arabidopsis thaliana GN PCAP1 PE	24568	4.7935	5582.81	17	27	43.1111	4.7287	118	8	0	12.4178	0.0183942	2027.51	49.8439	7102
Q9SUR0	Q9SUR0	Q9SUR0 ARATH AT4G23670 protein OS Arabidopsis thaliana GN F9D16 140 PE 1 SV 1	17506	5.9004	3625.87	21	15	35.7616	6.137	159	4	1	13.028	0.0172821	2755.39	48.2684	19228
Q9LHA8	Q9LHA8	MD37C ARATH Probable mediator of RNA polymerase II transcription subunit 37c OS Arabidopsis thaliana	71057	4.9444	1954.9	18	52	33.0769	9.4187	125	15	0	18.255	0.0190528	636.199	45.2348	6156
Q9ZP06	Q9ZP06	MDHM1 ARATH Malate dehydrogenase 1 mitochondrial OS Arabidopsis thaliana GN At1g53240 PE 1 SV 1	35781	8.5353	7069.35	17	23	72.7273	7.8445	121	13	1	15.3777	0.0187694	1223.95	43.8231	6172
Q1H583	Q1H583	GDL18 ARATH GDSL esterase lipase At1g54000 OS Arabidopsis thaliana GN At1g54000 PE 2 SV 1	43166	6.7158	2310.83	10	24	28.9003	6.292	59	7	0	15.0742	0.0207835	1001.97	43.2793	4596
P22954	P22954	MD37D ARATH Probable mediator of RNA polymerase II transcription subunit 37c OS Arabidopsis thaliana	71342	4.8344	2209	21	51	30.4747	9.33	141	15	0	16.8729	0.0201938	544.817	38.8928	6157
O80852	O80852	GSTF9 ARATH Glutathione S transferase F9 OS Arabidopsis thaliana GN GSTF9 PE 1 SV 1	24130	6.1827	17145.2	15	13	43.7209	4.928	118	6	0	11.2945	0.0178161	1597.58	38.575	4983
Q9SAJ4	Q9SAJ4	Q9SAJ4 ARATH Phosphoglycerate kinase OS Arabidopsis thaliana GN T8K14 3 PE 1 SV 1	42105	5.3348	2642.02	20	29	39.6509	6.6611	89	10	0	14.8495	0.0178422	854.205	35.9892	14609
O23254	O23254	O23254 ARATH Serine hydroxymethyltransferase OS Arabidopsis thaliana GN dl3005c PE 2 SV 1	51685	6.8654	439.963	12	32	29.724	7.4885	44	8	0	16.8608	0.0238535	688.146	35.5896	12772
P92549	P92549	ATPAM ARATH ATP synthase subunit alpha mitochondrial OS Arabidopsis thaliana GN ATPA PE 1 SV 2	55010	6.1967	502.45	9	39	16.1736	7.3541	47	5	0	13.3925	0.0197339	636.771	35.0514	1040
Q56ZI2	Q56ZI2	PATL2 ARATH Patellin 2 OS Arabidopsis thaliana GN PATL2 PE 1 SV 2	75961	4.7232	463.274	13	84	24.1581	8.3132	60	10	0	16.2168	0.023032	459.56	34.9303	7094
B9DI55	B9DI55	B9DI55 ARATH AT3G09840 protein OS Arabidopsis thaliana GN AT3G09840 PE 2 SV 1	89337	4.9426	878.621	11	71	22.3733	9.2934	53	11	0	19.824	0.017488	385.406	34.4528	31971
Q9C7X7	Q9C7X7	HSP7N ARATH Heat shock 70 kDa protein 18 OS Arabidopsis thaliana GN HSP70 18 PE 1 SV 1	68313	5.0349	2257.67	18	49	25.1216	9.2956	128	12	0	17.1469	0.0193733	474.617	32.4433	5350
Q9LUT2	Q9LUT2	METK4 ARATH S adenosylmethionine synthase 4 OS Arabidopsis thaliana GN METK4 PE 1 SV 1	42768	5.4153	1251.77	7	35	21.1196	10.0696	69	4	0	15.6341	0.0154223	726.121	31.0749	6233
Q9SIB9	Q9SIB9	ACO2M ARATH Aconitate hydratase 2 mitochondrial OS Arabidopsis thaliana GN ACO2 PE 1 SV 2	108132	6.7418	502.821	13	70	20.404	9.1906	57	12	2	17.7919	0.0233769	282.778	30.597	293
P11574	P11574	VATB1 ARATH V type proton ATPase subunit B1 OS Arabidopsis thaliana GN VHA B1 PE 2 SV 2	54073	4.7963	923.042	7	40	29.6296	6.1443	51	7	0	15.0331	0.0269298	522.665	28.2802	10868
Q0WWT6	Q0WWT6	Q0WWT6 ARATH Putative mitochondrial processing peptidase Fragment OS Arabidopsis thaliana GN At3g0	51498	5.6385	1550.02	7	38	31.1688	6.1057	54	7	0	15.7625	0.0163358	539.589	27.8051	34347
P57691	P57691	RLA03 ARATH 60S acidic ribosomal protein P0 3 OS Arabidopsis thaliana GN RPP0C PE 1 SV 1	34368	4.8556	2835.18	10	17	34.0557	8.2873	64	6	1	13.6059	0.0170543	775.111	26.6564	9140
Q41188	Q41188	CSP2 ARATH Cold shock protein 2 OS Arabidopsis thaliana GN CSP2 PE 1 SV 1	19141	5.5239	595.621	1	15	10.8374	3.0669	8	1	0	5.9811	0.0172239	1248.7	23.9165	2468
O04499	O04499	PMG1 ARATH 2 3 bisphosphoglycerate independent phosphoglycerate mutase 1 OS Arabidopsis thaliana GN	60541	5.1687	427.973	10	43	37.702	5.7976	52	9	0	19.2145	0.0188863	390.68	23.6672	7582
Q9FWR4	Q9FWR4	DHAR1 ARATH Glutathione S transferase DHAR1 mitochondrial OS Arabidopsis thaliana GN DHAR1 PE 1 SV	23626	5.4917	2542.2	10	16	46.4789	6.1226	61	8	1	14.0847	0.0197334	958.206	22.653	2993
Q9SJL8	Q9SJL8	METK3 ARATH S adenosylmethionine synthase 3 OS Arabidopsis thaliana GN METK3 PE 1 SV 1	42470	5.7171	1436.69	14	35	33.8462	8.3291	91	8	0	17.6114	0.0149054	520.085	22.1023	6232
Q0WM94	Q0WM94	Q0WM94 ARATH Cysteine protease component of protease inhibitor complex Fragment OS Arabidopsis tha	32445	5.8116	324.891	5	17	16.3333	9.4985	18	4	0	12.9442	0.023765	652.125	21.1724	38873
O24653	O24653	O24653 ARATH AtGDI2 OS Arabidopsis thaliana GN AtGDI2 PE 2 SV 1	49506	5.3613	138.717	7	31	18.4685	5.5171	31	5	1	20.4022	0.0242887	415.727	20.5946	12418
P48491	P48491	TPIS ARATH Triosephosphate isomerase cytosolic OS Arabidopsis thaliana GN CTIMC PE 1 SV 2	27152	5.2224	2396.73	15	20	42.5197	7.9491	91	8	0	13.0002	0.0158818	746.834	20.2908	10396
Q9XI01	Q9XI01	PDI11 ARATH Protein disulfide isomerase like 1 1 OS Arabidopsis thaliana GN PDIL1 1 PE 1 SV 1	55567	4.6144	361.399	7	55	12.9741	5.2104	22	5	0	17.3649	0.0240708	363.413	20.2064	7125
P29197	P29197	CH60A ARATH Chaperonin CPN60 mitochondrial OS Arabidopsis thaliana GN CPN60 PE 1 SV 2	61242	5.4836	147.192	12	51	24.9567	7.922	42	9	2	20.3041	0.0274883	319.676	19.59	1904
P47998	P47998	CYSK1 ARATH Cysteine synthase OS Arabidopsis thaliana GN OASA1 PE 1 SV 2	33783	5.8065	748.548	11	26	31.0559	6.9789	43	6	0	14.756	0.0217425	557.324	18.8404	2602
F4I576	F4I576	F4I576 ARATH Monodehydroascorbate reductase OS Arabidopsis thaliana GN MDAR6 PE 4 SV 1	52082	7.725	485.493	6	39	11.8257	5.7225	32	3	0	15.9029	0.0207197	357.931	18.6538	32517
P42761	P42761	GSTFA ARATH Glutathione S transferase F10 OS Arabidopsis thaliana GN GSTF10 PE 1 SV 3	24214	5.3524	2063.77	5	15	36.2791	9.0284	33	5	0	15.2806	0.0155186	768.231	18.6143	4984
Q9ZVF3	Q9ZVF3	ML328 ARATH MLP like protein 328 OS Arabidopsis thaliana GN MLP328 PE 1 SV 1	17501	5.3247	1019.59	8	13	19.8675	7.8837	50	3	0	14.2855	0.0155062	1045.87	18.3162	6262
P42763	P42763	ERD14 ARATH Dehydrin ERD14 OS Arabidopsis thaliana GN ERD14 PE 1 SV 1	20773	5.2414	2869.11	10	19	34.5946	5.0938	57	5	0	14.3811	0.0223095	847.023	17.6066	3389
P0CW78	P0CW78	HMA3B ARATH Cadmium zinc transporting ATPase HMA3 OS Arabidopsis thaliana GN HMA3 PE 1 SV 1	81803	5.6158	491.492	2	52	6.3158	1.0738	12	2	0	16.5485	0.0125327	207.289	16.9679	5260
O80912	O80912	PER23 ARATH Peroxidase 23 OS Arabidopsis thaliana GN PER23 PE 2 SV 1	38076	7.9506	491.268	9	21	14.3266	6.9161	32	4	0	14.7407	0.0192447	436.455	16.6292	7194
O65719	O65719	HSP7C ARATH Heat shock 70 kDa protein 3 OS Arabidopsis thaliana GN HSP70 3 PE 1 SV 1	71103	4.7708	2016.56	20	54	32.2034	8.9514	131	16	0	18.4288	0.020435	232.31	16.5283	5343
Q9C525	Q9C525	BGL21 ARATH Beta glucosidase 21 OS Arabidopsis thaliana GN BGLU21 PE 2 SV 1	59625	6.5768	330.392	8	43	14.5038	8.3451	37	5	0	17.1002	0.0245318	274.91	16.4022	1229
Q56WK6	Q56WK6	PATL1 ARATH Patellin 1 OS Arabidopsis thaliana GN PATL1 PE 1 SV 2	64007	4.6229	475.255	10	68	18.1501	6.3416	44	7	2	13.6458	0.0224371	255.487	16.363	7093
RANDOM4212	RANDOM4212	Random Sequence 4212	49865	8.3342	74.8708	4	39	13.3641	6.3804	15	4	0	18.582	0.0187045	316.14	15.7394	58509
O04311	O04311	O04311 ARATH AT3G16450 protein OS Arabidopsis thaliana GN T02O04 5 PE 1 SV 1	32002	4.895	439.274	5	21	31.3333	4.895	25	4	0	15.0465	0.0211356	482.896	15.4636	16680
Q9S9J5	Q9S9J5	Q9S9J5 ARATH Putative uncharacterized protein At1g65150 OS Arabidopsis thaliana GN T23K8 6 PE 2 SV 1	33562	6.0026	117.307	5	26	20.6081	10.1169	22	5	0	23.3502	0.0262589	458.842	15.4097	13694
P01966	P01966	HBA BOVIN Hemoglobin subunit alpha OS Bos taurus GN HBA PE 1 SV 2	15174	9.1221	2316.06	9	10	48.5915	6.3947	57	5	0	13.1284	0.0167534	1000	15.1844	54297
F4JVC0	F4JVC0	F4JVC0 ARATH Glycine rich RNA binding protein 8 OS Arabidopsis thaliana GN CCR1 PE 4 SV 1	10223	4.4659	954.478	8	12	45.6522	8.1118	30	5	0	18.0166	0.0188101	1483.75	15.1792	32861
Q9XI93	Q9XI93	Q9XI93 ARATH At1g13930 F16A14 27 OS Arabidopsis thaliana GN F7A19 2 PE 1 SV 1	16153	4.6238	1490.11	3	12	16.129	5.1247	20	2	0	11.2397	0.0143874	926.871	14.9816	25997
Q9ZU25	Q9ZU25	MPPA1 ARATH Probable mitochondrial processing peptidase subunit alpha 1 OS Arabidopsis thaliana GN A	54367	5.8951	712.749	10	38	30.2187	5.1494	54	10	2	19.7774	0.0215058	275.011	14.9612	6335
B9DHQ7	B9DHQ7	B9DHQ7 ARATH AT4G01850 protein Fragment OS Arabidopsis thaliana GN AT4G01850 PE 2 SV 1	33649	8.1674	1113.24	8	26	29.7386	7.4394	72	5	1	15.4281	0.0153765	443.796	14.9428	34111
Q9SJ36	Q9SJ36	RS172 ARATH 40S ribosomal protein S17 2 OS Arabidopsis thaliana GN RPS17B PE 2 SV 3	15941	10.4681	640.193	3	10	8.5714	9.0893	16	1	0	13.2624	0.0132316	928.41	14.8097	9350
RANDOM14525	RANDOM14525	Random Sequence 14525	61253	8.9877	86.9779	6	54	17.7903	11.021	22	6	2	22.2255	0.0223619	240.927	14.7672	68822
P53492	P53492	ACT7 ARATH Actin 7 OS Arabidopsis thaliana GN ACT7 PE 1 SV 1	41708	5.1583	738.13	9	35	22.0159	7.2342	32	5	0	16.6119	0.0192551	352.832	14.7258	317
Q9SID0	Q9SID0	SCRK1 ARATH Probable fructokinase 1 OS Arabidopsis thaliana GN At2g31390 PE 2 SV 1	35253	5.1513	1102.83	7	27	38.1538	4.1841	38	7	0	18.6209	0.0211837	415.472	14.656	9610
Q39161	Q39161	NIR ARATH Ferredoxin nitrite reductase chloroplastic OS Arabidopsis thaliana GN NIR1 PE 1 SV 1	65463	5.8784	357.702	3	56	7.5085	5.6122	16	3	0	13.7744	0.0150093	220.171	14.4223	6679
Q9SN86	Q9SN86	MDHP ARATH Malate dehydrogenase chloroplastic OS Arabidopsis thaliana GN At3g47520 PE 1 SV 1	42379	8.755	1130.02	9	31	32.7543	5.4415	44	7	0	14.7293	0.0199848	333.182	14.1288	6174
P49209	P49209	RL91 ARATH 60S ribosomal protein L9 1 OS Arabidopsis thaliana GN RPL9B PE 2 SV 3	22003	9.9044	1716.23	5	15	29.8969	7.2014	28	4	0	14.7476	0.023234	639.286	14.0756	9136
P51407	P51407	RLA21 ARATH 60S acidic ribosomal protein P2 1 OS Arabidopsis thaliana GN RPP2A PE 2 SV 2	11444	4.3427	1391.67	5	15	35.6522	3.995	20	2	0	11.3767	0.0162097	1173.42	13.4378	9144
Q9ZU52	Q9ZU52	ALFC3 ARATH Probable fructose bisphosphate aldolase 3 chloroplastic OS Arabidopsis thaliana GN FBA3	42300	8.1956	131.681	5	28	14.3223	9.4434	20	5	0	23.807	0.0234341	314.979	13.3322	556
Q1JPL7	Q1JPL7	PME18 ARATH Pectinesterase pectinesterase inhibitor 18 OS Arabidopsis thaliana GN PME18 PE 1 SV 3	61648	8.9724	140.314	1	43	2.8725	1.7507	9	1	0	12.6387	0.0191212	215.154	13.2723	7523
O49006	O49006	PME3 ARATH Pectinesterase pectinesterase inhibitor 3 OS Arabidopsis thaliana GN PME3 PE 2 SV 2	64215	9.1002	128.108	5	49	11.3176	4.8443	22	3	0	16.8481	0.0196876	205.257	13.189	7546
B9DHH9	B9DHH9	B9DHH9 ARATH 3 isopropylmalate dehydrogenase OS Arabidopsis thaliana GN IMD1 PE 2 SV 1	41865	5.6164	1047.31	6	31	18.5567	3.6565	44	6	1	14.2813	0.0171667	314.227	13.1637	14290
P30184	P30184	AMPL1 ARATH Leucine aminopeptidase 1 OS Arabidopsis thaliana GN PM25 PE 1 SV 1	54475	5.5543	500.31	6	39	22.6923	9.2435	33	5	0	15.2036	0.0228501	228.688	12.4656	614
P46286	P46286	RL81 ARATH 60S ribosomal protein L8 1 OS Arabidopsis thaliana GN RPL8A PE 1 SV 2	27841	11.321	777.262	9	22	41.8605	5.8318	38	7	2	17.8113	0.0165535	444.97	12.3965	9133
Q9LXF2	Q9LXF2	PP385 ARATH Pentatricopeptide repeat containing protein At5g15300 OS Arabidopsis thaliana GN PCMP E4	62071	8.1301	70.1495	6	47	16.4234	4.7282	24	6	2	18.5665	0.0258854	199.335	12.3811	7955
Q9SMX3	Q9SMX3	VDAC3 ARATH Mitochondrial outer membrane protein porin 3 OS Arabidopsis thaliana GN VDAC3 PE 1 SV 3	29193	8.77	876.483	7	20	22.9927	6.0716	33	5	1	16.7122	0.0208225	388.818	11.3577	10890
Q56WD9	Q56WD9	THIK2 ARATH 3 ketoacyl CoA thiolase 2 peroxisomal OS Arabidopsis thaliana GN PED1 PE 1 SV 2	48548	8.3549	1081.5	8	31	22.0779	7.9419	38	5	0	18.4182	0.0202959	230.215	11.1836	10281
RANDOM38352	RANDOM38352	Random Sequence 38352	29408	7.9847	98.0368	2	18	9.3985	5.7368	9	2	0	18.7406	0.00628756	374.424	11.0181	92649
O04309	O04309	MB31 ARATH Myrosinase binding protein like At3g16470 OS Arabidopsis thaliana GN At3g16470 PE 1 SV 1	48466	4.9512	160.856	3	30	14.8559	5.8603	17	3	0	20.6214	0.0204288	223.471	10.8376	6099
Q9FVC4	Q9FVC4	Q9FVC4 ARATH Aspartate semialdehyde dehydrogenase Fragment OS Arabidopsis thaliana GN ASDH PE 2 SV	36619	5.2407	430.496	1	23	5.2941	1.8069	5	1	0	13.2505	0.020203	295.551	10.8298	30496
Q9LZG0	Q9LZG0	ADK2 ARATH Adenosine kinase 2 OS Arabidopsis thaliana GN ADK2 PE 1 SV 1	37821	4.9651	649.03	6	27	25.5072	6.2578	40	6	2	19.9674	0.0253945	278.194	10.5286	342
O64518	O64518	MCA5 ARATH Metacaspase 5 OS Arabidopsis thaliana GN AMC5 PE 1 SV 1	44818	6.1611	133.303	6	30	11.2195	6.5575	25	3	0	16.9205	0.020539	234.683	10.5246	6122
Q9C8Y9	Q9C8Y9	BGL22 ARATH Beta glucosidase 22 OS Arabidopsis thaliana GN BGLU22 PE 2 SV 1	59743	6.7892	362.552	8	42	13.9313	8.2566	37	5	0	19.2582	0.0235878	175.53	10.4934	1230
Q9LZ66	Q9LZ66	SIR ARATH Sulfite reductase ferredoxin chloroplastic OS Arabidopsis thaliana GN SIR PE 1 SV 1	71904	8.3578	128.168	2	47	6.2305	3.2412	14	2	0	14.1419	0.0153454	144.077	10.3664	9731
O04983	O04983	ACCC ARATH Biotin carboxylase chloroplastic OS Arabidopsis thaliana GN CAC2 PE 1 SV 1	58350	6.8989	195.138	7	42	21.6015	7.1968	22	6	1	20.9555	0.020366	177.08	10.3392	255
B3H533	B3H533	B3H533 ARATH AAA type ATPase family protein OS Arabidopsis thaliana GN At1g45000 PE 4 SV 1	37548	8.3857	400.394	8	37	22.0896	5.702	27	5	0	14.8126	0.0184539	270.632	10.1682	22495
Q38799	Q38799	ODPB ARATH Pyruvate dehydrogenase E1 component subunit beta mitochondrial OS Arabidopsis thaliana G	39151	5.5287	262.896	2	26	8.8154	4.5678	10	2	1	16.1355	0.0224523	259.507	10.1664	6851
Q39258	Q39258	VATE1 ARATH V type proton ATPase subunit E1 OS Arabidopsis thaliana GN VHA E1 PE 1 SV 2	26043	5.9945	308.452	12	29	31.3043	7.3955	48	6	0	16.1847	0.0195052	388.813	10.1325	10873
RANDOM8006	RANDOM8006	Random Sequence 8006	59041	6.0864	187.599	2	34	5.6985	9.2939	8	2	0	13.3382	0.0194065	170.469	10.0711	62303
Q9LYR4	Q9LYR4	Q9LYR4 ARATH Putative transaldolase OS Arabidopsis thaliana GN T22N19 70 PE 2 SV 1	47669	6.0218	179.766	5	38	23.516	8.2525	28	5	0	21.6259	0.0224822	208.786	9.9589	19001
Q8GUM2	Q8GUM2	HSP7I ARATH Heat shock 70 kDa protein 9 mitochondrial OS Arabidopsis thaliana GN HSP70 9 PE 1 SV 1	73029	5.3267	73.3755	8	65	17.5953	9.7065	40	8	0	18.5234	0.0200225	135.39	9.8936	5348
Q9LDN9	Q9LDN9	PER37 ARATH Peroxidase 37 OS Arabidopsis thaliana GN PER37 PE 2 SV 1	38178	7.5342	244.763	6	25	23.9884	5.2987	35	5	0	17.5823	0.0205096	250.695	9.5772	7209
Q9T084	Q9T084	Q9T084 ARATH Carbohydrate kinase like protein OS Arabidopsis thaliana GN AT4g27600 PE 2 SV 1	43148	4.567	79.7563	3	22	11.8227	6.5522	10	2	0	13.9902	0.033562	218.931	9.4525	29489
O23136	O23136	O23136 ARATH Putative uncharacterized protein F19G10 18 OS Arabidopsis thaliana GN F19G10 18 PE 4 SV	105758	5.1292	78.86	3	72	3.2735	5.8944	19	3	0	18.0283	0.0192664	85.9591	9.0966	37338
Q9SH69	Q9SH69	Q9SH69 ARATH 6 phosphogluconate dehydrogenase decarboxylating OS Arabidopsis thaliana GN At1g64190	53344	5.1594	96.3681	9	40	26.4887	9.0363	32	8	0	23.687	0.0219869	168.763	9.0081	15823
Q42449	Q42449	PROF1 ARATH Profilin 1 OS Arabidopsis thaliana GN PRO1 PE 1 SV 1	14257	4.5044	4321.17	1	11	14.5038	3.3813	17	1	0	12.0448	0.0150946	624.756	8.9129	8224
O49499	O49499	CAMT4 ARATH Caffeoyl CoA O methyltransferase 1 OS Arabidopsis thaliana GN CCOAOMT1 PE 1 SV 1	29136	4.96	365.538	4	29	15.8301	6.8029	20	3	1	14.0025	0.0138751	297.55	8.6752	1677
Q940P8	Q940P8	Q940P8 ARATH AT5g20890 F22D1 60 OS Arabidopsis thaliana GN At5g20890 PE 1 SV 1	57249	5.4884	84.8519	6	44	14.4213	8.7754	23	5	1	17.226	0.0205377	149.312	8.5535	13064
Q9LZQ9	Q9LZQ9	Q9LZQ9 ARATH ATP dependent RNA helicase like protein OS Arabidopsis thaliana GN T12C14 10 PE 2 SV 1	82641	6.9683	79.3904	9	58	18.3196	10.7469	38	9	2	23.1552	0.0229072	100.537	8.3138	15977
P68209	P68209	SUCA1 ARATH Succinyl CoA ligase ADP forming subunit alpha 1 mitochondrial OS Arabidopsis thaliana	36128	8.28	112.474	5	20	19.5965	9.5571	15	4	0	19.7946	0.028271	228.001	8.2426	10032
Q9SF85	Q9SF85	ADK1 ARATH Adenosine kinase 1 OS Arabidopsis thaliana GN ADK1 PE 1 SV 1	37811	5.1281	579.406	6	28	27.6163	6.673	42	6	2	19.5607	0.0259849	212.546	8.042	341
Q9SAJ6	Q9SAJ6	Q9SAJ6 ARATH Glyceraldehyde 3 phosphate dehydrogenase OS Arabidopsis thaliana GN T8K14 5 PE 2 SV 1	44802	8.9231	176.708	6	31	14.6919	8.0842	33	5	1	16.7218	0.0203094	177.821	7.9719	17249
Q6ICZ8	Q6ICZ8	NACA3 ARATH Nascent polypeptide associated complex subunit alpha like protein 3 OS Arabidopsis thali	22043	4.2153	2300.24	4	9	28.9216	6.0616	27	4	0	13.8908	0.0188712	351.563	7.7546	6501
Q0WP12	Q0WP12	HOL1 ARATH Thiocyanate methyltransferase 1 OS Arabidopsis thaliana GN HOL1 PE 1 SV 1	27390	4.381	999.011	5	20	27.2358	7.259	19	3	0	13.3596	0.0189598	282.455	7.7416	5292
P39207	P39207	NDK1 ARATH Nucleoside diphosphate kinase 1 OS Arabidopsis thaliana GN NDPK1 PE 1 SV 1	16489	6.3636	735.563	4	13	22.8188	4.7138	23	3	0	8.5501	0.0233783	456.39	7.5304	6569
Q96252	Q96252	ATP4 ARATH ATP synthase subunit delta mitochondrial OS Arabidopsis thaliana GN At5g47030 PE 1 SV 1	21534	6.23	1295.83	2	12	28.5714	2.7814	14	2	0	15.264	0.0156002	348.04	7.4995	1033
RANDOM30840	RANDOM30840	Random Sequence 30840	88036	9.0035	73.3139	3	71	6.1776	1.2503	12	3	1	13.2582	0.023328	83.7094	7.3741	85137
RANDOM11721	RANDOM11721	Random Sequence 11721	32503	10.2378	83.1828	2	25	7.8571	4.3385	10	2	1	15.1316	0.0349053	227.339	7.3685	66018
F4JHJ0	F4JHJ0	F4JHJ0 ARATH HSP20 like chaperone OS Arabidopsis thaliana GN At4g02450 PE 4 SV 1	25324	4.2596	368.467	6	16	20.8333	8.5254	32	4	0	21.0268	0.0194467	289.798	7.344	39817
Q8W4H8	Q8W4H8	GDL19 ARATH GDSL esterase lipase At1g54010 OS Arabidopsis thaliana GN At1g54010 PE 1 SV 1	43115	8.0625	1653.31	4	27	10.1036	5.0015	34	2	1	12.2502	0.0143238	150.974	6.5135	4597
Q9SCX3	Q9SCX3	EF1B2 ARATH Elongation factor 1 beta 2 OS Arabidopsis thaliana GN At5g19510 PE 1 SV 1	24185	4.222	77.8975	6	16	35.7143	7.4043	25	4	0	19.1381	0.0210623	265.562	6.4269	3296
A8MQJ9	A8MQJ9	A8MQJ9 ARATH Fumarylacetoacetate hydrolase OS Arabidopsis thaliana GN At3g16700 PE 4 SV 1	18536	8.0024	65.6765	2	15	25.8824	3.5776	13	2	1	10.4566	0.0214167	346.472	6.4267	18005
Q9SRV5	Q9SRV5	Q9SRV5 ARATH 5 methyltetrahydropteroyltriglutamate homocysteine methyltransferase OS Arabidopsis th	84530	6.0582	572.546	15	54	14.902	6.4599	67	8	0	18.6392	0.0230893	74.6246	6.312	19343
Q9FE58	Q9FE58	RL223 ARATH 60S ribosomal protein L22 3 OS Arabidopsis thaliana GN RPL22C PE 2 SV 1	14038	9.9534	933.321	5	10	30.6452	4.9058	20	4	0	19.5349	0.0173205	436.8	6.1358	9077
O82514	O82514	KAD1 ARATH Adenylate kinase 1 OS Arabidopsis thaliana GN ADK1 PE 2 SV 2	26915	7.1728	91.6613	5	25	22.3577	9.6622	19	4	0	17.1422	0.035348	223.417	6.0171	5573
Q9LHG9	Q9LHG9	NACA1 ARATH Nascent polypeptide associated complex subunit alpha like protein 1 OS Arabidopsis thali	21968	4.1047	1418.37	4	13	29.5567	7.1763	21	4	0	16.2646	0.015317	273.62	6.0148	6499
RANDOM21444	RANDOM21444	Random Sequence 21444	55077	4.8882	115.757	3	35	4.8682	7.2188	11	2	0	19.1231	0.018892	108.731	5.9802	75741
P31265	P31265	TCTP ARATH Translationally controlled tumor protein homolog OS Arabidopsis thaliana GN TCTP PE 1 SV	18898	4.3156	1161.04	8	18	39.881	6.8773	38	5	0	15.3255	0.0161917	315.601	5.9681	10238
A8MQP6	A8MQP6	A8MQP6 ARATH Nascent polypeptide associated complex subunit alpha like protein 4 OS Arabidopsis thal	23100	4.054	175.704	3	17	21.8009	5.0666	22	3	0	19.5136	0.0213524	251.851	5.8215	22860
RANDOM53246	RANDOM53246	Random Sequence 53246	64499	6.9741	141.088	3	50	9.6055	2.9879	24	3	0	21.0354	0.0201182	85.877	5.5426	107543
RANDOM31434	RANDOM31434	Random Sequence 31434	40395	5.6554	95.3942	4	31	16.2534	8.85	18	4	1	15.1803	0.0184948	137.076	5.5103	85731
Q9SEI4	Q9SEI4	PRS6B ARATH 26S protease regulatory subunit 6B homolog OS Arabidopsis thaliana GN RPT3 PE 1 SV 1	45722	5.2621	198.854	7	35	14.951	5.0837	19	4	0	15.5807	0.0258274	120.047	5.4923	8243
A8MS21	A8MS21	A8MS21 ARATH Cell cycle regulated microtubule associated protein OS Arabidopsis thaliana GN At4g2286	57022	10.7595	99.9915	2	45	5.1896	3.4159	7	2	0	15.648	0.0236271	95.553	5.4521	22433
B9DFF5	B9DFF5	B9DFF5 ARATH AT5G23890 protein Fragment OS Arabidopsis thaliana GN AT5G23890 PE 2 SV 1	82056	4.1931	81.3804	4	55	10.0662	13.3519	16	4	0	21.9181	0.0290419	64.8405	5.3239	38914
P48523	P48523	CADH4 ARATH Cinnamyl alcohol dehydrogenase 4 OS Arabidopsis thaliana GN CAD4 PE 1 SV 1	39072	5.1938	248.087	5	29	28.4932	7.4397	18	4	0	21.7673	0.0212903	136.055	5.3195	1626
RANDOM21852	RANDOM21852	Random Sequence 21852	46890	5.2029	170.044	5	36	20	7.2541	22	4	0	17.3294	0.0312124	112.012	5.2431	76149
P42799	P42799	GSA1 ARATH Glutamate 1 semialdehyde 2 1 aminomutase 1 chloroplastic OS Arabidopsis thaliana GN GSA1	50337	6.4422	139.06	2	32	9.4937	9.1861	7	2	0	13.1032	0.0224662	103.71	5.2239	4960
Q9CA83	Q9CA83	MAOP4 ARATH NADP dependent malic enzyme 4 chloroplastic OS Arabidopsis thaliana GN NADP ME4 PE 1 SV	71115	6.1249	279.787	5	48	17.3375	8.0167	18	5	0	16.33	0.0247554	71.9507	5.1201	6080
Q8LD03	Q8LD03	RS73 ARATH 40S ribosomal protein S7 3 OS Arabidopsis thaliana GN RPS7C PE 2 SV 2	22046	10.1418	136.493	5	19	23.6842	10.513	14	3	0	22.0929	0.026525	230.13	5.0768	9397
Q9XEX2	Q9XEX2	PRX2B ARATH Peroxiredoxin 2B OS Arabidopsis thaliana GN PRXIIB PE 1 SV 1	17416	5.0046	849.334	9	10	51.2346	6.2977	37	4	0	16.8787	0.0216428	286.985	5.0016	8250
RANDOM9393	RANDOM9393	Random Sequence 9393	22783	5.6243	92.8887	2	22	10.628	10.4147	8	2	0	11.6908	0.0200022	218.492	4.9811	63690
RANDOM6097	RANDOM6097	Random Sequence 6097	49904	5.0757	85.7231	4	37	10.9131	5.682	15	2	0	16.0566	0.0295034	93.0488	4.6361	60394
RANDOM50907	RANDOM50907	Random Sequence 50907	39722	6.7403	158.128	4	35	17.3789	9.0382	17	4	1	23.6779	0.020839	116.276	4.6217	105204
Q9LEV3	Q9LEV3	CBSX3 ARATH CBS domain containing protein CBSX3 mitochondrial OS Arabidopsis thaliana GN CBSX3 PE 1	22714	9.4107	675.057	6	16	25.7282	8.4623	17	3	0	16.1406	0.0257392	203.159	4.6176	1732
Q8LG34	Q8LG34	Q8LG34 ARATH 6 phosphogluconate dehydrogenase decarboxylating OS Arabidopsis thaliana PE 2 SV 1	53213	5.4677	81.4695	4	39	13.3745	11.1029	16	4	0	15.6267	0.020157	81.3434	4.3313	31434
Q8H161	Q8H161	Q8H161 ARATH Putative 2 3 bisphosphoglycerate independent phosphoglycerate mutase OS Arabidopsis tha	60493	5.1687	223.599	9	43	31.4183	6.9823	42	8	0	20.494	0.0193591	70.544	4.2701	30363
P34893	P34893	CH10 ARATH 10 kDa chaperonin OS Arabidopsis thaliana GN CPN10 PE 2 SV 1	10805	7.7479	1257.78	3	11	37.7551	10.3206	14	3	0	10.5705	0.0190035	391.462	4.2327	1903
F4J328	F4J328	F4J328 ARATH Uncharacterized protein OS Arabidopsis thaliana GN At3g29570 PE 4 SV 1	35383	10.0752	90.5362	3	11	29.3578	12.039	11	3	0	18.9473	0.0132654	114.692	4.0607	50102
Q9SUU5	Q9SUU5	QCR71 ARATH Cytochrome b c1 complex subunit 7 1 OS Arabidopsis thaliana GN QCR7 1 PE 1 SV 1	14517	10.0124	252.572	3	14	20.4918	4.3235	18	3	0	21.2462	0.0207529	277.159	4.0263	8620
F4JMS5	F4JMS5	F4JMS5 ARATH Glutamate cysteine ligase OS Arabidopsis thaliana GN GSH1 PE 4 SV 1	53446	7.5498	229.782	5	35	16.1426	4.0181	21	4	1	13.7692	0.0229467	73.1837	3.9139	46270
Q9M9W1	Q9M9W1	RL222 ARATH 60S ribosomal protein L22 2 OS Arabidopsis thaliana GN RPL22B PE 2 SV 1	14009	9.9534	517.245	3	10	29.0323	6.405	13	3	0	16.6226	0.02468	278.322	3.9016	9076
P94014	P94014	GL21 ARATH Germin like protein subfamily 2 member 1 OS Arabidopsis thaliana GN GLP4 PE 2 SV 2	22853	8.8458	408.639	3	12	34.2466	7.8025	21	3	0	22.1135	0.018431	169.72	3.8812	4765
Q9SR73	Q9SR73	RS281 ARATH 40S ribosomal protein S28 1 OS Arabidopsis thaliana GN RPS28A PE 2 SV 1	7365	11.2582	1710.05	2	5	25	6.9664	14	2	0	13.8589	0.015015	521.695	3.8452	9379
Q9LMU2	Q9LMU2	Q9LMU2 ARATH At1g17860 F2H15 8 OS Arabidopsis thaliana GN F2H15 9 PE 2 SV 1	22067	8.9669	275.347	4	16	18.3673	6.6326	19	3	0	17.7971	0.0200459	173.382	3.8286	18761
O64595	O64595	O64595 ARATH Carbonic anhydrase OS Arabidopsis thaliana GN F17O7 5 PE 2 SV 1	28394	6.7372	221.246	2	24	13.5659	0.5937	10	2	0	16.262	0.0148715	131.712	3.7423	18900
Q9CAX6	Q9CAX6	RS142 ARATH 40S ribosomal protein S14 2 OS Arabidopsis thaliana GN RPS14B PE 1 SV 1	16262	11.0623	292.365	5	12	42.6667	10.0116	26	5	1	20.1366	0.0186832	226.307	3.6826	9338
F4K007	F4K007	F4K007 ARATH Luminal binding protein 2 OS Arabidopsis thaliana GN BIP2 PE 3 SV 1	67358	4.9924	2614.97	15	58	23.0016	6.8073	109	11	0	12.4739	0.0174504	52.7602	3.5561	51671
RANDOM40420	RANDOM40420	Random Sequence 40420	41381	5.8841	66.1043	3	28	14.2077	7.2144	16	3	1	18.803	0.0226799	82.7611	3.427	94717
RANDOM52051	RANDOM52051	Random Sequence 52051	58399	7.3623	64.9138	3	35	9.5602	10.3451	14	3	0	21.0641	0.0172135	57.6016	3.366	106348
RANDOM21839	RANDOM21839	Random Sequence 21839	33814	9.7286	154.887	2	23	10.1639	5.7014	10	2	0	18.4814	0.0145837	98.7386	3.341	76136
Q9ZSD4	Q9ZSD4	SY121 ARATH Syntaxin 121 OS Arabidopsis thaliana GN SYP121 PE 1 SV 1	37933	9.3607	190.212	1	31	9.2486	1.9112	6	1	0	18.8017	0.0176282	85.3556	3.2398	10109
Q9SFY3	Q9SFY3	Q9SFY3 ARATH T22C5 21 OS Arabidopsis thaliana PE 4 SV 1	44840	8.0923	103.174	3	30	10.2689	5.351	10	3	0	14.2529	0.0270122	71.6825	3.2163	39970
Q9SA29	Q9SA29	Q9SA29 ARATH F3O9 10 protein OS Arabidopsis thaliana GN F3O9 10 PE 3 SV 1	43477	7.3694	156.055	6	29	13.0221	7.7487	30	5	1	17.7609	0.0212598	73.7816	3.2098	31186
RANDOM38079	RANDOM38079	Random Sequence 38079	28019	6.132	68.9739	3	23	16.7315	7.0754	10	3	0	16.8977	0.0145606	114.716	3.2035	92376
Q8L9Z8	Q8L9Z8	Q8L9Z8 ARATH Putative uncharacterized protein OS Arabidopsis thaliana PE 2 SV 1	33489	5.6237	890.935	6	23	12.6667	7.0368	24	5	2	15.9614	0.0200358	95.3012	3.183	34333
A8MSA4	A8MSA4	A8MSA4 ARATH Uncharacterized protein At4g08390 3 OS Arabidopsis thaliana GN At4g08390 PE 3 SV 1	37771	8.1268	145.095	3	35	16.7147	10.9866	20	3	1	21.5217	0.0151111	82.8268	3.1304	53664
RANDOM21578	RANDOM21578	Random Sequence 21578	14474	9.5819	445.695	3	11	40.1515	2.4834	14	3	1	20.7877	0.0202993	214.35	3.1046	75875
O65282	O65282	CH10C ARATH 20 kDa chaperonin chloroplastic OS Arabidopsis thaliana GN CPN21 PE 1 SV 2	26785	9.3492	195.216	4	24	31.6206	5.7491	17	4	0	18.9029	0.0210595	112.159	3.0061	1902
Q0WR03	Q0WR03	Q0WR03 ARATH Putative uncharacterized protein At2g31670 OS Arabidopsis thaliana GN At2g31670 PE 2 SV	24514	5.0728	272.524	5	26	40.4444	7.5844	18	4	0	19.4274	0.016254	122.174	2.9969	33672
Q8LFC0	Q8LFC0	IDH1 ARATH Isocitrate dehydrogenase NAD regulatory subunit 1 mitochondrial OS Arabidopsis thalian	39601	8.1508	111.077	5	22	15.5313	7.3583	26	5	0	19.8037	0.0224147	73.3479	2.9066	5421
C0Z387	C0Z387	C0Z387 ARATH AT2G21660 protein OS Arabidopsis thaliana GN AT2G21660 PE 4 SV 1	10844	4.0038	1524.04	6	10	27.2727	5.9882	29	3	0	14.0801	0.0241156	264.942	2.8749	32070
B0FV99	B0FV99	B0FV99 ARATH At1g04270 Fragment OS Arabidopsis thaliana PE 3 SV 1	16058	10.6567	2635.68	4	11	25.1748	3.4613	52	4	2	14.5493	0.0155302	175.876	2.8261	17173
Q94AW8	Q94AW8	DNAJ3 ARATH Chaperone protein dnaJ 3 OS Arabidopsis thaliana GN ATJ3 PE 1 SV 2	46414	5.6948	192.491	3	30	15.2381	6.3808	17	3	0	22.5831	0.0199663	60.3822	2.8044	3034
RANDOM36724	RANDOM36724	Random Sequence 36724	41854	9.1487	91.2053	4	32	15.5914	5.6541	19	4	1	23.2989	0.0289023	65.9489	2.762	91021
Q9SK39	Q9SK39	SBP3 ARATH Probable steroid binding protein 3 OS Arabidopsis thaliana GN MP3 PE 1 SV 1	11024	4.6025	613.806	1	8	8	5.8922	8	1	0	7.6689	0.0234526	220.959	2.4375	9504
Q96251	Q96251	ATPO ARATH ATP synthase subunit O mitochondrial OS Arabidopsis thaliana GN At5g13450 PE 1 SV 2	26304	9.6879	533.337	5	22	24.3697	6.3212	21	4	1	15.5941	0.0231369	89.116	2.3457	1063
Q8LAM1	Q8LAM1	Q8LAM1 ARATH Putative lectin OS Arabidopsis thaliana PE 2 SV 1	32106	4.9858	353.872	5	23	37	4.6591	20	5	0	19.8628	0.0235685	72.1943	2.3193	38559
Q9SZD4	Q9SZD4	PRS4A ARATH 26S proteasome regulatory subunit 4 homolog A OS Arabidopsis thaliana GN RPT2A PE 2 SV 1	49339	5.8323	142.036	3	41	12.8668	2.0925	21	3	0	23.917	0.0178915	43.9258	2.1686	8241
Q9LNK1	Q9LNK1	RABA3 ARATH Ras related protein RABA3 OS Arabidopsis thaliana GN RABA3 PE 2 SV 1	26233	5.3882	78.3566	3	22	21.097	10.0007	13	3	0	17.6236	0.0197223	73.549	1.9306	8704
Q01525	Q01525	14332 ARATH 14 3 3 like protein GF14 omega OS Arabidopsis thaliana GN GRF2 PE 2 SV 2	29143	4.5099	274.026	9	27	22.7799	6.1568	25	5	0	18.014	0.0220132	65.5685	1.9121	4
Q39071	Q39071	CCA21 ARATH Cyclin A2 1 OS Arabidopsis thaliana GN CYCA2 1 PE 2 SV 3	50304	8.3293	65.8976	3	34	11.5124	7.3923	11	3	1	22.0551	0.0218203	37.653	1.8953	1738
Q19DM4	Q19DM4	Q19DM4 ARATH Disease resistance protein Fragment OS Arabidopsis thaliana GN At5g44870 PE 4 SV 1	25491	7.3087	101.322	3	21	13.7168	9.7258	13	3	0	23.2564	0.0228989	70.3333	1.7941	25345
Q9ZVS5	Q9ZVS5	Q9ZVS5 ARATH Aspartyl protease like protein OS Arabidopsis thaliana GN F15K9 16 PE 2 SV 1	46118	9.3497	523.121	4	27	10.3687	7.1947	21	3	0	13.8705	0.0177519	38.4987	1.7766	15010
B9DFF8	B9DFF8	B9DFF8 ARATH AT4G14960 protein OS Arabidopsis thaliana GN TUA6 PE 2 SV 1	47204	8.0105	577.968	6	28	19.2037	4.0508	36	6	0	19.1797	0.0173418	35.6442	1.6837	19839
Q9ZQ12	Q9ZQ12	GRF6 ARATH Growth regulating factor 6 OS Arabidopsis thaliana GN GRF6 PE 2 SV 2	28192	8.7442	89.6387	2	22	11.4754	3.3374	8	2	0	17.5026	0.022428	59.4517	1.6772	4919
P17597	P17597	ILVB ARATH Acetolactate synthase chloroplastic OS Arabidopsis thaliana GN CSR 1 2 PE 1 SV 1	72539	6.1915	86.1696	2	39	9.7015	8.8951	13	2	1	14.566	0.0194829	22.6772	1.646	5464
RANDOM37040	RANDOM37040	Random Sequence 37040	24029	5.7753	254.458	2	19	14.2202	5.7708	7	2	0	26.5788	0.0192293	66.4183	1.597	91337
RANDOM10285	RANDOM10285	Random Sequence 10285	15205	4.9909	104.062	2	14	23.8806	7.7282	10	2	0	15.7501	0.0232948	103.238	1.5708	64582
Q9SHS1	Q9SHS1	Q9SHS1 ARATH Putative Ta11 like non LTR retroelement protein OS Arabidopsis thaliana GN At2g13450 PE	45523	7.4658	70.5699	2	30	6.3452	5.7618	12	2	0	20.409	0.0180334	34.0815	1.5525	26592
Q9XFT0	Q9XFT0	Q9XFT0 ARATH Cytosolic phosphoglucomutase Fragment OS Arabidopsis thaliana GN PGMc PE 2 SV 2	55723	5.5248	387.776	2	46	9.9415	8.8402	12	2	0	18.1906	0.030173	27.0903	1.5105	36085
RANDOM37345	RANDOM37345	Random Sequence 37345	44431	8.6792	81.6015	3	34	13.25	3.7897	12	3	0	13.9394	0.0225015	32.6967	1.45	91642
Q9SZG3	Q9SZG3	Q9SZG3 ARATH At4g37710 OS Arabidopsis thaliana GN F19F18 200 PE 2 SV 1	13800	10.1497	151.842	1	11	17.0732	8.8847	5	1	0	22.3131	0.0191093	94.9454	1.3111	22612
Q9XGZ0	Q9XGZ0	MAOP3 ARATH NADP dependent malic enzyme 3 OS Arabidopsis thaliana GN NADP ME3 PE 1 SV 1	64569	6.5684	1313.59	5	46	16.4966	7.0592	40	5	0	15.8874	0.0204459	19.7215	1.2742	6079
Q945K7	Q945K7	IDH5 ARATH Isocitrate dehydrogenase NAD catalytic subunit 5 mitochondrial OS Arabidopsis thaliana	40598	6.3386	131.69	3	26	9.893	5.6264	7	2	0	6.4491	0.0195393	24.5902	0.999	5425
O65581	O65581	O65581 ARATH Fructose bisphosphate aldolase OS Arabidopsis thaliana GN M3E9 40 PE 1 SV 1	38269	5.5106	704.441	7	23	12.2905	8.814	46	4	0	16.4732	0.0179707	24.9515	0.9555	12875
Q9SK66	Q9SK66	NDUA9 ARATH NADH dehydrogenase ubiquinone 1 alpha subcomplex subunit 9 mitochondrial OS Arabidops	43907	9.5226	70.4178	7	35	23.3831	8.4231	23	4	0	25.7369	0.0232372	21.1638	0.9298	6582
O04316	O04316	NSP4 ARATH Nitrile specifier protein 4 OS Arabidopsis thaliana GN NSP4 PE 2 SV 1	67562	4.8111	91.525	3	43	6.1389	6.4322	10	3	0	9.2769	0.0199782	9.7868	0.6616	6769
Q42560	Q42560	ACO1 ARATH Aconitate hydratase 1 OS Arabidopsis thaliana GN ACO1 PE 1 SV 2	98089	5.946	387.436	4	65	6.4588	2.6048	24	4	0	16.8551	0.0195499	6.1031	0.599	292
Q9SLM6	Q9SLM6	GSTF3 ARATH Glutathione S transferase F3 OS Arabidopsis thaliana GN GSTF3 PE 1 SV 1	24105	6.2736	689.62	7	18	20.283	5.6835	28	4	0	17.0474	0.0197291	24.6504	0.5946	4977
RANDOM52409	RANDOM52409	Random Sequence 52409	9731	4.379	92.6225	2	9	20	4.8798	8	1	0	16.9438	0.0258862	59.5256	0.5797	106706
Q93ZK3	Q93ZK3	Q93ZK3 ARATH 5 methyltetrahydropteroyltriglutamate homocysteine methyltransferase OS Arabidopsis th	84260	5.972	1261.38	17	54	16.6013	7.8051	90	9	0	14.2636	0.0240026	5.4189	0.4569	37792
RANDOM26673	RANDOM26673	Random Sequence 26673	7622	8.25	150.684	2	5	43.2836	7.9832	8	2	0	17.9847	0.0195553	50.2109	0.383	80970
A7XB43	A7XB43	A7XB43 ARATH S adenosyl L homocystein hydrolase OS Arabidopsis thaliana PE 2 SV 1	53148	5.5767	225.252	5	38	13.1959	4.2421	24	5	1	19.1094	0.0187208	6.4069	0.3407	48746
Q9SZX9	Q9SZX9	RL92 ARATH 60S ribosomal protein L9 2 OS Arabidopsis thaliana GN RPL9D PE 2 SV 1	21959	9.9404	93.0019	2	15	15.4639	8.2688	7	2	0	14.4309	0.031377	7.7876	0.1711	9137
Q8LAS0	Q8LAS0	Q8LAS0 ARATH Glyceraldehyde 3 phosphate dehydrogenase C subunit GapC OS Arabidopsis thaliana PE 2	36966	6.7198	6826.44	23	26	45.2663	4.8176	184	11	3	12.5644	0.017921	3.9301	0.1454	33331
Q593N9	Q593N9	Q593N9 ARATH At1g04410 Fragment OS Arabidopsis thaliana GN At1g04410 PE 4 SV 1	13146	8.2385	17421.2	15	8	68.254	5.4852	110	5	1	15.3514	0.0296046	0		17343
B9DGZ4	B9DGZ4	B9DGZ4 ARATH AT1G13440 protein OS Arabidopsis thaliana GN AT1G13440 PE 2 SV 1	36848	6.7857	7522.41	27	26	45.2663	6.2769	233	13	4	14.8965	0.0164233	0		33720
C0Z392	C0Z392	C0Z392 ARATH AT3G16420 protein OS Arabidopsis thaliana GN AT3G16420 PE 2 SV 1	29808	5.3425	6675	6	18	25	7.9509	52	4	0	10.7245	0.019363	0		39646
Q56ZW5	Q56ZW5	Q56ZW5 ARATH NADP specific isocitrate dehydrogenase like protein Fragment OS Arabidopsis thaliana	9762	5.1304	5987.83	5	9	40	7.5785	39	5	0	14.473	0.0184821	0		36162
A8MSE8	A8MSE8	A8MSE8 ARATH Elongation factor 1 alpha OS Arabidopsis thaliana GN At5g60390 PE 3 SV 1	44327	8.4338	5612.72	13	40	20.75	6.3174	127	5	0	15.6448	0.0196576	0		14070
Q56YZ4	Q56YZ4	Q56YZ4 ARATH Translation elongation factor eEF 1 alpha chain Fragment OS Arabidopsis thaliana GN A	15538	10.2332	5307.56	7	12	45.4545	5.4598	41	4	1	14.9896	0.0256269	0		41373
Q41934	Q41934	Q41934 ARATH Peptidyl prolyl cis trans isomerase Fragment OS Arabidopsis thaliana PE 2 SV 1	5701	5.5069	5007.61	4	5	28.3019	1.3307	27	1	0	13.8625	0.0147558	0		38427
Q944M3	Q944M3	Q944M3 ARATH Enolase OS Arabidopsis thaliana PE 2 SV 1	34891	5.2059	4774.9	22	27	39.3846	6.591	152	10	2	13.9862	0.0211957	0		48245
A8MQR4	A8MQR4	A8MQR4 ARATH 60S acidic ribosomal protein P0 2 OS Arabidopsis thaliana GN At3g09200 PE 4 SV 1	30598	4.5597	4471.63	8	15	34.1463	8.2172	75	5	0	11.9854	0.0162223	0		25606
Q9LTQ3	Q9LTQ3	Q9LTQ3 ARATH Similarity to protein translation inhibitor OS Arabidopsis thaliana PE 4 SV 1	15150	5.2802	4269.37	6	14	34.965	4.7643	35	4	0	15.4426	0.0205097	0		35566
A8MQK3	A8MQK3	A8MQK3 ARATH Malate dehydrogenase OS Arabidopsis thaliana GN mMDH2 PE 3 SV 1	33112	9.8179	4209.79	9	19	42.4051	7.0835	60	7	0	17.4229	0.0188826	0		17796
Q6LAE1	Q6LAE1	Q6LAE1 ARATH Mitochondrial ribosomal protein S13 Fragment OS Arabidopsis thaliana PE 2 SV 1	8807	10.1708	3823.23	4	9	36.7089	2.6266	56	3	1	15.2984	0.0198731	0		45754
Q8LA78	Q8LA78	Q8LA78 ARATH Malate dehydrogenase OS Arabidopsis thaliana PE 2 SV 1	35639	7.1693	3547.09	15	28	19.8795	5.3535	108	6	2	15.7964	0.0157638	0		34025
F4KCE5	F4KCE5	F4KCE5 ARATH Heat shock 70kDa protein 1 8 OS Arabidopsis thaliana GN HSC70 1 PE 3 SV 1	57200	4.8069	3436.11	28	42	41.4587	8.9386	172	19	1	16.8225	0.0199298	0		34508
Q0WW58	Q0WW58	Q0WW58 ARATH Cysteine proteinase RD21A Fragment OS Arabidopsis thaliana GN At1g47128 PE 2 SV 1	21861	6.7881	3360.14	5	12	7.9208	2.474	28	1	0	9.513	0.00783491	0		46979
Q0WRR9	Q0WRR9	Q0WRR9 ARATH Peptidyl prolyl cis trans isomerase OS Arabidopsis thaliana GN At4g34870 PE 2 SV 1	18366	8.9852	3259.88	5	13	48.2558	3.9641	45	5	1	15.6188	0.0217044	0		31640
Q9LZ45	Q9LZ45	H2B9 ARATH Histone H2B 9 OS Arabidopsis thaliana GN At5g02570 PE 1 SV 3	14535	10.5192	3176.6	6	13	18.1818	4.2954	39	3	1	12.4756	0.0225042	0		5125
Q8LDU8	Q8LDU8	Q8LDU8 ARATH Acyl carrier protein ACP putative OS Arabidopsis thaliana PE 2 SV 1	14656	5.088	2661.07	1	11	15.4412	2.6848	17	1	0	13.4993	0.0142073	0		33074
C0Z2H6	C0Z2H6	C0Z2H6 ARATH AT1G07890 protein OS Arabidopsis thaliana GN AT1G07890 PE 2 SV 1	20905	4.8245	2628.46	9	19	42.1053	7.851	44	5	0	15.43	0.0219523	0		45156
Q56ZE0	Q56ZE0	Q56ZE0 ARATH 4 methyl 5 B hydroxyethyl thiazole monophosphate biosynthesis protein Fragment OS Ar	14444	8.7918	2535.21	4	8	44.0299	3.6249	28	4	1	13.4116	0.022211	0		36710
Q42010	Q42010	Q42010 ARATH Heat shock protein cognate 70 Fragment OS Arabidopsis thaliana PE 2 SV 1	7266	7.1616	2220.29	3	4	58.8235	10.3051	13	2	0	19.8325	0.0154957	0		30256
Q8LBZ8	Q8LBZ8	Q8LBZ8 ARATH Putative uncharacterized protein OS Arabidopsis thaliana GN At1g62480 PE 2 SV 1	16604	3.8172	2151.42	5	16	55.2632	8.3883	34	4	0	21.3394	0.0198251	0		44793
Q94BT5	Q94BT5	Q94BT5 ARATH At2g47730 F17A22 12 OS Arabidopsis thaliana PE 2 SV 1	19729	5.2229	1889.69	13	12	40.113	7.4685	63	6	1	13.9644	0.01897	0		17358
Q8LA84	Q8LA84	Q8LA84 ARATH Putative porin OS Arabidopsis thaliana PE 2 SV 1	29421	9.1809	1758.83	11	23	38.7681	5.8851	58	8	1	19.2483	0.0242724	0		48377
C0Z355	C0Z355	C0Z355 ARATH AT1G56070 protein OS Arabidopsis thaliana GN AT1G56070 PE 2 SV 1	23606	6.1729	1521.05	5	15	27.23	5.8331	31	5	1	16.6305	0.017122	0		37599
Q0WT41	Q0WT41	Q0WT41 ARATH Acyl carrier protein 1 OS Arabidopsis thaliana GN At3g05020 PE 2 SV 1	15045	7.0499	1456.67	2	12	13.8686	4.6014	22	2	0	11.6305	0.0117276	0		36195
Q8LC43	Q8LC43	Q8LC43 ARATH Atpm24 1 glutathione S transferase OS Arabidopsis thaliana PE 2 SV 1	24035	6.0769	1438.05	13	17	34.9057	6.5589	61	6	0	16.0158	0.0160145	0		37110
O50008	O50008	METE ARATH 5 methyltetrahydropteroyltriglutamate homocysteine methyltransferase OS Arabidopsis thal	84303	6.0601	1319.7	20	54	16.2092	5.9666	103	9	0	14.0123	0.0245351	0		6229
Q0WSS0	Q0WSS0	Q0WSS0 ARATH Putative uncharacterized protein At1g57860 OS Arabidopsis thaliana GN At1g57860 PE 2 SV	18697	10.9307	1277.02	3	14	21.9512	5.4512	19	3	1	15.4892	0.0220389	0		46119
Q8RWH2	Q8RWH2	Q8RWH2 ARATH Isocitrate dehydrogenase NADP OS Arabidopsis thaliana GN At1g65930 PE 2 SV 1	45703	6.1111	1172.94	12	36	21.2195	6.5377	51	8	0	13.7382	0.0252248	0		37361
Q56WE7	Q56WE7	Q56WE7 ARATH Annexin OS Arabidopsis thaliana GN At5g65020 PE 4 SV 1	4675	4.5923	1137.47	1	4	46.3415	4.8353	10	1	0	14.5065	0.0184911	0		38536
Q9SIJ8	Q9SIJ8	Q9SIJ8 ARATH Adenine nucleotide alpha hydrolases like protein OS Arabidopsis thaliana GN RD2 PE 2 SV	20574	5.2978	1131.07	3	19	24.0642	7.5366	16	3	0	19.3618	0.0143237	0		18131
Q56W96	Q56W96	Q56W96 ARATH Putative jasmonate inducible protein OS Arabidopsis thaliana GN At3g16460 PE 2 SV 1	39615	5.2434	1017.96	11	26	35.9673	4.8954	41	8	0	13.4905	0.021126	0		32998
Q8LF70	Q8LF70	Q8LF70 ARATH EDGP OS Arabidopsis thaliana PE 2 SV 1	45792	8.6803	973.394	6	28	18.0139	3.0006	31	5	0	11.5074	0.0183651	0		34595
Q9ASS3	Q9ASS3	Q9ASS3 ARATH 60S ribosomal protein like OS Arabidopsis thaliana GN At5g02870 PE 2 SV 1	34334	10.7122	870.493	9	18	14.658	7.6415	37	3	0	13.9628	0.020082	0		19972
Q0WUJ1	Q0WUJ1	Q0WUJ1 ARATH Monodehydroascorbate reductase NADH like protein OS Arabidopsis thaliana GN At5g03630	47450	5.0594	860.41	8	38	24.1379	10.1332	41	7	0	15.9843	0.0221381	0		44299
P24101	P24101	PER33 ARATH Peroxidase 33 OS Arabidopsis thaliana GN PER33 PE 1 SV 1	38916	6.457	847.143	13	21	11.2994	6.1651	43	5	0	15.6132	0.0257627	0		7205
Q6NR90	Q6NR90	Q6NR90 ARATH Histone H4 OS Arabidopsis thaliana GN At5g59970 PE 3 SV 1	11402	11.8771	816.33	3	11	22.3301	3.8353	15	3	0	17.4668	0.0203721	0		18417
Q9SLK0	Q9SLK0	Q9SLK0 ARATH Isocitrate dehydrogenase NADP OS Arabidopsis thaliana GN F20D21 16 PE 2 SV 1	47203	7.6498	804.741	3	34	6.25	10.8733	23	2	0	11.8497	0.0173043	0		13626
Q9LZF6	Q9LZF6	CD48E ARATH Cell division control protein 48 homolog E OS Arabidopsis thaliana GN CDC48E PE 1 SV 2	89901	4.895	783.217	11	71	20.6173	9.292	52	11	0	20.9466	0.0197057	0		1822
C0Z223	C0Z223	C0Z223 ARATH AT3G18780 protein OS Arabidopsis thaliana GN AT3G18780 PE 2 SV 1	20188	5.6819	777.52	6	19	27.2222	10.5732	18	3	0	18.532	0.0244714	0		50715
Q0WSM9	Q0WSM9	Q0WSM9 ARATH Ribosomal protein S15 like OS Arabidopsis thaliana GN At5g09500 PE 2 SV 1	16739	10.9614	719.83	4	11	24	4.4102	34	3	2	17.3064	0.0222079	0		36841
C0Z2I5	C0Z2I5	C0Z2I5 ARATH AT3G08580 protein OS Arabidopsis thaliana GN AT3G08580 PE 2 SV 1	17421	9.9166	707.326	2	14	12.5786	1.8837	21	2	1	15.9574	0.0123282	0		39616
Q42083	Q42083	Q42083 ARATH Gene GF14 Fragment OS Arabidopsis thaliana PE 2 SV 1	8959	4.8124	676.077	6	13	37.9747	4.7508	18	3	0	8.6708	0.0206725	0		31117
C0Z3F3	C0Z3F3	C0Z3F3 ARATH AT4G13940 protein OS Arabidopsis thaliana GN AT4G13940 PE 2 SV 1	32088	7.9116	648.979	5	21	25.7732	5.151	35	5	1	20.4865	0.0209518	0		52611
P53494	P53494	ACT4 ARATH Actin 4 OS Arabidopsis thaliana GN ACT4 PE 1 SV 1	41751	5.2397	647.874	8	35	24.9337	4.8172	28	5	0	14.5041	0.0168892	0		315
B9DHQ0	B9DHQ0	TBA5 ARATH Tubulin alpha 5 chain OS Arabidopsis thaliana GN TUBA5 PE 2 SV 2	49622	4.7752	536.14	6	33	21.7778	3.462	29	6	1	18.8302	0.0247104	0		10187
C0SV41	C0SV41	C0SV41 ARATH Putative uncharacterized protein At2g01530 Fragment OS Arabidopsis thaliana GN At2g01	17590	5.1801	535.716	5	15	15.894	9.4133	31	2	0	15.6001	0.0168289	0		38935
Q0WWG0	Q0WWG0	Q0WWG0 ARATH Peptidyl prolyl cis trans isomerase OS Arabidopsis thaliana GN At4g38740 PE 2 SV 1	18361	7.8486	484.537	3	11	23.8372	6.363	15	3	1	11.9179	0.0247559	0		34982
Q9LNK4	Q9LNK4	Q9LNK4 ARATH F12K21 24 OS Arabidopsis thaliana PE 3 SV 1	48489	9.195	473.228	4	38	17.3448	9.0586	19	4	0	15.4556	0.0205377	0		39309
F4HUA0	F4HUA0	F4HUA0 ARATH Elongation factor 1 alpha OS Arabidopsis thaliana GN At1g07930 PE 4 SV 1	41347	9.583	471.023	10	38	13.9785	6.8868	54	5	1	14.9925	0.0256898	0		37723
P42644	P42644	14333 ARATH 14 3 3 like protein GF14 psi OS Arabidopsis thaliana GN GRF3 PE 1 SV 2	28588	4.5324	450.861	9	27	24.7059	4.8482	27	5	0	17.8219	0.0212359	0		5
Q8LEF4	Q8LEF4	Q8LEF4 ARATH Putative 3 isopropylmalate dehydrogenase OS Arabidopsis thaliana PE 2 SV 1	43272	5.694	402.369	4	34	9.901	5.3346	41	4	3	12.7014	0.022875	0		31123
Q0WP70	Q0WP70	Q0WP70 ARATH 5 methyltetrahydropteroyltriglutamate homocysteine S methyltransferase like protein Fr	65692	6.2217	395.41	7	43	10.017	8.0938	33	5	0	19.5093	0.0172395	0		44296
P42759	P42759	ERD10 ARATH Dehydrin ERD10 OS Arabidopsis thaliana GN ERD10 PE 1 SV 1	29529	4.9325	358.757	2	22	15	3.4465	10	2	0	8.6786	0.0169701	0		3388
Q29PR5	Q29PR5	Q29PR5 ARATH At1g18980 OS Arabidopsis thaliana PE 2 SV 1	23168	9.043	341.219	1	9	15	1.4732	10	1	0	17.3285	0.01169	0		35461
A8MS03	A8MS03	A8MS03 ARATH 40S ribosomal protein S6 1 OS Arabidopsis thaliana GN RPS6 PE 4 SV 1	21381	11.87	332.041	4	12	13.8298	3.8994	13	2	0	17.3526	0.0227646	0		23216
B9DHY6	B9DHY6	B9DHY6 ARATH AT1G78900 protein Fragment OS Arabidopsis thaliana GN AT1G78900 PE 2 SV 1	51344	5.7059	332.009	6	47	26.1339	10.3491	24	6	0	17.3747	0.0234318	0		31949
Q712H0	Q712H0	Q712H0 ARATH Putative uncharacterized protein Fragment OS Arabidopsis thaliana PE 2 SV 1	53416	4.6668	327.457	15	56	17.2485	7.6946	51	8	0	19.3085	0.0221627	0		39283
Q9SEI3	Q9SEI3	PS10A ARATH 26S protease regulatory subunit 10B homolog A OS Arabidopsis thaliana GN RPT4A PE 2 SV 1	44788	8.3657	326.413	8	41	18.5464	5.4947	28	5	1	16.0743	0.0171147	0		8256
Q8L994	Q8L994	Q8L994 ARATH T complex protein 1 subunit delta OS Arabidopsis thaliana PE 2 SV 1	57721	7.5685	306.203	6	45	20.709	10.5873	24	5	1	19.1815	0.0275862	0		35530
B1GV57	B1GV57	B1GV57 ARATH Flavone synthase OS Arabidopsis thaliana GN FS PE 3 SV 1	38257	5.5274	303.14	2	33	11.6071	11.7834	9	2	0	18.5495	0.0180183	0		16118
Q9SCN8	Q9SCN8	CD48D ARATH Cell division control protein 48 homolog D OS Arabidopsis thaliana GN CDC48D PE 1 SV 1	90283	4.8543	294.327	9	70	13.0061	11.1909	39	9	0	22.2006	0.0196495	0		1821
Q0WN31	Q0WN31	Q0WN31 ARATH Putative phosphoglucomutase OS Arabidopsis thaliana GN At1g70730 PE 2 SV 1	63442	5.4481	267.302	3	53	11.6239	3.2758	17	3	1	17.148	0.0277346	0		34973
Q8LGJ6	Q8LGJ6	Q8LGJ6 ARATH Phosphoglycerate dehydrogenase like protein OS Arabidopsis thaliana PE 2 SV 1	63270	6.3126	239.76	10	40	25.2073	5.8609	41	8	1	17.6629	0.0179338	0		35236
F4KHY7	F4KHY7	F4KHY7 ARATH 14 3 3 like protein GF14 kappa OS Arabidopsis thaliana GN GRF8 PE 3 SV 1	29511	5.1094	229.437	8	22	18.0769	2.0018	24	4	0	19.1082	0.0288248	0		33874
O80576	O80576	O80576 ARATH At2g44060 OS Arabidopsis thaliana GN At2g44060 PE 1 SV 1	36013	4.4747	217.449	2	33	10.1538	8.04	18	2	0	14.0297	0.0216081	0		19485
F1LIM0	F1LIM0	F1LIM0 ARATH Actin 1 OS Arabidopsis thaliana PE 3 SV 1	41736	5.1581	204.62	7	35	18.8329	6.8042	22	5	1	19.6187	0.0294772	0		44031
Q8GX14	Q8GX14	Q8GX14 ARATH At4g26900 OS Arabidopsis thaliana GN At4g26900 F10M23 240 PE 2 SV 1	64122	6.4656	189.444	3	61	7.7703	5.7965	13	3	0	17.7924	0.0202729	0		16859
Q0WWB3	Q0WWB3	Q0WWB3 ARATH ATP synthase gamma chain OS Arabidopsis thaliana GN At2g33040 PE 2 SV 1	35455	9.2723	189.288	4	25	15.0769	7.2376	34	3	0	17.2237	0.0198733	0		31708
A8MR07	A8MR07	A8MR07 ARATH Pyruvate kinase OS Arabidopsis thaliana GN At3g52990 PE 2 SV 1	51857	6.2417	184.162	4	30	12.4473	6.0904	22	3	0	18.6747	0.0206017	0		19250
F4J9K9	F4J9K9	F4J9K9 ARATH Neurofilament protein related protein OS Arabidopsis thaliana GN At3g05900 PE 4 SV 1	73410	4.0981	182.762	7	81	18.2764	6.9936	32	7	0	20.3303	0.0187769	0		43379
B9DFU6	B9DFU6	B9DFU6 ARATH AT3G08590 protein OS Arabidopsis thaliana GN AT3G08590 PE 2 SV 1	60726	5.4324	178.767	9	42	24.8214	4.7244	42	7	1	19.3469	0.0196217	0		37549
Q8L7B5	Q8L7B5	CH60B ARATH Chaperonin CPN60 like 1 mitochondrial OS Arabidopsis thaliana GN At2g33210 PE 1 SV 1	61939	6.3356	174.081	9	51	18.4615	6.5733	32	8	1	19.9126	0.0233941	0		1905
F4HWJ6	F4HWJ6	F4HWJ6 ARATH Arabinogalactan protein 31 OS Arabidopsis thaliana GN AGP31 PE 4 SV 1	33910	10.467	168.302	4	15	16.8254	3.5056	14	3	0	12.1179	0.0209003	0		39685
Q9LUA6	Q9LUA6	Q9LUA6 ARATH Dihydrolipoamide S acetyltransferase OS Arabidopsis thaliana PE 3 SV 1	45047	5.8729	165.829	4	27	11.8056	6.1311	18	4	0	24.2581	0.0286265	0		33401
Q547G3	Q547G3	Q547G3 ARATH Putative initiation factor 5A OS Arabidopsis thaliana PE 2 SV 1	17129	5.489	165.125	1	17	16.3522	2.7349	8	1	0	12.5855	0.0316942	0		33090
Q8LGH6	Q8LGH6	Q8LGH6 ARATH Dihydrolipoamide S acetyltransferase putative OS Arabidopsis thaliana PE 2 SV 1	48295	9.2021	162.784	4	39	14.6552	11.0315	17	4	0	20.6463	0.0211789	0		30557
C0Z2Q9	C0Z2Q9	C0Z2Q9 ARATH AT3G13920 protein OS Arabidopsis thaliana GN AT3G13920 PE 2 SV 1	44951	5.5757	157.509	2	39	6.7839	6.3521	8	2	0	19.0238	0.0159804	0		51619
B9DI60	B9DI60	B9DI60 ARATH AT3G59760 protein Fragment OS Arabidopsis thaliana GN AT3G59760 PE 2 SV 1	22871	5.2072	149.291	5	15	26.9767	7.0355	14	3	0	13.682	0.0203257	0		36986
Q1EBU1	Q1EBU1	Q1EBU1 ARATH Phosphoserine aminotransferase OS Arabidopsis thaliana GN serC PE 2 SV 1	47329	8.0548	140.967	4	32	6.7442	8.8531	17	2	0	17.0588	0.0184714	0		37471
B9DHB6	B9DHB6	B9DHB6 ARATH AT3G16400 protein OS Arabidopsis thaliana GN AT3G16400 PE 2 SV 1	51637	5.1757	131.418	7	36	17.0213	8.1699	23	6	1	21.3196	0.0193546	0		33730
Q7FLV1	Q7FLV1	Q7FLV1 ARATH Putative homoserine kinase HSK OS Arabidopsis thaliana GN At2g17265 F5J6 24 PE 2 SV 1	38552	8.4055	125.013	5	26	30.2703	4.1256	17	4	1	19.6713	0.0250249	0		35937
Q9M885	Q9M885	RS72 ARATH 40S ribosomal protein S7 2 OS Arabidopsis thaliana GN RPS7B PE 2 SV 1	22181	10.1501	123.271	3	18	18.3246	7.2958	11	2	0	23.134	0.0110346	0		9396
Q94BQ2	Q94BQ2	PRS8B ARATH 26S protease regulatory subunit 8 homolog B OS Arabidopsis thaliana GN RPT6B PE 2 SV 1	47126	8.896	120.331	7	33	13.6038	6.4558	22	4	0	15.8129	0.0183984	0		8247
Q56WE0	Q56WE0	Q56WE0 ARATH Heat shock protein 90 Fragment OS Arabidopsis thaliana GN At5g56010 PE 2 SV 1	42549	4.8587	111.061	5	31	17.1582	10.7629	16	4	0	24.1728	0.0190261	0		41832
O81796	O81796	IDH3 ARATH Isocitrate dehydrogenase NAD regulatory subunit 3 mitochondrial OS Arabidopsis thalian	39931	7.1999	110.775	3	24	12.2283	3.61	16	3	1	19.0222	0.0264375	0		5423
C0SUV0	C0SUV0	C0SUV0 ARATH Putative uncharacterized protein At1g12840 Fragment OS Arabidopsis thaliana GN At1g12	42592	5.2375	88.6037	1	32	4.2667	3.8639	8	1	0	14.0299	0.0380265	0		42873
Q94C51	Q94C51	Q94C51 ARATH Putative ubiquitin protein OS Arabidopsis thaliana GN At2g17200 PE 2 SV 1	58015	4.6631	70.8766	3	26	9.4374	11.8465	14	3	0	16.8974	0.0166468	0		39125

## Sheet: Col0_4
Accession	Entry	Description	mW (Da)	pI (pH)	PLGS Score	Peptides	Theoretical Peptides	Coverage (%)	Precursor RMS Mass Error (ppm)	Products	Digest Peptides	Modified Peptides	Products RMS Mass Error (ppm)	Products RMS RT Error (min)	Amount (fmol)	Amount (ngrams)	Protein ID
Q9SR37	Q9SR37	BGL23 ARATH Beta glucosidase 23 OS Arabidopsis thaliana GN BGLU23 PE 1 SV 1	59682	6.4605	10186.3	38	35	45.229	6.9549	289	16	2	13.8565	0.0177856	4600.3	274.733	1231
O50008	O50008	METE ARATH 5 methyltetrahydropteroyltriglutamate homocysteine methyltransferase OS Arabidopsis thal	84303	6.0601	3902.1	38	54	25.2288	5.6458	234	13	0	11.7159	0.019408	2393.78	201.931	6229
P25858	P25858	G3PC ARATH Glyceraldehyde 3 phosphate dehydrogenase cytosolic OS Arabidopsis thaliana GN GAPC PE 1	36891	6.7198	11145.3	31	26	62.1302	6.4721	291	15	1	13.6356	0.0175651	5097.51	188.171	4462
P0DH99	P0DH99	EF1A1 ARATH Elongation factor 1 alpha 1 OS Arabidopsis thaliana GN A1 PE 1 SV 1	49470	9.4614	2275.75	18	43	16.2584	7.2545	120	7	2	12.8135	0.0219558	3658.01	181.081	3291
Q9LHB9	Q9LHB9	PER32 ARATH Peroxidase 32 OS Arabidopsis thaliana GN PER32 PE 1 SV 3	38822	6.2168	5257.16	24	25	37.2159	7.6609	186	11	1	12.9159	0.0151883	3069.43	119.239	7204
Q9LF98	Q9LF98	Q9LF98 ARATH Fructose bisphosphate aldolase OS Arabidopsis thaliana GN F8J2 100 PE 1 SV 1	38515	6.0187	11377.4	39	29	73.1844	6.0429	271	18	1	12.7398	0.0170015	2925.93	112.765	19369
RANDOM32282	RANDOM32282	Random Sequence 32282	165769	7.8428	82.5236	7	101	7.0328	10.4148	31	6	0	22.2039	0.0311776	569.607	94.2936	86579
Q8H135	Q8H135	Q8H135 ARATH ATP synthase subunit beta Fragment OS Arabidopsis thaliana GN At5g08670 PE 2 SV 1	48227	5.2798	7720.23	34	32	53.5874	7.6068	258	19	3	14.7795	0.0202623	1771.79	85.5012	35454
O04310	O04310	O04310 ARATH Jacalin like lectin domain containing protein OS Arabidopsis thaliana GN T02O04 4 PE 2	72429	5.1647	2279.56	17	37	29.078	7.6545	110	12	0	18.1011	0.0242738	1058.14	76.6875	13343
Q9LYG3	Q9LYG3	MAOP2 ARATH NADP dependent malic enzyme 2 OS Arabidopsis thaliana GN NADP ME2 PE 1 SV 1	64372	5.9733	2715.37	15	44	45.7483	6.5826	111	13	1	16.207	0.0199812	955.937	61.5747	6078
Q9SMU8	Q9SMU8	PER34 ARATH Peroxidase 34 OS Arabidopsis thaliana GN PER34 PE 1 SV 1	38807	7.5005	2045.24	15	24	27.1955	6.7702	72	8	0	14.3605	0.0159315	1549.37	60.1656	7206
Q9ZP06	Q9ZP06	MDHM1 ARATH Malate dehydrogenase 1 mitochondrial OS Arabidopsis thaliana GN At1g53240 PE 1 SV 1	35781	8.5353	11538.6	14	23	59.5308	6.5253	135	12	2	15.9898	0.0185489	1585.18	56.7565	6172
Q9LKR3	Q9LKR3	MD37A ARATH Mediator of RNA polymerase II transcription subunit 37a OS Arabidopsis thaliana GN MED37	73583	4.8922	2775.77	13	62	20.9268	6.1257	109	10	0	14.7074	0.0178337	685.149	50.4471	6154
P92549	P92549	ATPAM ARATH ATP synthase subunit alpha mitochondrial OS Arabidopsis thaliana GN ATPA PE 1 SV 2	55010	6.1967	1927.74	15	39	22.0907	8.6231	66	9	2	15.1417	0.0209521	912.261	50.2159	1040
Q9SUR0	Q9SUR0	Q9SUR0 ARATH AT4G23670 protein OS Arabidopsis thaliana GN F9D16 140 PE 1 SV 1	17506	5.9004	3903.9	20	15	51.6556	7.6644	109	6	2	13.1578	0.0198961	2849.99	49.9256	19228
O80852	O80852	GSTF9 ARATH Glutathione S transferase F9 OS Arabidopsis thaliana GN GSTF9 PE 1 SV 1	24130	6.1827	17679.7	13	13	31.1628	5.6792	111	5	0	10.8204	0.0173353	1919.77	46.3547	4983
Q56XI5	Q56XI5	Q56XI5 ARATH Cysteine proteinase RD21A OS Arabidopsis thaliana GN At1g47128 PE 2 SV 1	47803	4.7891	194.828	6	27	8.3141	8.2118	21	2	0	10.6657	0.0150756	965.51	46.1851	53392
Q9SAJ4	Q9SAJ4	Q9SAJ4 ARATH Phosphoglycerate kinase OS Arabidopsis thaliana GN T8K14 3 PE 1 SV 1	42105	5.3348	1500.7	26	29	45.8853	6.7373	102	13	0	14.4675	0.0221989	1090.54	45.9464	14609
Q9SJL8	Q9SJL8	METK3 ARATH S adenosylmethionine synthase 3 OS Arabidopsis thaliana GN METK3 PE 1 SV 1	42470	5.7171	2230.58	11	35	35.641	9.3649	76	8	0	16.2669	0.0205415	943.707	40.1053	6232
Q9LHA8	Q9LHA8	MD37C ARATH Probable mediator of RNA polymerase II transcription subunit 37c OS Arabidopsis thaliana	71057	4.9444	2115.22	17	52	24.1538	7.913	113	12	0	17.3942	0.017533	551.368	39.2032	6156
Q1H583	Q1H583	GDL18 ARATH GDSL esterase lipase At1g54000 OS Arabidopsis thaliana GN At1g54000 PE 2 SV 1	43166	6.7158	2988.51	10	24	27.8772	6.4693	54	7	0	15.5329	0.0207863	871.058	37.6246	4596
Q05431	Q05431	APX1 ARATH L ascorbate peroxidase 1 cytosolic OS Arabidopsis thaliana GN APX1 PE 1 SV 2	27543	5.6743	2069.57	16	24	46	7.2047	81	9	0	18.0406	0.0221004	1310.59	36.1216	733
P53492	P53492	ACT7 ARATH Actin 7 OS Arabidopsis thaliana GN ACT7 PE 1 SV 1	41708	5.1583	2183.85	10	35	38.1963	8.3331	60	9	0	16.0065	0.0188961	846.65	35.3357	317
Q56ZI2	Q56ZI2	PATL2 ARATH Patellin 2 OS Arabidopsis thaliana GN PATL2 PE 1 SV 2	75961	4.7232	588.626	15	84	25.183	7.1266	54	10	0	17.5806	0.0208677	453.442	34.4653	7094
Q9FMH8	Q9FMH8	Q9FMH8 ARATH Cysteine protease component of protease inhibitor complex OS Arabidopsis thaliana GN At	51170	5.7968	164.105	4	35	6.9114	8.2257	12	2	0	18.9224	0.0143498	665.201	34.061	16701
Q9ZVS5	Q9ZVS5	Q9ZVS5 ARATH Aspartyl protease like protein OS Arabidopsis thaliana GN F15K9 16 PE 2 SV 1	46118	9.3497	1188.39	10	27	16.8203	7.155	36	5	0	14.9338	0.0129631	728.562	33.6218	15010
O04499	O04499	PMG1 ARATH 2 3 bisphosphoglycerate independent phosphoglycerate mutase 1 OS Arabidopsis thaliana GN	60541	5.1687	1514.69	14	43	44.7038	7.2223	69	11	0	19.4813	0.0220246	536.585	32.5062	7582
Q9SYT0	Q9SYT0	ANXD1 ARATH Annexin D1 OS Arabidopsis thaliana GN ANN1 PE 1 SV 1	36181	5.048	1914.46	7	26	23.6593	7.5672	47	7	0	13.2528	0.0190639	895.891	32.4346	652
Q9ZVF3	Q9ZVF3	ML328 ARATH MLP like protein 328 OS Arabidopsis thaliana GN MLP328 PE 1 SV 1	17501	5.3247	2291.97	14	13	58.2781	9.7874	86	8	2	17.8641	0.0153247	1850.65	32.4103	6262
O23254	O23254	O23254 ARATH Serine hydroxymethyltransferase OS Arabidopsis thaliana GN dl3005c PE 2 SV 1	51685	6.8654	673.668	10	32	30.3609	9.9393	39	9	0	15.6962	0.0162026	617.76	31.9494	12772
P11574	P11574	VATB1 ARATH V type proton ATPase subunit B1 OS Arabidopsis thaliana GN VHA B1 PE 2 SV 2	54073	4.7963	484.772	9	40	30.0412	7.586	44	9	1	15.6126	0.021355	587.494	31.788	10868
P29197	P29197	CH60A ARATH Chaperonin CPN60 mitochondrial OS Arabidopsis thaliana GN CPN60 PE 1 SV 2	61242	5.4836	434.541	5	51	14.5581	8.9913	29	5	1	18.6497	0.0235529	502.907	30.8185	1904
O65719	O65719	HSP7C ARATH Heat shock 70 kDa protein 3 OS Arabidopsis thaliana GN HSP70 3 PE 1 SV 1	71103	4.7708	2201.33	19	54	24.9615	8.2585	112	12	0	16.752	0.0185354	430.926	30.6595	5343
Q0WLF5	Q0WLF5	Q0WLF5 ARATH Cysteine synthase OS Arabidopsis thaliana GN At4g14880 PE 2 SV 1	52980	7.3213	862.93	10	39	18.4805	6.6871	53	7	0	20.1875	0.0205423	570.961	30.2685	31627
Q0WWT6	Q0WWT6	Q0WWT6 ARATH Putative mitochondrial processing peptidase Fragment OS Arabidopsis thaliana GN At3g0	51498	5.6385	958.968	5	38	20.7792	8.1647	43	5	0	15.0275	0.0173814	538.183	27.7327	34347
Q9SIB9	Q9SIB9	ACO2M ARATH Aconitate hydratase 2 mitochondrial OS Arabidopsis thaliana GN ACO2 PE 1 SV 2	108132	6.7418	362.337	9	70	15.8586	7.013	38	9	0	19.7196	0.0209521	243.554	26.3529	293
P42763	P42763	ERD14 ARATH Dehydrin ERD14 OS Arabidopsis thaliana GN ERD14 PE 1 SV 1	20773	5.2414	2438.03	10	19	31.8919	5.8917	62	4	0	11.5912	0.0198921	1255.62	26.0997	3389
Q42406	Q42406	CP18D ARATH Peptidyl prolyl cis trans isomerase CYP18 4 OS Arabidopsis thaliana GN CYP18 4 PE 1 SV 1	18366	8.9852	2288.27	5	13	32.5581	10.1343	44	5	1	16.0031	0.0175952	1383.61	25.4281	2247
RANDOM16707	RANDOM16707	Random Sequence 16707	58899	9.2371	195.724	4	41	12.0921	7.5012	16	3	1	22.3925	0.0276833	419.624	24.7311	71004
Q9FGS8	Q9FGS8	C2GR2 ARATH C2 and GRAM domain containing protein At5g50170 OS Arabidopsis thaliana GN At5g50170 PE	115785	6.2646	98.6182	3	73	4.7712	6.2192	10	3	0	21.2983	0.0217874	211.646	24.521	1454
Q9SAJ6	Q9SAJ6	Q9SAJ6 ARATH Glyceraldehyde 3 phosphate dehydrogenase OS Arabidopsis thaliana GN T8K14 5 PE 2 SV 1	44802	8.9231	186.056	9	31	17.5355	7.7568	32	5	0	17.7768	0.0209879	546.546	24.5021	17249
B9DGT7	B9DGT7	TBA2 ARATH Tubulin alpha 2 chain OS Arabidopsis thaliana GN TUBA2 PE 2 SV 2	49509	4.743	1404.98	6	34	12.2222	6.5661	37	5	1	15.8506	0.0167697	491.612	24.355	10184
P57691	P57691	RLA03 ARATH 60S acidic ribosomal protein P0 3 OS Arabidopsis thaliana GN RPP0C PE 1 SV 1	34368	4.8556	4342.44	7	17	36.2229	5.8444	47	5	0	15.0181	0.0168168	706.16	24.2851	9140
RANDOM5898	RANDOM5898	Random Sequence 5898	73441	8.7479	86.852	5	59	10.961	5.8818	16	5	0	18.4478	0.020896	312.574	22.901	60195
P48491	P48491	TPIS ARATH Triosephosphate isomerase cytosolic OS Arabidopsis thaliana GN CTIMC PE 1 SV 2	27152	5.2224	1193.54	8	20	46.8504	6.2508	48	8	0	18.5305	0.027742	838.777	22.7888	10396
Q9C525	Q9C525	BGL21 ARATH Beta glucosidase 21 OS Arabidopsis thaliana GN BGLU21 PE 2 SV 1	59625	6.5768	967.688	21	43	24.0458	8.1782	84	11	3	17.1045	0.0232101	380.176	22.6827	1229
Q9ZU25	Q9ZU25	MPPA1 ARATH Probable mitochondrial processing peptidase subunit alpha 1 OS Arabidopsis thaliana GN A	54367	5.8951	531.219	11	38	37.7734	12.1033	46	10	1	21.6433	0.0279583	388.074	21.112	6335
B9DHY6	B9DHY6	B9DHY6 ARATH AT1G78900 protein Fragment OS Arabidopsis thaliana GN AT1G78900 PE 2 SV 1	51344	5.7059	528.96	9	47	38.013	10.4368	35	9	1	22.813	0.0257466	408.057	20.9647	31949
P42761	P42761	GSTFA ARATH Glutathione S transferase F10 OS Arabidopsis thaliana GN GSTF10 PE 1 SV 3	24214	5.3524	3682.19	5	15	36.2791	5.7786	46	5	0	18.926	0.0153557	845.521	20.487	4984
RANDOM50782	RANDOM50782	Random Sequence 50782	148024	6.5372	127.921	11	92	13.434	7.7387	46	10	1	20.9091	0.0288726	134.984	19.9637	105079
O04316	O04316	NSP4 ARATH Nitrile specifier protein 4 OS Arabidopsis thaliana GN NSP4 PE 2 SV 1	67562	4.8111	207.031	7	43	21.6478	11.2869	25	6	0	20.8181	0.0210455	291.175	19.6847	6769
O04311	O04311	O04311 ARATH AT3G16450 protein OS Arabidopsis thaliana GN T02O04 5 PE 1 SV 1	32002	4.895	1169.53	8	21	28.3333	4.1986	46	6	1	12.6367	0.0206031	605.538	19.3909	16680
F4I576	F4I576	F4I576 ARATH Monodehydroascorbate reductase OS Arabidopsis thaliana GN MDAR6 PE 4 SV 1	52082	7.725	953.263	13	39	22.8216	6.7558	54	6	0	15.5249	0.0230158	357.024	18.6065	32517
Q9SXE9	Q9SXE9	Q9SXE9 ARATH At1g62480 T3P18 4 OS Arabidopsis thaliana GN At1g62480 PE 1 SV 1	16618	3.8172	2164.77	7	16	71.7105	7.0131	39	7	0	20.674	0.0157733	1111.39	18.4804	25544
Q9SID0	Q9SID0	SCRK1 ARATH Probable fructokinase 1 OS Arabidopsis thaliana GN At2g31390 PE 2 SV 1	35253	5.1513	2748.55	11	27	34.4615	5.1295	47	7	0	15.8469	0.0198812	519.015	18.3085	9610
Q56WK6	Q56WK6	PATL1 ARATH Patellin 1 OS Arabidopsis thaliana GN PATL1 PE 1 SV 2	64007	4.6229	1100.37	10	68	18.3246	3.7678	61	7	0	17.0836	0.0201783	285.691	18.2975	7093
Q9FWR4	Q9FWR4	DHAR1 ARATH Glutathione S transferase DHAR1 mitochondrial OS Arabidopsis thaliana GN DHAR1 PE 1 SV	23626	5.4917	2673.13	12	16	47.4178	8.2496	66	8	0	16.6563	0.0179578	763.718	18.0551	2993
B9DHH9	B9DHH9	B9DHH9 ARATH 3 isopropylmalate dehydrogenase OS Arabidopsis thaliana GN IMD1 PE 2 SV 1	41865	5.6164	790.353	9	31	31.9588	6.1089	51	6	0	16.3627	0.0183736	415.986	17.4266	14290
Q93WJ8	Q93WJ8	MDAR4 ARATH Probable monodehydroascorbate reductase cytoplasmic isoform 4 OS Arabidopsis thaliana G	47450	5.0594	880.774	8	38	23.908	6.9303	33	6	0	19.3717	0.0247124	363.442	17.2562	6166
Q9M9P3	Q9M9P3	UGPA2 ARATH Probable UTP glucose 1 phosphate uridylyltransferase 2 OS Arabidopsis thaliana GN At3g0	51706	5.7198	330.949	11	34	23.0277	6.8989	43	8	1	22.4788	0.0176024	323.853	16.7557	10774
Q39258	Q39258	VATE1 ARATH V type proton ATPase subunit E1 OS Arabidopsis thaliana GN VHA E1 PE 1 SV 2	26043	5.9945	884.093	17	29	42.1739	9.0847	52	9	0	17.254	0.0196116	634.661	16.5393	10873
Q9ASS3	Q9ASS3	Q9ASS3 ARATH 60S ribosomal protein like OS Arabidopsis thaliana GN At5g02870 PE 2 SV 1	34334	10.7122	1248.81	10	18	19.8697	8.0157	55	5	0	15.7583	0.0247943	480.182	16.4974	19972
Q1JPL7	Q1JPL7	PME18 ARATH Pectinesterase pectinesterase inhibitor 18 OS Arabidopsis thaliana GN PME18 PE 1 SV 3	61648	8.9724	287.499	7	43	7.1813	6.0157	27	3	0	22.8901	0.0152111	265.24	16.362	7523
RANDOM19723	RANDOM19723	Random Sequence 19723	55933	8.9839	150.431	7	49	12.6506	5.9424	25	6	1	21.3115	0.0299841	292.144	16.351	74020
P30184	P30184	AMPL1 ARATH Leucine aminopeptidase 1 OS Arabidopsis thaliana GN PM25 PE 1 SV 1	54475	5.5543	1142.7	8	39	24.0385	5.3978	48	6	0	18.345	0.0199902	298.146	16.2518	614
Q9SLK0	Q9SLK0	Q9SLK0 ARATH Isocitrate dehydrogenase NADP OS Arabidopsis thaliana GN F20D21 16 PE 2 SV 1	47203	7.6498	1839.85	5	34	8.4135	7.9089	41	3	0	10.8041	0.0117358	339.782	16.0493	13626
Q56WD9	Q56WD9	THIK2 ARATH 3 ketoacyl CoA thiolase 2 peroxisomal OS Arabidopsis thaliana GN PED1 PE 1 SV 2	48548	8.3549	1113.85	6	31	20.9957	4.5723	32	5	0	15.5466	0.0172693	329.653	16.0141	10281
Q39242	Q39242	TRXB2 ARATH Thioredoxin reductase 2 OS Arabidopsis thaliana GN NTR2 PE 2 SV 2	40609	6.2604	257.608	12	20	22.9765	11.4188	52	6	0	18.2803	0.0206081	393.425	15.9869	10490
O49006	O49006	PME3 ARATH Pectinesterase pectinesterase inhibitor 3 OS Arabidopsis thaliana GN PME3 PE 2 SV 2	64215	9.1002	405.564	5	49	9.7973	10.0488	31	3	0	19.1438	0.0248784	247.785	15.9217	7546
P01966	P01966	HBA BOVIN Hemoglobin subunit alpha OS Bos taurus GN HBA PE 1 SV 2	15174	9.1221	1243.79	10	10	38.0282	7.1918	58	4	0	13.8513	0.0160346	1000	15.1844	54297
Q9SMX3	Q9SMX3	VDAC3 ARATH Mitochondrial outer membrane protein porin 3 OS Arabidopsis thaliana GN VDAC3 PE 1 SV 3	29193	8.77	842.337	5	20	28.1022	6.5799	29	4	0	11.4733	0.0232456	512.311	14.965	10890
P21238	P21238	CPNA1 ARATH Chaperonin 60 subunit alpha 1 chloroplastic OS Arabidopsis thaliana GN CPN60A1 PE 1 SV	62033	4.8928	134.667	6	47	18.0887	4.0996	25	6	0	20.4955	0.0197796	240.814	14.9478	2267
Q9LUT2	Q9LUT2	METK4 ARATH S adenosylmethionine synthase 4 OS Arabidopsis thaliana GN METK4 PE 1 SV 1	42768	5.4153	1628.98	9	35	28.7532	10.5447	65	6	0	17.3874	0.0182148	349.105	14.9402	6233
O04309	O04309	MB31 ARATH Myrosinase binding protein like At3g16470 OS Arabidopsis thaliana GN At3g16470 PE 1 SV 1	48466	4.9512	735.957	4	30	15.5211	3.175	25	3	0	13.5131	0.0189227	306.31	14.855	6099
P50883	P50883	RL121 ARATH 60S ribosomal protein L12 1 OS Arabidopsis thaliana GN RPL12A PE 1 SV 2	17930	9.4667	1658.71	9	25	28.9157	7.2469	36	4	0	17.3649	0.0144618	804.874	14.4409	9055
A8MSA4	A8MSA4	A8MSA4 ARATH Uncharacterized protein At4g08390 3 OS Arabidopsis thaliana GN At4g08390 PE 3 SV 1	37771	8.1268	348.435	2	35	9.7983	5.1265	12	2	0	20.7698	0.0164998	374.343	14.148	53664
Q9SEI4	Q9SEI4	PRS6B ARATH 26S protease regulatory subunit 6B homolog OS Arabidopsis thaliana GN RPT3 PE 1 SV 1	45722	5.2621	169.218	5	35	15.4412	9.0688	16	4	0	16.514	0.0230029	304.758	13.9431	8243
O49499	O49499	CAMT4 ARATH Caffeoyl CoA O methyltransferase 1 OS Arabidopsis thaliana GN CCOAOMT1 PE 1 SV 1	29136	4.96	636.318	3	29	18.5328	5.0895	17	3	0	14.2957	0.0160831	473.854	13.8153	1677
Q9SRH5	Q9SRH5	VDAC1 ARATH Mitochondrial outer membrane protein porin 1 OS Arabidopsis thaliana GN VDAC1 PE 1 SV 3	29407	9.1809	1804.89	11	23	42.3913	8.0934	50	8	0	18.3243	0.0244398	465.126	13.6865	10888
P54873	P54873	HMCS ARATH Hydroxymethylglutaryl CoA synthase OS Arabidopsis thaliana GN HMGS PE 1 SV 2	51061	5.9522	117.734	2	36	8.026	4.0638	10	2	0	13.2657	0.0271049	267.369	13.661	5266
Q9SN86	Q9SN86	MDHP ARATH Malate dehydrogenase chloroplastic OS Arabidopsis thaliana GN At3g47520 PE 1 SV 1	42379	8.755	573.918	9	31	29.2804	6.3288	37	7	1	17.1662	0.0229233	317.857	13.4789	6174
B9DFK6	B9DFK6	B9DFK6 ARATH Catalase OS Arabidopsis thaliana GN AT4G35090 PE 2 SV 1	54990	6.3549	79.1682	5	35	12.2363	7.2476	18	4	0	29.8081	0.0172646	235.84	12.9772	31932
P49209	P49209	RL91 ARATH 60S ribosomal protein L9 1 OS Arabidopsis thaliana GN RPL9B PE 2 SV 3	22003	9.9044	479.445	8	15	37.6289	6.1966	35	6	0	18.9573	0.0186428	584.612	12.8718	9136
Q9FKA5	Q9FKA5	Y5957 ARATH Uncharacterized protein At5g39570 OS Arabidopsis thaliana GN At5g39570 PE 1 SV 1	43500	4.5119	319.995	3	30	8.1365	6.0861	25	2	0	17.127	0.0146903	294.587	12.8223	11684
F4KBI7	F4KBI7	F4KBI7 ARATH 14 3 3 like protein GF14 psi OS Arabidopsis thaliana GN GRF3 PE 3 SV 1	28473	4.6022	571.974	14	27	27.1654	6.0526	46	5	0	16.1506	0.0196068	432.721	12.3287	32764
Q9XI01	Q9XI01	PDI11 ARATH Protein disulfide isomerase like 1 1 OS Arabidopsis thaliana GN PDIL1 1 PE 1 SV 1	55567	4.6144	365.622	6	55	18.3633	10.6141	22	6	0	22.144	0.0257544	219.446	12.2016	7125
Q96511	Q96511	PER69 ARATH Peroxidase 69 OS Arabidopsis thaliana GN PER69 PE 1 SV 1	35656	9.6226	776.831	3	26	16.0121	9.7479	19	3	0	13.9803	0.0292828	337.297	12.0344	7244
RANDOM23663	RANDOM23663	Random Sequence 23663	109865	8.1469	69.9823	6	86	6.4748	8.2582	21	5	0	25.0912	0.0224645	109.438	12.0312	77960
Q9FY65	Q9FY65	RS153 ARATH 40S ribosomal protein S15 3 OS Arabidopsis thaliana GN RPS15C PE 2 SV 1	16739	10.9614	964	2	11	24	8.1684	14	2	0	13.7421	0.0190391	700.182	11.728	9342
Q9SJ36	Q9SJ36	RS172 ARATH 40S ribosomal protein S17 2 OS Arabidopsis thaliana GN RPS17B PE 2 SV 3	15941	10.4681	1798.4	2	10	8.5714	8.247	20	1	0	13.3408	0.0118647	726.592	11.5903	9350
Q8LFV7	Q8LFV7	Q8LFV7 ARATH Phosphoglycerate kinase putative OS Arabidopsis thaliana PE 2 SV 1	42121	5.3348	1824.24	24	29	49.8753	6.4912	105	13	0	14.4069	0.0212429	274.75	11.5801	34761
F4IVR2	F4IVR2	F4IVR2 ARATH Chaperonin CPN60 like 1 OS Arabidopsis thaliana GN HSP60 2 PE 3 SV 1	61439	5.9778	612.29	7	51	17.7586	6.2042	49	6	1	17.9038	0.0196092	186.602	11.4719	45468
RANDOM8944	RANDOM8944	Random Sequence 8944	69514	8.0995	69.5294	5	48	5.7878	3.9398	15	4	0	22.1098	0.0233198	164.076	11.413	63241
Q9SLA8	Q9SLA8	FABI ARATH Enoyl acyl carrier protein reductase NADH chloroplastic OS Arabidopsis thaliana GN M	41188	9.2723	330.34	6	32	26.9231	12.4082	28	6	1	23.7001	0.0200329	276.351	11.3895	3558
RANDOM25332	RANDOM25332	Random Sequence 25332	39568	5.9566	246.826	3	22	16.763	3.6481	13	3	0	28.2356	0.0232905	280.093	11.0899	79629
Q9LZ66	Q9LZ66	SIR ARATH Sulfite reductase ferredoxin chloroplastic OS Arabidopsis thaliana GN SIR PE 1 SV 1	71904	8.3578	329.103	2	47	10.1246	6.0617	15	2	0	14.2724	0.0164379	152.727	10.9887	9731
Q0WP12	Q0WP12	HOL1 ARATH Thiocyanate methyltransferase 1 OS Arabidopsis thaliana GN HOL1 PE 1 SV 1	27390	4.381	959.121	4	20	13.8211	4.1368	13	2	0	17.6394	0.0232522	394.61	10.8155	5292
Q940P8	Q940P8	Q940P8 ARATH AT5g20890 F22D1 60 OS Arabidopsis thaliana GN At5g20890 PE 1 SV 1	57249	5.4884	115.654	2	44	8.3491	5.5646	11	2	0	15.0365	0.021974	188.458	10.7961	13064
RANDOM13654	RANDOM13654	Random Sequence 13654	52858	8.3811	71.2448	2	55	9.2672	13.0474	8	2	0	14.4502	0.0279215	202.844	10.7289	67951
Q01525	Q01525	14332 ARATH 14 3 3 like protein GF14 omega OS Arabidopsis thaliana GN GRF2 PE 2 SV 2	29143	4.5099	807.13	10	27	13.5135	7.3294	30	3	0	12.1248	0.0210593	358.536	10.4555	4
F4K007	F4K007	F4K007 ARATH Luminal binding protein 2 OS Arabidopsis thaliana GN BIP2 PE 3 SV 1	67358	4.9924	2807.49	12	58	17.9445	5.8975	100	9	0	13.9549	0.018082	154.692	10.4263	51671
Q9LZG0	Q9LZG0	ADK2 ARATH Adenosine kinase 2 OS Arabidopsis thaliana GN ADK2 PE 1 SV 1	37821	4.9651	771.757	9	27	24.058	9.0509	32	6	0	17.11	0.024498	271.228	10.2649	342
Q9XI93	Q9XI93	Q9XI93 ARATH At1g13930 F16A14 27 OS Arabidopsis thaliana GN F7A19 2 PE 1 SV 1	16153	4.6238	1972.15	7	12	47.7419	6.6703	32	4	0	11.0238	0.0181914	627.784	10.1473	25997
Q42560	Q42560	ACO1 ARATH Aconitate hydratase 1 OS Arabidopsis thaliana GN ACO1 PE 1 SV 2	98089	5.946	389.707	8	65	11.2472	5.9409	32	7	1	16.5359	0.0196281	102.803	10.0903	292
Q9LD57	Q9LD57	PGKH1 ARATH Phosphoglycerate kinase 1 chloroplastic OS Arabidopsis thaliana GN PGK1 PE 1 SV 1	50080	5.837	687.557	9	39	23.9085	6.1554	29	7	0	18.9351	0.026971	199.42	9.9933	7297
O65282	O65282	CH10C ARATH 20 kDa chaperonin chloroplastic OS Arabidopsis thaliana GN CPN21 PE 1 SV 2	26785	9.3492	752.403	5	24	33.9921	4.3055	23	4	0	21.6527	0.0245041	370.569	9.932	1902
RANDOM30698	RANDOM30698	Random Sequence 30698	36636	8.7318	80.9299	6	24	23.8671	8.1494	21	4	0	20.2018	0.0272552	264.406	9.6932	84995
P31265	P31265	TCTP ARATH Translationally controlled tumor protein homolog OS Arabidopsis thaliana GN TCTP PE 1 SV	18898	4.3156	1233.83	7	18	33.9286	7.5766	47	5	1	12.0536	0.0156941	509.038	9.6261	10238
Q94CE5	Q94CE5	GATP ARATH Gamma aminobutyrate transaminase POP2 mitochondrial OS Arabidopsis thaliana GN POP2 PE 1	55152	7.9094	166.852	6	34	18.6508	8.092	21	4	0	19.0798	0.0152451	166.211	9.1728	4547
P42643	P42643	14331 ARATH 14 3 3 like protein GF14 chi OS Arabidopsis thaliana GN GRF1 PE 1 SV 3	29912	4.4875	670.222	13	29	23.5955	6.8464	38	5	0	12.254	0.0192419	299.448	8.963	3
F4KGV2	F4KGV2	F4KGV2 ARATH 14 3 3 like protein GF14 lambda OS Arabidopsis thaliana GN GRF6 PE 3 SV 1	27700	4.611	721.827	12	22	28.4553	7.3127	35	5	0	15.4244	0.0197604	319.529	8.8569	40069
Q93VP3	Q93VP3	IF5A2 ARATH Eukaryotic translation initiation factor 5A 2 OS Arabidopsis thaliana GN At1g26630 PE 1	17129	5.489	559.055	2	17	16.3522	3.8595	13	1	0	20.1366	0.0251846	516.631	8.8552	5447
Q96522	Q96522	PER45 ARATH Peroxidase 45 OS Arabidopsis thaliana GN PER45 PE 1 SV 1	35806	9.304	275.686	4	25	20.6154	5.2214	17	4	0	17.0382	0.01898	240.798	8.6275	7218
P34790	P34790	CP18C ARATH Peptidyl prolyl cis trans isomerase CYP18 3 OS Arabidopsis thaliana GN CYP18 3 PE 1 SV 1	18361	7.8486	1514.73	7	11	44.7674	9.4968	39	4	0	14.4302	0.0150427	466.847	8.5773	2246
Q9LHG9	Q9LHG9	NACA1 ARATH Nascent polypeptide associated complex subunit alpha like protein 1 OS Arabidopsis thali	21968	4.1047	237.242	5	13	29.064	8.6181	19	4	0	21.2545	0.0223356	386.432	8.4947	6499
Q8L8N9	Q8L8N9	Q8L8N9 ARATH Spore coat protein like protein OS Arabidopsis thaliana PE 2 SV 1	63868	9.2981	71.1775	4	35	7.6377	5.3664	16	4	0	17.1287	0.0255694	132.766	8.485	30515
Q9SH69	Q9SH69	Q9SH69 ARATH 6 phosphogluconate dehydrogenase decarboxylating OS Arabidopsis thaliana GN At1g64190	53344	5.1594	174.33	5	40	16.4271	10.9215	23	5	0	15.3284	0.026523	157.787	8.4223	15823
Q42563	Q42563	APT2 ARATH Adenine phosphoribosyltransferase 2 OS Arabidopsis thaliana GN APT2 PE 2 SV 1	20995	5.5875	760.797	1	15	7.8125	1.1511	7	1	0	12.1641	0.0081974	389.971	8.1928	732
P39207	P39207	NDK1 ARATH Nucleoside diphosphate kinase 1 OS Arabidopsis thaliana GN NDPK1 PE 1 SV 1	16489	6.3636	1208.64	4	13	16.7785	8.0389	22	2	0	16.7296	0.0169922	487.09	8.037	6569
Q42449	Q42449	PROF1 ARATH Profilin 1 OS Arabidopsis thaliana GN PRO1 PE 1 SV 1	14257	4.5044	4985.65	3	11	41.2214	4.7313	23	3	0	11.5622	0.0185055	534.038	7.6187	8224
Q8VX13	Q8VX13	PDI13 ARATH Protein disulfide isomerase like 1 3 OS Arabidopsis thaliana GN PDIL1 3 PE 2 SV 1	64172	4.5472	107.58	4	53	10.7081	12.7183	18	4	0	21.8606	0.0214057	118.037	7.5794	7127
A8MR07	A8MR07	A8MR07 ARATH Pyruvate kinase OS Arabidopsis thaliana GN At3g52990 PE 2 SV 1	51857	6.2417	378.53	5	30	18.7764	5.2873	25	5	1	19.3287	0.020417	142.714	7.4054	19250
Q8L607	Q8L607	Q8L607 ARATH P loop containing nucleoside triphosphate hydrolase like protein OS Arabidopsis thalian	42957	9.5623	183.743	3	31	8.5492	8.1476	11	2	0	14.9272	0.0235463	171.696	7.3802	15774
Q8LBV2	Q8LBV2	Q8LBV2 ARATH Major latex protein MLP149 putative OS Arabidopsis thaliana PE 2 SV 1	20332	6.6042	400.921	9	11	15	7.2183	47	3	0	15.2083	0.0162024	371.259	7.1806	38752
RANDOM1262	RANDOM1262	Random Sequence 1262	58974	7.6734	93.5294	6	46	15.2091	10.0755	19	5	0	22.3754	0.0238716	119.957	7.0655	55559
F4HRW5	F4HRW5	F4HRW5 ARATH 60S ribosomal protein L17 2 OS Arabidopsis thaliana GN At1g67430 PE 3 SV 1	14757	10.5004	1023.52	8	12	28.2443	8.0999	25	3	0	15.4418	0.011855	474.791	7.0112	32440
F4K6Z1	F4K6Z1	F4K6Z1 ARATH Uncharacterized protein OS Arabidopsis thaliana GN At5g21080 PE 4 SV 1	114032	6.1926	73.0851	4	63	9.3659	10.2212	15	4	1	18.6204	0.0294565	61.1668	6.9795	45374
F4KDE6	F4KDE6	F4KDE6 ARATH Uncharacterized protein OS Arabidopsis thaliana GN At5g57830 PE 4 SV 1	43979	5.0043	68.5131	5	40	20.6718	11.2795	20	5	1	21.6626	0.0186066	158.181	6.961	43842
P51407	P51407	RLA21 ARATH 60S acidic ribosomal protein P2 1 OS Arabidopsis thaliana GN RPP2A PE 2 SV 2	11444	4.3427	1065.9	4	15	37.3913	5.6815	17	3	0	11.7123	0.018137	603.756	6.9141	9144
Q9SG80	Q9SG80	ASD1 ARATH Alpha L arabinofuranosidase 1 OS Arabidopsis thaliana GN ASD1 PE 1 SV 1	74997	5.3839	972.423	2	40	7.8171	2.3309	21	2	0	12.7011	0.0122789	91.9302	6.8989	860
Q9LTQ3	Q9LTQ3	Q9LTQ3 ARATH Similarity to protein translation inhibitor OS Arabidopsis thaliana PE 4 SV 1	15150	5.2802	4279.25	1	14	13.2867	1.0807	14	1	0	11.3355	0.0167432	450.581	6.831	35566
F4JXF1	F4JXF1	F4JXF1 ARATH Ribonuclease P subunit Rpp30 OS Arabidopsis thaliana GN At5g59980 PE 4 SV 1	64037	5.6058	71.8435	5	41	7.9174	8.2007	18	3	0	19.2878	0.02963	105.962	6.7899	43450
F4ID64	F4ID64	F4ID64 ARATH Peroxiredoxin 2B OS Arabidopsis thaliana GN TPX1 PE 4 SV 1	13037	5.4066	1794.49	3	7	42.9752	2.3283	17	3	1	16.8088	0.0184454	510.296	6.6575	32717
Q56YW8	Q56YW8	Q56YW8 ARATH Putative aspartic proteinase OS Arabidopsis thaliana GN At1g11910 PE 2 SV 1	21906	4.3641	490.834	4	15	34.6341	5.3651	20	4	0	22.6031	0.0218165	301.451	6.6082	36161
Q8L9Z8	Q8L9Z8	Q8L9Z8 ARATH Putative uncharacterized protein OS Arabidopsis thaliana PE 2 SV 1	33489	5.6237	696.798	5	23	17.6667	11.1455	34	5	1	16.688	0.0236247	196.269	6.5552	34333
Q8H1Y0	Q8H1Y0	ODPA2 ARATH Pyruvate dehydrogenase E1 component subunit alpha 2 mitochondrial OS Arabidopsis thalia	43330	7.8525	398.637	3	48	12.4682	6.793	15	3	0	15.6743	0.0216281	147.076	6.377	6850
P46309	P46309	GSH1 ARATH Glutamate cysteine ligase chloroplastic OS Arabidopsis thaliana GN GSH1 PE 1 SV 2	58524	6.1322	350.99	4	39	14.3678	8.7741	21	4	0	18.789	0.0201954	103.975	6.0891	4962
P17562	P17562	METK2 ARATH S adenosylmethionine synthase 2 OS Arabidopsis thaliana GN SAM2 PE 1 SV 1	43227	5.6104	1713.11	8	34	15.7761	7.9918	54	4	0	14.8072	0.0172	137.355	5.9413	6231
Q8L7Q4	Q8L7Q4	Q8L7Q4 ARATH Putative uncharacterized protein At2g19270 OS Arabidopsis thaliana GN At2g19270 PE 2 SV	25487	8.8489	245.453	2	11	10.5932	8.3474	11	2	0	17.7932	0.0137387	229.338	5.8488	50200
Q9FF53	Q9FF53	PIP24 ARATH Probable aquaporin PIP2 4 OS Arabidopsis thaliana GN PIP2 4 PE 1 SV 1	30931	8.0858	141.556	2	22	20.6186	8.6797	12	2	0	16.177	0.0230129	187.562	5.8054	7399
Q9XGZ0	Q9XGZ0	MAOP3 ARATH NADP dependent malic enzyme 3 OS Arabidopsis thaliana GN NADP ME3 PE 1 SV 1	64569	6.5684	762.612	7	46	23.1293	6.169	46	6	0	17.4814	0.021967	89.7059	5.7959	6079
RANDOM8509	RANDOM8509	Random Sequence 8509	79257	5.0544	83.4404	3	53	7.6602	12.8311	12	3	0	24.6516	0.0220325	72.2261	5.7201	62806
Q9SCX3	Q9SCX3	EF1B2 ARATH Elongation factor 1 beta 2 OS Arabidopsis thaliana GN At5g19510 PE 1 SV 1	24185	4.222	544.527	2	16	10.2679	7.5726	11	2	0	10.4536	0.0244275	234.035	5.6639	3296
B9DHQ7	B9DHQ7	B9DHQ7 ARATH AT4G01850 protein Fragment OS Arabidopsis thaliana GN AT4G01850 PE 2 SV 1	33649	8.1674	2186.33	9	26	18.3007	9.607	56	4	0	16.6267	0.016655	163.426	5.5026	34111
O81148	O81148	PSA4 ARATH Proteasome subunit alpha type 4 OS Arabidopsis thaliana GN PAC1 PE 1 SV 1	27457	6.7059	466.267	3	19	22.4	2.0704	12	3	0	27.0863	0.0178957	197.149	5.4167	8265
Q9CAX6	Q9CAX6	RS142 ARATH 40S ribosomal protein S14 2 OS Arabidopsis thaliana GN RPS14B PE 1 SV 1	16262	11.0623	440.833	5	12	16.6667	6.7612	13	3	0	18.6121	0.0210025	330.529	5.3786	9338
B0FV99	B0FV99	B0FV99 ARATH At1g04270 Fragment OS Arabidopsis thaliana PE 3 SV 1	16058	10.6567	1907.95	4	11	25.1748	6.6956	36	3	1	14.4	0.019915	334.231	5.3707	17173
RANDOM9404	RANDOM9404	Random Sequence 9404	38410	9.0214	130.169	3	34	16	4.1421	12	3	0	18.9417	0.0182356	137.414	5.2815	63701
Q9SKU1	Q9SKU1	CLC1 ARATH Clathrin light chain 1 OS Arabidopsis thaliana GN At2g20760 PE 2 SV 1	37202	5.8189	205.316	3	35	17.4556	6.8604	13	3	1	15.6201	0.0239774	139.67	5.1992	2006
B9DI09	B9DI09	B9DI09 ARATH AT5G13630 protein Fragment OS Arabidopsis thaliana GN AT5G13630 PE 2 SV 1	68369	4.6115	81.4847	6	50	14.1463	12.5905	21	6	0	27.4182	0.032164	75.3028	5.1517	36985
Q9FI97	Q9FI97	U76C5 ARATH UDP glycosyltransferase 76C5 OS Arabidopsis thaliana GN UGT76C5 PE 2 SV 1	51704	5.1771	90.7429	3	32	11.2088	6.152	11	3	0	14.1449	0.0254199	96.2962	4.9821	10620
P59226	P59226	H32 ARATH Histone H3 2 OS Arabidopsis thaliana GN HTR2 PE 1 SV 2	15258	11.7072	3749.67	3	12	28.6765	5.9043	29	2	0	12.7614	0.0162674	319.876	4.8838	5126
Q8LD03	Q8LD03	RS73 ARATH 40S ribosomal protein S7 3 OS Arabidopsis thaliana GN RPS7C PE 2 SV 2	22046	10.1418	203.315	8	19	18.9474	5.3116	24	3	0	11.7422	0.0193673	215.377	4.7514	9397
RANDOM9429	RANDOM9429	Random Sequence 9429	28409	5.4071	77.5533	3	19	22.5296	7.6795	11	3	0	24.2194	0.024207	166.544	4.7344	63726
Q9LKA3	Q9LKA3	MDHM2 ARATH Malate dehydrogenase 2 mitochondrial OS Arabidopsis thaliana GN At3g15020 PE 1 SV 1	35852	8.4042	6233.56	9	22	50.1466	8.1171	78	8	0	15.5998	0.0190291	129.062	4.6302	6173
RANDOM26296	RANDOM26296	Random Sequence 26296	20414	7.1678	175.532	4	13	30.8108	7.3542	21	3	0	18.6017	0.0279805	225.184	4.5999	80593
RANDOM24243	RANDOM24243	Random Sequence 24243	91890	5.9517	68.8282	7	79	14.9272	13.4955	27	6	0	25.3649	0.0247217	48.6926	4.4772	78540
RANDOM44249	RANDOM44249	Random Sequence 44249	40302	8.0466	72.5295	3	27	13.1285	4.6344	14	3	0	22.3507	0.0219256	109.998	4.436	98546
Q9FVC4	Q9FVC4	Q9FVC4 ARATH Aspartate semialdehyde dehydrogenase Fragment OS Arabidopsis thaliana GN ASDH PE 2 SV	36619	5.2407	176.745	4	23	16.1765	4.1803	14	3	0	26.9783	0.0254267	119.96	4.3957	30496
RANDOM34072	RANDOM34072	Random Sequence 34072	46371	7.4932	80.1698	3	32	8.2524	5.4488	12	2	0	20.994	0.0266644	93.9406	4.3484	88369
Q9LDN9	Q9LDN9	PER37 ARATH Peroxidase 37 OS Arabidopsis thaliana GN PER37 PE 2 SV 1	38178	7.5342	222.226	6	25	13.2948	8.7564	28	3	0	10.9532	0.0118233	110.013	4.2028	7209
RANDOM22611	RANDOM22611	Random Sequence 22611	18143	4.8257	109.243	2	14	10.303	3.0075	9	2	0	16.1743	0.021161	231.539	4.1778	76908
Q93YS2	Q93YS2	P2C51 ARATH Probable protein phosphatase 2C 51 OS Arabidopsis thaliana GN At3g63340 PE 2 SV 2	58317	7.678	74.9332	4	48	16.2879	7.9624	13	4	1	23.1223	0.0233411	71.0127	4.1439	7007
C0Z387	C0Z387	C0Z387 ARATH AT2G21660 protein OS Arabidopsis thaliana GN AT2G21660 PE 4 SV 1	10844	4.0038	1519.67	4	10	24.2424	5.2745	25	2	0	12.72	0.0189115	373.898	4.0571	32070
RANDOM35365	RANDOM35365	Random Sequence 35365	58582	5.0898	87.288	2	37	6.2977	2.9864	6	2	0	14.4322	0.0230642	68.3593	4.0072	89662
RANDOM23743	RANDOM23743	Random Sequence 23743	33887	5.3945	78.8839	3	25	8.7542	11.1858	8	2	0	11.4146	0.0235384	117.773	3.9935	78040
A8MRE8	A8MRE8	A8MRE8 ARATH Triosephosphate isomerase OS Arabidopsis thaliana GN TIM PE 3 SV 1	32286	7.3209	147.751	6	26	19.9346	4.4339	14	4	0	24.3076	0.0208017	117.62	3.7999	16650
F4JHJ0	F4JHJ0	F4JHJ0 ARATH HSP20 like chaperone OS Arabidopsis thaliana GN At4g02450 PE 4 SV 1	25324	4.2596	191.679	6	16	19.5833	7.5546	31	4	0	18.946	0.0193932	149.925	3.7994	39817
Q9SR73	Q9SR73	RS281 ARATH 40S ribosomal protein S28 1 OS Arabidopsis thaliana GN RPS28A PE 2 SV 1	7365	11.2582	4070.96	4	5	25	6.7896	13	2	0	12.9678	0.0171665	515.024	3.796	9379
P94014	P94014	GL21 ARATH Germin like protein subfamily 2 member 1 OS Arabidopsis thaliana GN GLP4 PE 2 SV 2	22853	8.8458	836.223	1	12	23.2877	4.9513	17	1	0	14.7713	0.0149824	162.955	3.7265	4765
Q94AM2	Q94AM2	Q94AM2 ARATH Putative dihydrolipoamide S acetyltransferase Fragment OS Arabidopsis thaliana GN At3	38080	7.4293	196.188	5	24	21.9512	11.4116	21	5	0	27.1951	0.0256236	97.1158	3.7005	34597
C0Z2I5	C0Z2I5	C0Z2I5 ARATH AT3G08580 protein OS Arabidopsis thaliana GN AT3G08580 PE 2 SV 1	17421	9.9166	3348.33	1	14	12.5786	0.4245	15	1	0	14.0601	0.0170441	198.184	3.4549	39616
Q6LAE1	Q6LAE1	Q6LAE1 ARATH Mitochondrial ribosomal protein S13 Fragment OS Arabidopsis thaliana PE 2 SV 1	8807	10.1708	1554.08	3	9	25.3165	4.05	18	2	1	16.5067	0.0192128	361.021	3.1818	45754
Q9SRT9	Q9SRT9	RGP1 ARATH UDP arabinopyranose mutase 1 OS Arabidopsis thaliana GN RGP1 PE 1 SV 1	40602	5.5095	259.047	4	35	18.2073	3.7608	17	4	0	16.0433	0.0236474	77.852	3.1631	8903
O04331	O04331	O04331 ARATH Prohibitin OS Arabidopsis thaliana GN Atphb3 PE 2 SV 1	30381	7.8823	224.123	2	21	15.5235	3.7615	7	2	0	15.1772	0.0201675	101.167	3.0755	17688
Q8H7A1	Q8H7A1	Q8H7A1 ARATH Putative uncharacterized protein Fragment OS Arabidopsis thaliana PE 2 SV 1	18008	9.3567	101.974	3	14	26.7516	7.799	10	3	0	25.0042	0.02226	166.956	2.9343	39403
Q9FWT0	Q9FWT0	Q9FWT0 ARATH F1B16 5 protein OS Arabidopsis thaliana GN F1B16 5 PE 4 SV 1	44873	9.8276	76.2822	3	34	12.6866	7.0018	9	3	0	20.5858	0.0148485	61.4521	2.7593	51114
Q9MBH2	Q9MBH2	Q9MBH2 ARATH AIG2 protein like OS Arabidopsis thaliana GN At3g28940 PE 2 SV 1	19452	4.7684	285.562	5	13	47.3373	9.8622	23	3	0	19.6087	0.0261599	137.588	2.6781	17735
Q2V3X4	Q2V3X4	Q2V3X4 ARATH 60S ribosomal protein L4 1 OS Arabidopsis thaliana GN At3g09630 PE 4 SV 1	44544	10.8109	982.109	10	24	13.5802	7.8718	55	5	0	16.2683	0.0239517	59.8039	2.6656	11991
RANDOM38065	RANDOM38065	Random Sequence 38065	97327	7.8018	65.5596	4	68	7.5117	7.669	12	4	0	17.618	0.0165738	27.0132	2.6308	92362
Q8LCW9	Q8LCW9	RLA11 ARATH 60S acidic ribosomal protein P1 1 OS Arabidopsis thaliana GN RPP1A PE 1 SV 2	11154	4.0391	4304.53	2	7	34.8214	6.3624	11	1	0	9.2619	0.0264575	232.34	2.5933	9141
C0Z3G4	C0Z3G4	C0Z3G4 ARATH AT2G27710 protein OS Arabidopsis thaliana GN AT2G27710 PE 4 SV 1	10180	4.4152	1856.47	7	13	27.8351	6.9615	23	3	0	11.1349	0.0178133	253.522	2.5825	49742
A8MS83	A8MS83	A8MS83 ARATH 60S ribosomal protein L23a 2 OS Arabidopsis thaliana GN RPL23AB PE 3 SV 1	16733	10.6024	119.468	3	11	20.2703	9.1544	14	3	0	14.2405	0.0246513	149.236	2.4988	18071
Q94II1	Q94II1	Q94II1 ARATH ERD7 protein Fragment OS Arabidopsis thaliana GN ERD7 PE 2 SV 1	47713	5.1949	209.609	4	33	15.1927	9.8425	15	4	0	26.5589	0.0249688	48.0892	2.2959	41303
Q9LM18	Q9LM18	FB303 ARATH F box protein At1g22220 OS Arabidopsis thaliana GN At1g22220 PE 2 SV 1	34477	6.5332	73.6077	8	35	15.9236	9.97	29	6	1	16.8969	0.0182896	61.1374	2.1092	3806
RANDOM20159	RANDOM20159	Random Sequence 20159	32354	4.8629	100.442	2	21	14.1343	7.9102	7	2	0	17.4002	0.021344	64.2435	2.0799	74456
RANDOM2009	RANDOM2009	Random Sequence 2009	28130	5.497	81.1923	3	19	15.5039	2.3957	11	3	0	28.8843	0.0148517	73.7316	2.0754	56306
Q9C985	Q9C985	Q9C985 ARATH Putative uncharacterized protein F23O10 8 OS Arabidopsis thaliana GN F23O10 8 PE 4 SV 1	56935	5.9414	189.765	5	39	16.996	8.1931	16	5	1	25.8263	0.0251362	31.5592	1.798	36005
Q8LEH5	Q8LEH5	Q8LEH5 ARATH Putative uncharacterized protein OS Arabidopsis thaliana PE 2 SV 1	16178	4.7184	1813.87	6	12	47.7419	6.2337	32	4	0	15.7514	0.0161918	110.059	1.7817	31533
RANDOM18904	RANDOM18904	Random Sequence 18904	36707	7.6472	76.1584	2	23	9.4225	9.7235	8	2	0	13.7404	0.0278138	47.4169	1.7416	73201
Q9T0I8	Q9T0I8	MTN1 ARATH 5 methylthioadenosine S adenosylhomocysteine nucleosidase 1 OS Arabidopsis thaliana GN M	28432	4.4526	260.903	2	19	12.3596	6.3353	4	1	0	13.2069	0.0173425	60.6982	1.7269	6411
Q9SUQ9	Q9SUQ9	Q9SUQ9 ARATH AT4g23680 F9D16 150 OS Arabidopsis thaliana GN F9D16 150 PE 1 SV 1	17462	5.877	783.396	6	16	14.5695	8.5615	46	3	1	20.5052	0.0178224	90.8152	1.5869	15071
Q39196	Q39196	PIP14 ARATH Probable aquaporin PIP1 4 OS Arabidopsis thaliana GN PIP1 4 PE 1 SV 1	30672	9.0579	145.947	2	19	20.2091	12.2553	13	2	0	14.6489	0.0209675	49.6242	1.5231	7394
Q42060	Q42060	Q42060 ARATH Tubulin beta chain TUB5 Fragment OS Arabidopsis thaliana PE 2 SV 1	13779	8.5128	372.915	5	9	30.0813	7.3625	13	3	0	18.8916	0.0184564	87.4759	1.1964	39419
RANDOM23486	RANDOM23486	Random Sequence 23486	24895	10.5773	141.104	1	16	9.633	3.4208	4	1	0	13.3097	0.0198154	46.8633	1.1622	77783
Q9SJQ9	Q9SJQ9	Q9SJQ9 ARATH Fructose bisphosphate aldolase OS Arabidopsis thaliana GN At2g36460 PE 1 SV 1	38362	7.1711	7197.64	15	28	36.0335	7.8925	110	9	0	15.065	0.0195287	29.6046	1.1364	16801
A8MQP1	A8MQP1	A8MQP1 ARATH Adenosylhomocysteinase 1 OS Arabidopsis thaliana GN MEE58 PE 3 SV 1	35508	4.8624	704.029	6	27	21.8462	7.0179	23	5	1	17.7879	0.0203688	31.9123	1.1339	18986
Q9C7X7	Q9C7X7	HSP7N ARATH Heat shock 70 kDa protein 18 OS Arabidopsis thaliana GN HSP70 18 PE 1 SV 1	68313	5.0349	2186.11	17	49	25.2836	9.2243	107	12	0	17.672	0.017463	15.8815	1.0856	5350
Q9S9N1	Q9S9N1	HSP7E ARATH Heat shock 70 kDa protein 5 OS Arabidopsis thaliana GN HSP70 5 PE 2 SV 1	70870	5.1178	1868.82	10	50	11.4551	7.9749	71	5	0	15.7517	0.0164131	15.191	1.0773	5344
Q9FJU0	Q9FJU0	Q9FJU0 ARATH Malate dehydrogenase OS Arabidopsis thaliana GN At5g56720 PE 3 SV 1	36846	5.6836	1510.2	2	32	8.5546	6.582	21	2	0	11.4673	0.00981821	28.3591	1.0456	17267
Q8H161	Q8H161	Q8H161 ARATH Putative 2 3 bisphosphoglycerate independent phosphoglycerate mutase OS Arabidopsis tha	60493	5.1687	384.958	13	43	36.0862	8.1569	50	10	0	21.7518	0.0235283	17.1923	1.0407	30363
Q8RYC2	Q8RYC2	ACT5 ARATH Putative actin 5 OS Arabidopsis thaliana GN ACT5 PE 5 SV 1	42090	5.0193	736.413	3	35	14.5503	4.8113	14	3	0	17.3128	0.0179051	23.0377	0.9703	316
F4JHV8	F4JHV8	F4JHV8 ARATH Small nuclear ribonucleoprotein family protein OS Arabidopsis thaliana GN At4g02840 PE	14099	11.2458	124.28	3	6	36.5079	6.8316	14	3	0	13.1317	0.0245614	61.2517	0.8642	44513
RANDOM2232	RANDOM2232	Random Sequence 2232	25173	8.8103	181.129	3	14	23.8938	9.5451	11	3	0	24.7039	0.0175382	33.1711	0.8356	56529
Q9ZVX8	Q9ZVX8	PIP28 ARATH Probable aquaporin PIP2 8 OS Arabidopsis thaliana GN PIP2 8 PE 1 SV 1	29481	9.0509	201.725	3	16	33.813	9.8776	14	3	0	25.7452	0.0180313	27.7648	0.8191	7403
Q944P7	Q944P7	AMPL3 ARATH Leucine aminopeptidase 3 chloroplastic OS Arabidopsis thaliana GN At4g30920 PE 2 SV 2	61268	6.6572	75.4404	4	44	11.8353	8.1349	16	4	0	27.4958	0.0188238	10.9484	0.6712	616
Q9ZUX4	Q9ZUX4	UMP2 ARATH Uncharacterized protein At2g27730 mitochondrial OS Arabidopsis thaliana GN At2g27730 PE	11940	10.0999	1175.15	1	6	13.2743	4.2464	11	1	0	12.4796	0.01543	55.3395	0.6612	10797
O65581	O65581	O65581 ARATH Fructose bisphosphate aldolase OS Arabidopsis thaliana GN M3E9 40 PE 1 SV 1	38269	5.5106	1234.33	5	23	18.1564	13.0625	32	4	0	11.6798	0.0147395	17.1919	0.6583	12875
Q9LNE3	Q9LNE3	SCRK2 ARATH Probable fructokinase 2 OS Arabidopsis thaliana GN At1g06030 PE 2 SV 1	35870	4.7168	473.712	9	26	23.7082	7.5795	28	5	0	20.9481	0.0208551	15.2498	0.5474	9611
P48348	P48348	14338 ARATH 14 3 3 like protein GF14 kappa OS Arabidopsis thaliana GN GRF8 PE 2 SV 2	28010	4.6282	463.406	12	22	26.6129	8.879	33	5	0	16.7544	0.0209178	14.8763	0.417	10
Q39243	Q39243	TRXB1 ARATH Thioredoxin reductase 1 OS Arabidopsis thaliana GN NTR1 PE 1 SV 3	39601	7.1312	209.997	9	19	18.9333	9.2571	38	4	0	18.2013	0.0222243	9.7915	0.388	10489
Q8LET3	Q8LET3	Q8LET3 ARATH Fructose bisphosphate aldolase OS Arabidopsis thaliana GN At5g03690 PE 2 SV 1	42976	9.2695	1126.87	5	29	14.5038	11.1029	31	4	0	14.1999	0.0141331	8.3403	0.3587	39540
Q9SLM6	Q9SLM6	GSTF3 ARATH Glutathione S transferase F3 OS Arabidopsis thaliana GN GSTF3 PE 1 SV 1	24105	6.2736	64.4125	6	18	26.8868	11.0326	28	5	0	22.9146	0.0204734	14.3375	0.3458	4977
Q08733	Q08733	PIP13 ARATH Aquaporin PIP1 3 OS Arabidopsis thaliana GN PIP1 3 PE 1 SV 1	30612	9.0654	121.82	2	19	17.1329	9.7766	10	2	0	12.3865	0.0258631	8.0788	0.2475	7393
A7XB43	A7XB43	A7XB43 ARATH S adenosyl L homocystein hydrolase OS Arabidopsis thaliana PE 2 SV 1	53148	5.5767	486.913	8	38	16.9072	7.8572	26	6	1	18.403	0.0213453	4.3649	0.2321	48746
Q9M885	Q9M885	RS72 ARATH 40S ribosomal protein S7 2 OS Arabidopsis thaliana GN RPS7B PE 2 SV 1	22181	10.1501	189.572	6	18	16.2304	4.9171	14	2	0	13.4071	0.0119602	10.2182	0.2268	9396
RANDOM31682	RANDOM31682	Random Sequence 31682	8192	10.1862	68.3165	1	6	24	7.6619	3	1	0	8.0765	0.0331972	16.2324	0.1313	85979
A8MSE8	A8MSE8	A8MSE8 ARATH Elongation factor 1 alpha OS Arabidopsis thaliana GN At5g60390 PE 3 SV 1	44327	8.4338	2433.58	17	40	16.25	6.7754	103	6	1	14.2743	0.0187413	2.402	0.1065	14070
Q593N9	Q593N9	Q593N9 ARATH At1g04410 Fragment OS Arabidopsis thaliana GN At1g04410 PE 4 SV 1	13146	8.2385	15201.8	16	8	68.254	7.4514	72	6	2	15.7797	0.0223072	0		17343
C0Z392	C0Z392	C0Z392 ARATH AT3G16420 protein OS Arabidopsis thaliana GN AT3G16420 PE 2 SV 1	29808	5.3425	12083.8	8	18	37.3188	6.0014	72	5	0	9.1522	0.0182295	0		39646
Q56ZW5	Q56ZW5	Q56ZW5 ARATH NADP specific isocitrate dehydrogenase like protein Fragment OS Arabidopsis thaliana	9762	5.1304	10848.6	7	9	47.7778	5.2224	62	4	0	15.241	0.0150292	0		36162
Q41934	Q41934	Q41934 ARATH Peptidyl prolyl cis trans isomerase Fragment OS Arabidopsis thaliana PE 2 SV 1	5701	5.5069	8655.34	4	5	28.3019	2.7722	23	1	0	8.5106	0.0119921	0		38427
Q8LDU8	Q8LDU8	Q8LDU8 ARATH Acyl carrier protein ACP putative OS Arabidopsis thaliana PE 2 SV 1	14656	5.088	8233.41	2	11	15.4412	0.2172	34	1	0	15.649	0.01204	0		33074
A8MQR4	A8MQR4	A8MQR4 ARATH 60S acidic ribosomal protein P0 2 OS Arabidopsis thaliana GN At3g09200 PE 4 SV 1	30598	4.5597	5893.72	6	15	32.4042	9.7313	57	4	0	12.5706	0.0130105	0		25606
Q0WL48	Q0WL48	Q0WL48 ARATH Putative uncharacterized protein At1g20440 OS Arabidopsis thaliana GN At1g20440 PE 2 SV	29878	4.5491	5839.44	16	23	47.9245	6.0993	113	8	0	15.4103	0.0188734	0		53640
F4JUT8	F4JUT8	F4JUT8 ARATH Plasma membrane associated cation binding protein 1 OS Arabidopsis thaliana GN PCAP1 PE	18052	7.2502	5780.08	7	18	27.7108	7.0363	60	4	0	14.704	0.0228664	0		50000
Q8LA78	Q8LA78	Q8LA78 ARATH Malate dehydrogenase OS Arabidopsis thaliana PE 2 SV 1	35639	7.1693	5041.26	17	28	23.494	7.6771	85	7	1	14.514	0.017435	0		34025
Q0WT41	Q0WT41	Q0WT41 ARATH Acyl carrier protein 1 OS Arabidopsis thaliana GN At3g05020 PE 2 SV 1	15045	7.0499	4389.83	5	12	13.8686	5.0753	35	2	0	13.9092	0.01378	0		36195
Q56ZE0	Q56ZE0	Q56ZE0 ARATH 4 methyl 5 B hydroxyethyl thiazole monophosphate biosynthesis protein Fragment OS Ar	14444	8.7918	4084.93	4	8	29.8507	7.1572	33	3	0	12.2001	0.0171586	0		36710
F4KCE5	F4KCE5	F4KCE5 ARATH Heat shock 70kDa protein 1 8 OS Arabidopsis thaliana GN HSC70 1 PE 3 SV 1	57200	4.8069	3645.6	25	42	43.9539	7.9788	146	17	0	17.9043	0.0195749	0		34508
Q944M3	Q944M3	Q944M3 ARATH Enolase OS Arabidopsis thaliana PE 2 SV 1	34891	5.2059	3484.97	13	27	24.6154	6.2511	91	6	1	15.3721	0.0179958	0		48245
Q8LA22	Q8LA22	Q8LA22 ARATH Acyl carrier protein ACP putative OS Arabidopsis thaliana PE 2 SV 1	14587	5.4164	3420.84	2	11	15.4412	5.3037	19	1	0	12.5866	0.0144122	0		34073
Q41979	Q41979	Q41979 ARATH Glutathione S transferase III Fragment OS Arabidopsis thaliana PE 2 SV 1	13034	6.1166	3220.59	7	7	40.5172	6.297	34	3	0	10.099	0.017545	0		36786
C0Z355	C0Z355	C0Z355 ARATH AT1G56070 protein OS Arabidopsis thaliana GN AT1G56070 PE 2 SV 1	23606	6.1729	2627.04	4	15	18.3099	3.0399	27	3	1	14.1041	0.0118763	0		37599
Q8LF70	Q8LF70	Q8LF70 ARATH EDGP OS Arabidopsis thaliana PE 2 SV 1	45792	8.6803	2492.58	12	28	29.5612	7.5398	68	7	0	12.0308	0.0178452	0		34595
Q8RWH2	Q8RWH2	Q8RWH2 ARATH Isocitrate dehydrogenase NADP OS Arabidopsis thaliana GN At1g65930 PE 2 SV 1	45703	6.1111	2239.19	19	36	21.7073	5.7133	91	9	0	14.5577	0.0178934	0		37361
F4JUT9	F4JUT9	F4JUT9 ARATH Plasma membrane associated cation binding protein 1 OS Arabidopsis thaliana GN PCAP1 PE	18977	10.3231	2194.11	8	16	14.3713	6.3861	47	3	0	15.3423	0.0225496	0		50954
Q8W4G8	Q8W4G8	Q8W4G8 ARATH Fructose bisphosphate aldolase OS Arabidopsis thaliana GN F17C15 11 PE 2 SV 1	38634	8.0691	2095.87	9	26	22.0056	9.4016	57	5	0	11.8132	0.0177883	0		17189
Q9LZ45	Q9LZ45	H2B9 ARATH Histone H2B 9 OS Arabidopsis thaliana GN At5g02570 PE 1 SV 3	14535	10.5192	1755.82	4	13	18.1818	7.3328	26	3	1	12.7251	0.0228234	0		5125
P23686	P23686	METK1 ARATH S adenosylmethionine synthase 1 OS Arabidopsis thaliana GN SAM1 PE 1 SV 2	43130	5.4095	1700.42	10	34	17.8117	9.3956	58	5	0	15.2423	0.0169344	0		6230
Q56WY7	Q56WY7	Q56WY7 ARATH Phosphoglycerate dehydrogenase like protein OS Arabidopsis thaliana GN At4g34200 PE 2 S	27425	4.6734	1696.35	4	15	24.3243	12.1056	27	4	0	18.157	0.0175354	0		48432
C0Z223	C0Z223	C0Z223 ARATH AT3G18780 protein OS Arabidopsis thaliana GN AT3G18780 PE 2 SV 1	20188	5.6819	1628.8	4	19	32.7778	9.3693	23	4	0	14.4341	0.0261929	0		50715
B9DGR9	B9DGR9	B9DGR9 ARATH Histone H3 OS Arabidopsis thaliana GN AT4G40040 PE 2 SV 1	15396	11.5701	1626.42	3	12	28.6765	5.7465	15	2	0	14.708	0.0206356	0		14454
P53494	P53494	ACT4 ARATH Actin 4 OS Arabidopsis thaliana GN ACT4 PE 1 SV 1	41751	5.2397	1624.44	7	35	25.4642	5.7123	42	6	0	14.8651	0.0143232	0		315
Q9SIJ8	Q9SIJ8	Q9SIJ8 ARATH Adenine nucleotide alpha hydrolases like protein OS Arabidopsis thaliana GN RD2 PE 2 SV	20574	5.2978	1598.99	1	19	9.6257	4.7955	11	1	0	12.57	0.0102389	0		18131
P53496	P53496	ACT11 ARATH Actin 11 OS Arabidopsis thaliana GN ACT11 PE 1 SV 1	41647	5.0711	1559.94	8	34	29.7082	5.5205	43	7	0	19.0391	0.0148855	0		310
Q0WSS0	Q0WSS0	Q0WSS0 ARATH Putative uncharacterized protein At1g57860 OS Arabidopsis thaliana GN At1g57860 PE 2 SV	18697	10.9307	1410.38	2	14	21.9512	4.4557	11	2	0	13.6482	0.0124365	0		46119
Q56WE7	Q56WE7	Q56WE7 ARATH Annexin OS Arabidopsis thaliana GN At5g65020 PE 4 SV 1	4675	4.5923	1367.61	2	4	56.0976	12.3356	13	2	0	19.0007	0.0208261	0		38536
C0SV41	C0SV41	C0SV41 ARATH Putative uncharacterized protein At2g01530 Fragment OS Arabidopsis thaliana GN At2g01	17590	5.1801	1283.62	9	15	32.4503	8.9907	59	5	1	17.159	0.0153344	0		38935
Q42083	Q42083	Q42083 ARATH Gene GF14 Fragment OS Arabidopsis thaliana PE 2 SV 1	8959	4.8124	1250.69	7	13	37.9747	8.1519	28	3	0	15.0155	0.0214663	0		31117
B9DHQ0	B9DHQ0	TBA5 ARATH Tubulin alpha 5 chain OS Arabidopsis thaliana GN TUBA5 PE 2 SV 2	49622	4.7752	1237.94	3	33	8.6667	3.5263	25	3	0	14.6634	0.0168139	0		10187
Q56ZW2	Q56ZW2	Q56ZW2 ARATH Adenosine kinase like protein Fragment OS Arabidopsis thaliana GN At3g09820 PE 2 SV 1	19746	5.5523	1228.28	3	15	19.5531	12.4004	14	2	0	17.0582	0.0172734	0		50400
B9DHH1	B9DHH1	B9DHH1 ARATH Nucleoside diphosphate kinase OS Arabidopsis thaliana GN AT4G11010 PE 2 SV 1	25649	9.4587	1080.07	11	18	18.9076	6.7489	41	4	0	18.5844	0.0162355	0		37546
P24101	P24101	PER33 ARATH Peroxidase 33 OS Arabidopsis thaliana GN PER33 PE 1 SV 1	38916	6.457	1032.83	10	21	9.6045	6.9746	38	4	0	15.3212	0.0185449	0		7205
F4JVC0	F4JVC0	F4JVC0 ARATH Glycine rich RNA binding protein 8 OS Arabidopsis thaliana GN CCR1 PE 4 SV 1	10223	4.4659	893.096	4	12	21.7391	5.8767	18	2	0	10.1964	0.0136792	0		32861
C0Z3G0	C0Z3G0	C0Z3G0 ARATH Profilin OS Arabidopsis thaliana GN AT4G29350 PE 2 SV 1	13988	4.7302	889.668	5	8	22.1374	7.5536	22	2	0	17.2373	0.0198382	0		42903
B9DI55	B9DI55	B9DI55 ARATH AT3G09840 protein OS Arabidopsis thaliana GN AT3G09840 PE 2 SV 1	89337	4.9426	822.874	13	71	23.9802	6.2228	60	10	0	16.8872	0.0202731	0		31971
Q712H0	Q712H0	Q712H0 ARATH Putative uncharacterized protein Fragment OS Arabidopsis thaliana PE 2 SV 1	53416	4.6668	807.145	10	56	20.5339	8.9864	40	8	0	19.0579	0.0166741	0		39283
F4JTV5	F4JTV5	F4JTV5 ARATH Adenosylhomocysteinase 1 OS Arabidopsis thaliana GN MEE58 PE 3 SV 1	39993	6.0035	798.268	10	27	30.4945	8.4925	34	7	1	16.6744	0.0205047	0		51827
Q9C8Y9	Q9C8Y9	BGL22 ARATH Beta glucosidase 22 OS Arabidopsis thaliana GN BGLU22 PE 2 SV 1	59743	6.7892	790.721	14	42	12.9771	7.3269	62	6	2	17.3982	0.0221531	0		1230
Q1ECR6	Q1ECR6	Q1ECR6 ARATH At4g23900 OS Arabidopsis thaliana PE 2 SV 1	25757	9.7601	722.028	4	15	19.4093	5.7326	22	3	0	22.0791	0.0207594	0		31600
Q9SIE7	Q9SIE7	Q9SIE7 ARATH Expressed protein OS Arabidopsis thaliana GN At2g22170 PE 2 SV 1	20116	4.9475	721.259	7	11	14.7541	5.0059	28	3	0	13.33	0.0159505	0		14481
P93832	P93832	LEU32 ARATH 3 isopropylmalate dehydrogenase 2 chloroplastic OS Arabidopsis thaliana GN IMDH2 PE 1 S	43343	5.694	699.069	6	34	20.7407	4.1301	43	4	0	16.5166	0.0178741	0		5786
Q8GWA5	Q8GWA5	Q8GWA5 ARATH Putative actin OS Arabidopsis thaliana GN At2g42170 PE 1 SV 1	37058	4.7545	684.27	3	28	11.8541	9.4478	21	2	0	18.3334	0.0211013	0		19587
C0Z2P5	C0Z2P5	C0Z2P5 ARATH AT5G16050 protein OS Arabidopsis thaliana GN AT5G16050 PE 2 SV 1	26495	8.9586	643.892	7	20	18.0258	5.8865	24	3	0	14.9399	0.0198676	0		35639
F4JB06	F4JB06	F4JB06 ARATH Ribosomal protein S5 Elongation factor G III V family protein OS Arabidopsis thaliana G	85149	5.2998	612.423	5	60	8.0834	7.2035	26	5	3	16.9578	0.0158345	0		32503
Q94BN4	Q94BN4	Q94BN4 ARATH 5 methyltetrahydropteroyltriglutamate homocysteine methyltransferase OS Arabidopsis th	84557	6.0582	552.146	22	54	17.7778	7.3039	83	10	0	14.367	0.0172295	0		35583
F4HWJ6	F4HWJ6	F4HWJ6 ARATH Arabinogalactan protein 31 OS Arabidopsis thaliana GN AGP31 PE 4 SV 1	33910	10.467	530.642	5	15	19.3651	2.9667	34	4	0	22.8036	0.0226687	0		39685
Q9SBE3	Q9SBE3	Q9SBE3 ARATH T14P8 11 Fragment OS Arabidopsis thaliana GN T14P8 11 PE 4 SV 1	11018	6.145	524.723	3	8	56.25	5.943	13	3	0	19.0042	0.0272967	0		34751
Q9ZW85	Q9ZW85	Q9ZW85 ARATH 3 isopropylmalate dehydratase small subunit OS Arabidopsis thaliana GN At2g43090 PE 1	26773	6.3677	523.317	4	25	23.9044	7.2176	18	4	0	23.7679	0.0228013	0		13237
Q8GXH6	Q8GXH6	Q8GXH6 ARATH 3 isopropylmalate dehydrogenase OS Arabidopsis thaliana GN At1g31180 F28K20 14 PE 2 SV	34791	4.8885	481.914	5	27	16.0991	7.9088	39	3	1	16.4179	0.0173986	0		38151
Q9C9Z8	Q9C9Z8	VATE2 ARATH V type proton ATPase subunit E2 OS Arabidopsis thaliana GN VHA E2 PE 2 SV 1	26836	9.5372	479.486	5	20	15.7447	10.6701	16	3	0	16.4512	0.0225228	0		10874
Q8L994	Q8L994	Q8L994 ARATH T complex protein 1 subunit delta OS Arabidopsis thaliana PE 2 SV 1	57721	7.5685	438.435	3	45	14.1791	11.8326	20	3	0	16.5774	0.0181467	0		35530
B9DFU6	B9DFU6	B9DFU6 ARATH AT3G08590 protein OS Arabidopsis thaliana GN AT3G08590 PE 2 SV 1	60726	5.4324	438.241	11	42	20	7.658	42	6	0	17.8596	0.0234673	0		37549
Q0WWB3	Q0WWB3	Q0WWB3 ARATH ATP synthase gamma chain OS Arabidopsis thaliana GN At2g33040 PE 2 SV 1	35455	9.2723	437.622	4	25	13.5385	6.8296	39	2	0	13.7636	0.0167555	0		31708
P51427	P51427	RS52 ARATH 40S ribosomal protein S5 2 OS Arabidopsis thaliana GN RPS5B PE 1 SV 2	22907	10.0212	397.15	1	17	7.2464	1.1288	9	1	0	15.3079	0.0287521	0		9392
F4K6P9	F4K6P9	F4K6P9 ARATH Glutamate dehydrogenase 2 OS Arabidopsis thaliana GN GDH2 PE 3 SV 1	33189	6.3259	346.15	5	24	19.7411	6.7652	19	4	0	20.2545	0.01351	0		37719
P42036	P42036	RS143 ARATH 40S ribosomal protein S14 3 OS Arabidopsis thaliana GN RPS14C PE 2 SV 2	16227	11.0623	338.021	4	12	16.6667	7.6221	12	3	0	23.7901	0.0214026	0		9339
Q9LNE4	Q9LNE4	SCRK3 ARATH Probable fructokinase 3 OS Arabidopsis thaliana GN At1g06020 PE 2 SV 1	37604	5.3879	337.578	9	28	20.8696	7.3797	24	5	0	22.6724	0.0205319	0		9612
Q8LC43	Q8LC43	Q8LC43 ARATH Atpm24 1 glutathione S transferase OS Arabidopsis thaliana PE 2 SV 1	24035	6.0769	329.549	11	17	48.5849	10.2868	67	7	0	20.9117	0.0209725	0		37110
Q0WP70	Q0WP70	Q0WP70 ARATH 5 methyltetrahydropteroyltriglutamate homocysteine S methyltransferase like protein Fr	65692	6.2217	322.393	12	43	10.1868	9.36	53	5	0	12.7932	0.0222448	0		44296
Q1EBU1	Q1EBU1	Q1EBU1 ARATH Phosphoserine aminotransferase OS Arabidopsis thaliana GN serC PE 2 SV 1	47329	8.0548	319.207	7	32	20.4651	10.0217	26	6	0	18.7643	0.0215009	0		37471
B3H778	B3H778	B3H778 ARATH Argininosuccinate synthase OS Arabidopsis thaliana GN argG PE 3 SV 1	48998	7.6589	317.563	5	48	18.8889	11.0387	22	5	0	13.5315	0.0176188	0		16361
B3LF87	B3LF87	B3LF87 ARATH At1g30230 OS Arabidopsis thaliana PE 2 SV 1	25116	4.231	294.762	7	18	31.6017	8.2785	22	5	0	16.4292	0.0286548	0		35595
Q8LFE1	Q8LFE1	Q8LFE1 ARATH Pyruvate kinase OS Arabidopsis thaliana PE 2 SV 1	57472	5.6982	291.308	5	38	17.8368	6.4748	26	5	1	19.4238	0.0222667	0		30521
F4I3L1	F4I3L1	F4I3L1 ARATH Phosphoglycerate kinase OS Arabidopsis thaliana GN At1g56190 PE 3 SV 1	42588	5.2255	269.318	5	31	18.2716	3.229	20	5	0	18.597	0.0250455	0		34549
Q9FJB7	Q9FJB7	Q9FJB7 ARATH Gb AAD55417 1 OS Arabidopsis thaliana PE 4 SV 1	24196	5.4298	260.307	2	24	15.2778	6.545	10	2	0	16.8128	0.0282141	0		46625
B9DHB6	B9DHB6	B9DHB6 ARATH AT3G16400 protein OS Arabidopsis thaliana GN AT3G16400 PE 2 SV 1	51637	5.1757	220.146	6	36	15.9574	9.9878	21	5	0	24.6658	0.0140754	0		33730
C0SVD5	C0SVD5	C0SVD5 ARATH Putative uncharacterized protein At3g44310 Fragment OS Arabidopsis thaliana GN At3g44	38128	5.8178	208.584	4	26	11.5607	8.3252	23	3	0	20.595	0.03573	0		32059
Q0WN31	Q0WN31	Q0WN31 ARATH Putative phosphoglucomutase OS Arabidopsis thaliana GN At1g70730 PE 2 SV 1	63442	5.4481	186.548	1	53	4.7863	7.2297	5	1	0	10.5292	0.0177094	0		34973
B9DI27	B9DI27	B9DI27 ARATH AT3G13920 protein Fragment OS Arabidopsis thaliana GN AT3G13920 PE 2 SV 1	27455	5.651	171.696	3	26	15.1899	5.0326	14	2	0	17.3037	0.0460552	0		42733
B9DI08	B9DI08	B9DI08 ARATH AT4G20890 protein Fragment OS Arabidopsis thaliana GN AT4G20890 PE 2 SV 1	35524	4.5344	132.747	5	21	11.4286	6.632	13	3	1	19.735	0.0167898	0		39613
Q0WW95	Q0WW95	Q0WW95 ARATH Cysteine synthase OS Arabidopsis thaliana GN At2g43750 PE 2 SV 1	41629	8.0815	131.573	4	33	13.5204	5.5453	13	3	1	15.7175	0.0186243	0		36188
Q9CAI7	Q9CAI7	IF4A3 ARATH Eukaryotic initiation factor 4A 3 OS Arabidopsis thaliana GN TIF4A 3 PE 1 SV 1	46740	4.9792	122.163	3	39	11.5942	9.3046	13	3	0	21.4007	0.0202305	0		5439
P29514	P29514	TBB6 ARATH Tubulin beta 6 chain OS Arabidopsis thaliana GN TUBB6 PE 2 SV 1	50552	4.5079	122.153	7	31	15.3675	7.5766	19	5	2	22.1029	0.0228063	0		10194
Q0WUV6	Q0WUV6	Q0WUV6 ARATH AT3G52880 protein OS Arabidopsis thaliana GN At3g52880 PE 2 SV 1	46458	6.4406	117.133	4	35	11.7512	5.4959	13	4	1	21.8609	0.0222849	0		29135
P29515	P29515	TBB7 ARATH Tubulin beta 7 chain OS Arabidopsis thaliana GN TUBB7 PE 2 SV 1	50714	4.5483	98.4261	6	31	13.5857	8.7221	17	4	1	23.021	0.0178663	0		10195
F4KGM7	F4KGM7	F4KGM7 ARATH Exocyst subunit exo70 family protein A1 OS Arabidopsis thaliana GN EXO70A1 PE 4 SV 1	75627	8.8477	94.426	5	49	13.7048	9.1673	19	5	0	20.8752	0.0211634	0		51792
P24636	P24636	TBB4 ARATH Tubulin beta 4 chain OS Arabidopsis thaliana GN TUBB4 PE 2 SV 2	49790	4.5652	94.1784	6	30	10.8108	6.1805	17	4	1	19.2161	0.0161208	0		10192
Q9FJX3	Q9FJX3	VDAC2 ARATH Mitochondrial outer membrane protein porin 2 OS Arabidopsis thaliana GN VDAC2 PE 1 SV 1	29576	9.2203	85.4219	7	23	40.2174	9.833	20	6	0	20.3171	0.0180696	0		10889
F4KGY8	F4KGY8	F4KGY8 ARATH UTP glucose 1 phosphate uridylyltransferase 1 OS Arabidopsis thaliana GN UGP2 PE 4 SV	43722	7.9404	85.1712	10	30	23.3333	7.2533	39	8	2	24.3228	0.0199187	0		49838
B9DH14	B9DH14	B9DH14 ARATH AT5G16450 protein OS Arabidopsis thaliana GN AT5G16450 PE 2 SV 1	17809	5.256	82.6623	2	13	22.8916	9.2952	8	2	0	27.2486	0.0282568	0		31904
Q0WPU8	Q0WPU8	Q0WPU8 ARATH Phosphoserine aminotransferase OS Arabidopsis thaliana GN At2g17630 PE 2 SV 1	46616	8.4093	79.1744	5	31	14.6919	9.7335	19	4	0	22.5122	0.024614	0		31717
C0Z2Q9	C0Z2Q9	C0Z2Q9 ARATH AT3G13920 protein OS Arabidopsis thaliana GN AT3G13920 PE 2 SV 1	44951	5.5757	77.5561	4	39	11.3065	5.9947	15	3	0	20.438	0.0450559	0		51619
F4JEL4	F4JEL4	F4JEL4 ARATH Translational initiation factor 4A 1 OS Arabidopsis thaliana GN EIF4A1 PE 3 SV 1	46920	5.9273	74.3791	4	42	11.5663	4.5025	15	3	0	25.9112	0.0449383	0		37062
P57751	P57751	UGPA1 ARATH UTP glucose 1 phosphate uridylyltransferase 1 OS Arabidopsis thaliana GN At5g17310 PE 2	51887	5.6213	70.674	10	36	19.7872	6.2942	40	8	1	24.249	0.0177318	0		10773

[truncated: 1 more sheets: Col0_5]
